# Supplementary material for: Three-Dimensional Genome Map of the Filamentous Fungus Penicillium oxalicum
Source: Microbiol Spectr. 2022 May 2;10(3):e02121-21. doi: 10.1128/spectrum.02121-21 (PMC9241887; doi:10.1128/spectrum.02121-21)
Supplement: SUPPLEMENTAL FILE 1 — Supplemental material. Download spectrum.02121-21-s001.xlsx, XLSX file, 2.7 MB [file spectrum.02121-21-s001.xlsx]

## Sheet: TableS1-new
Table S1 List of 9728 predicted protein in Penicillium oxalicum strain HP7-1.
Gene_ID	CWDE	Transcription factor:Family/IPR_define	IPR_define	GO_Accession	GO_First_class	GO_Second_class	CAZmyes	NR Subject_id	NR Subject_description	Kegg_geneID	Ko_id	Ko_name	Ko_defi	Ko_EC	[PATH:Ko_class]Level1--Note | Level2--Note | Level3--Nate;[PATH:Ko_class] Level1--Note | Level2--Note | Level3--Nate;..	Swissprot Identity	Swissprot Locus_id	Swissprot Description	COG_id	COG Anno	COG Class_id	COG ClassFunction	NOG Functional Description	KOG_id	KOG Description	KOG Class	KOG ClassFunction	Family	Description	Cis Interaction	Tran Interaction	TAD_border	TADs
POX_a00001	NA	NA	IPR006439; HAD hydrolase, subfamily IA//IPR023214; HAD-like domain	GO:0008152//GO:0016787	biological_process//molecular_function	metabolic process//hydrolase activity	NA	OQD75420.1	hypothetical protein PENDEC_c007G06270 [Penicillium decumbens]	nfi:NFIA_005640	K17623	HDHD1	pseudouridine 5'-phosphatase	3.1.3.96	--	NA	NA	NA	NA	NA	NA	NA	Haloacid dehalogenase-like hydrolase	NA	NA	NA	NA	NA	NA	chr1:4000-5000<=>chr1:5869000-5870000=>POa01934	chr1:4000-5000<=>chr3:17000-18000=>NaN;chr1:4000-5000<=>chr5:3809000-3810000=>POe07331;chr1:4000-5000<=>chr2:4642000-4643000=>NaN	Inter	TAD1
POX_a00002	NA	NA	IPR002182; NB-ARC//IPR011990; Tetratricopeptide-like helical domain//IPR027417; P-loop containing nucleoside triphosphate hydrolase//IPR029058; Alpha/Beta hydrolase fold	GO:0005515//GO:0043531	molecular_function//molecular_function	protein binding//ADP binding	NA	EXL39662.1	hypothetical protein FOCG_17749 [Fusarium oxysporum f. sp. radicis-lycopersici 26381]	NA	NA	NA	NA	NA	NA	NA	NA	NA	NA	NA	NA	NA	tetratricopeptide repeat domain-containing protein	NA	NA	NA	NA	NA	NA	chr1:6000-7000<=>chr1:8000-9000=>POa00002;chr1:6000-7000<=>chr1:8000-9000=>POa00002;chr1:5000-6000<=>chr1:5866000-5867000=>POa01933;chr1:5000-6000<=>chr1:7000-8000=>POa00002;chr1:5000-6000<=>chr1:7000-8000=>POa00002;chr1:21000-22000<=>chr1:5000-6000=>POa00005;chr1:24000-25000<=>chr1:5000-6000=>POa00006;chr1:5000-6000<=>chr1:8000-9000=>POa00002;chr1:5000-6000<=>chr1:8000-9000=>POa00002;chr1:24000-…	chr1:8000-9000<=>chr7:16000-17000=>POg08535;chr1:5000-6000<=>chr4:2000-3000=>NaN;chr1:7000-8000<=>chr5:3806000-3807000=>POe07330;chr1:8000-9000<=>chr3:11000-12000=>POc03480;chr1:7000-8000<=>chr3:11000-12000=>POc03480;chr1:5000-6000<=>chr3:5000-6000=>POc03478;chr1:5000-6000<=>chr4:3000-4000=>NaN;chr1:6000-7000<=>chr4:13000-14000=>POd04790;chr1:6000-7000<=>chr3:24000-25000=>POc03485;chr1:8000-9000<…	Inter	TAD1
POX_a00003	NA	NA	IPR000845; Nucleoside phosphorylase domain//IPR018017; Nucleoside phosphorylase	GO:0003824//GO:0009116	molecular_function//biological_process	catalytic activity//nucleoside metabolic process	NA	CEO59711.1	Putative Pfs, NACHT and Ankyrin domain protein [Penicillium brasilianum]	NA	NA	NA	NA	NA	NA	NA	NA	NA	NA	NA	NA	NA	protein localization to T-tubule	NA	NA	NA	NA	NA	NA	chr1:10000-11000<=>chr1:12000-13000=>NaN	chr1:10000-11000<=>chr3:12000-13000=>NaN;chr1:10000-11000<=>chr7:5000-6000=>POg08530;chr1:10000-11000<=>chr3:18000-19000=>POc03483;chr1:10000-11000<=>chr4:10000-11000=>POd04789;chr1:11000-12000<=>chr2:4651000-4652000=>POb03476;chr1:10000-11000<=>chr6:61000-62000=>NaN	Inter	TAD1
POX_a00004	NA	NA	NA	NA	NA	NA	NA	EPS35031.1	hypothetical protein PDE_09996 [Penicillium oxalicum 114-2]	NA	NA	NA	NA	NA	NA	NA	NA	NA	NA	NA	NA	NA	NA	NA	NA	NA	NA	NA	NA	NA	NA	Inter	TAD1
POX_a00005	Endo-1,5-alpha-L-arabinosidase	NA	IPR006710; Glycoside hydrolase, family 43//IPR016840; Glycoside hydrolase, family 43, endo-1, 5-alpha-L-arabinosidase//IPR023296; Glycosyl hydrolase, five-bladed beta-propellor domain	GO:0004553//GO:0005975//GO:0046558	molecular_function//biological_process//molecular_function	hydrolase activity, hydrolyzing O-glycosyl compounds//carbohydrate metabolic process//arabinan endo-1,5-alpha-L-arabinosidase activity	GH43_6;GH43_5;GH43_3;GH43;GH43_4;GH43_30;GH43_34;GH43_7;GH43_29;GH43_26;GH43_31;GH43_8;GH43_33;GH43_2;GH43_32;GH43_22;GH43_19;GH43_10;GH43_11;GH43_1;GH43_18;GH43_12;GH43_23;GH43_9;GH159;GH43_14;GH117;GH43_17;GH43_24;GH43_28;GH43_27;GH43_13;	EPS35030.1	putative alpha-L-arabinofuranosidase [Penicillium oxalicum 114-2]	pcs:Pc13g15920	K06113	abnA	arabinan endo-1,5-alpha-L-arabinosidase	3.2.1.99	--	75.4	ABNA_NEOFI	Probable arabinan endo-1,5-alpha-L-arabinosidase A OS=Neosartorya fischeri (strain ATCC 1020 / DSM 3700 / CBS 544.65 / FGSC A1164 / JCM 1740 / NRRL 181 / WB 181) OX=331117 GN=abnA PE=3 SV=1	COG3507	Beta-xylosidase	G	Carbohydrate transport and metabolism	arabinan endo-1,5-alpha-L-arabinosidase activity	NA	NA	NA	NA	NA	NA	chr1:21000-22000<=>chr1:24000-25000=>POa00006;chr1:22000-23000<=>chr1:24000-25000=>POa00006;chr1:21000-22000<=>chr1:37000-38000=>POa00008,POa00009;chr1:12000-13000<=>chr1:21000-22000=>NaN;chr1:21000-22000<=>chr1:25000-26000=>POa00006;chr1:21000-22000<=>chr1:5000-6000=>POa00002;chr1:21000-22000<=>chr1:23000-24000=>POa00006;chr1:21000-22000<=>chr1:41000-42000=>POa00010	chr1:21000-22000<=>chr2:4636000-4637000=>POb03471	Inter	TAD1
POX_a00006	NA	NA	IPR003663; Sugar/inositol transporter//IPR005828; Major facilitator, sugar transporter-like//IPR005829; Sugar transporter, conserved site//IPR020846; Major facilitator superfamily domain	GO:0005215//GO:0016020//GO:0016021//GO:0022857//GO:0022891//GO:0055085	molecular_function//cellular_component//cellular_component//molecular_function//molecular_function//biological_process	transporter activity//membrane//integral component of membrane//transmembrane transporter activity//substrate-specific transmembrane transporter activity//transmembrane transport	NA	EPS35029.1	hypothetical protein PDE_09994 [Penicillium oxalicum 114-2]	afm:AFUA_4G00150	K08141	MAL	MFS transporter, SP family, general alpha glucoside:H+ symporter	--	--	NA	NA	NA	NA	NA	NA	NA	Sugar (and other) transporter	NA	NA	NA	NA	NA	NA	chr1:21000-22000<=>chr1:24000-25000=>POa00005;chr1:22000-23000<=>chr1:24000-25000=>POa00005;chr1:24000-25000<=>chr1:35000-36000=>POa00008;chr1:21000-22000<=>chr1:25000-26000=>POa00005;chr1:24000-25000<=>chr1:9000-10000=>NaN;chr1:21000-22000<=>chr1:23000-24000=>POa00005;chr1:24000-25000<=>chr1:5000-6000=>POa00002;chr1:24000-25000<=>chr1:82000-83000=>POa00023;chr1:24000-25000<=>chr1:6000-7000=>POa0…	NA	Inter	TAD1
POX_a00007	NA	NA	NA	NA	NA	NA	NA	EPS35028.1	hypothetical protein PDE_09993 [Penicillium oxalicum 114-2]	NA	NA	NA	NA	NA	NA	NA	NA	NA	NA	NA	NA	NA	NA	NA	NA	NA	NA	NA	NA	NA	NA	Inter	TAD1
POX_a00008	NA	NA	IPR013057; Amino acid transporter, transmembrane domain	NA	NA	NA	NA	EPS35027.1	hypothetical protein PDE_09992 [Penicillium oxalicum 114-2]	NA	NA	NA	NA	NA	NA	NA	NA	NA	NA	NA	NA	NA	Transmembrane amino acid transporter protein	NA	NA	NA	NA	NA	NA	chr1:24000-25000<=>chr1:35000-36000=>POa00006;chr1:34000-35000<=>chr1:36000-37000=>NaN;chr1:35000-36000<=>chr1:37000-38000=>POa00008,POa00009;chr1:24000-25000<=>chr1:36000-37000=>POa00006	NA	Inter	TAD1
POX_a00009	NA	NA	IPR006094; FAD linked oxidase, N-terminal//IPR012951; Berberine/berberine-like//IPR016166; FAD-binding, type 2//IPR016167; FAD-binding, type 2, subdomain 1//IPR016169; CO dehydrogenase flavoprotein-like, FAD-binding, subdomain 2	GO:0003824//GO:0016491//GO:0016614//GO:0050660//GO:0055114	molecular_function//molecular_function//molecular_function//molecular_function//biological_process	catalytic activity//oxidoreductase activity//oxidoreductase activity, acting on CH-OH group of donors//flavin adenine dinucleotide binding//oxidation-reduction process	AA7;AA4;	EPS35026.1	hypothetical protein PDE_09991 [Penicillium oxalicum 114-2]	NA	NA	NA	NA	NA	NA	40.2	XYLO_MYCTT	Xylooligosaccharide oxidase OS=Myceliophthora thermophila (strain ATCC 42464 / BCRC 31852 / DSM 1799) OX=573729 GN=xylO PE=1 SV=1	NA	NA	NA	NA	Belongs to the oxygen-dependent FAD-linked oxidoreductase family	NA	NA	NA	NA	NA	NA	chr1:37000-38000<=>chr1:39000-40000=>POa00008,POa00009	NA	Inter	TAD1
POX_a00010	NA	NA	IPR001789; Signal transduction response regulator, receiver domain//IPR003594; Histidine kinase-like ATPase, C-terminal domain//IPR003661; Signal transduction histidine kinase, dimerisation/phosphoacceptor domain//IPR004358; Signal transduction histidine kinase-related protein, C-terminal//IPR005467; Histidine kinase domain//IPR011006; CheY-like superfamily//IPR029016; GAF domain-like	GO:0000155//GO:0000160//GO:0007165//GO:0016310//GO:0016772	molecular_function//biological_process//biological_process//biological_process//molecular_function	phosphorelay sensor kinase activity//phosphorelay signal transduction system//signal transduction//phosphorylation//transferase activity, transferring phosphorus-containing groups	NA	EPS35025.1	hypothetical protein PDE_09990 [Penicillium oxalicum 114-2]	NA	NA	NA	NA	NA	NA	NA	NA	NA	NA	NA	NA	NA	His Kinase A (phosphoacceptor) domain	NA	NA	NA	NA	NA	NA	chr1:41000-42000<=>chr1:43000-44000=>POa00010;chr1:41000-42000<=>chr1:43000-44000=>POa00010;chr1:21000-22000<=>chr1:41000-42000=>POa00005	chr1:44000-45000<=>chr2:4644000-4645000=>NaN	Inter	TAD1
POX_a00011	NA	NA	NA	NA	NA	NA	NA	EPS35024.1	hypothetical protein PDE_09989 [Penicillium oxalicum 114-2]	NA	NA	NA	NA	NA	NA	NA	NA	NA	NA	NA	NA	NA	NA	NA	NA	NA	NA	NA	NA	NA	NA	Inter	TAD1
POX_a00012	Alpha-L-arabinofuranosidase	NA	IPR007934; Alpha-L-arabinofuranosidase B, arabinose-binding domain//IPR013320; Concanavalin A-like lectin/glucanase domain//IPR015289; Alpha-L-arabinofuranosidase B, catalytic	GO:0031221//GO:0046373//GO:0046556	biological_process//biological_process//molecular_function	arabinan metabolic process//L-arabinose metabolic process//alpha-L-arabinofuranosidase activity	GH54;CBM42;	XP_001216560.1	alpha-N-arabinofuranosidase precursor [Aspergillus terreus NIH2624]	act:ACLA_066470	K20844	abf1	non-reducing end alpha-L-arabinofuranosidase	3.2.1.55	[PATH:ko00520] Level1--Metabolism | Level2--Carbohydrate metabolism | Level3--Amino sugar and nucleotide sugar metabolism	83.7	ABFB_ASPTN	Probable alpha-L-arabinofuranosidase B OS=Aspergillus terreus (strain NIH 2624 / FGSC A1156) OX=341663 GN=abfB PE=3 SV=1	COG5297	Cellulase/cellobiase CelA1	G	Carbohydrate transport and metabolism	alpha-L-arabinofuranosidase activity	NA	NA	NA	NA	NA	NA	chr1:47000-48000<=>chr1:50000-51000=>POa00013;chr1:47000-48000<=>chr1:53000-54000=>POa00014;chr1:12000-13000<=>chr1:47000-48000=>NaN;chr1:47000-48000<=>chr1:82000-83000=>POa00023	chr1:47000-48000<=>chr2:4622000-4623000=>NaN	Inter;Border	TAD1;TAD2
POX_a00013	NA	NA	IPR001248; Purine-cytosine permease//IPR026030; Purine-cytosine permease Fcy2/21/22	GO:0005215//GO:0016020//GO:0016021//GO:0055085	molecular_function//cellular_component//cellular_component//biological_process	transporter activity//membrane//integral component of membrane//transmembrane transport	NA	EPS35022.1	hypothetical protein PDE_09987 [Penicillium oxalicum 114-2]	NA	NA	NA	NA	NA	NA	61.8	FCY2_EMENI	Purine-cytosine permease fcyB OS=Emericella nidulans (strain FGSC A4 / ATCC 38163 / CBS 112.46 / NRRL 194 / M139) OX=227321 GN=fcyB PE=1 SV=1	NA	NA	NA	NA	cytosine transport	NA	NA	NA	NA	The Nucleobase:Cation Symporter-1 (NCS1) Family	Cytosine-purine permease OS=Emericella nidulans GN=fcyB PE=2 SV=1	chr1:47000-48000<=>chr1:50000-51000=>POa00012	NA	Border;Inter	TAD2
POX_a00014	NA	NA	IPR011089; Domain of unknown function DUF1524	NA	NA	NA	NA	EPS35021.1	hypothetical protein PDE_09986 [Penicillium oxalicum 114-2]	NA	NA	NA	NA	NA	NA	74.2	A4619_ARTBC	Uncharacterized secreted protein ARB_06907 OS=Arthroderma benhamiae (strain ATCC MYA-4681 / CBS 112371) OX=663331 GN=ARB_04619 PE=1 SV=2	NA	NA	NA	NA	Protein of unknown function (DUF1524)	NA	NA	NA	NA	NA	NA	chr1:53000-54000<=>chr1:63000-64000=>POa00018;chr1:47000-48000<=>chr1:53000-54000=>POa00012;chr1:53000-54000<=>chr1:5837000-5838000=>NaN	NA	Inter	TAD2
POX_a00015	NA	Zn2Cys6:IPR007219:Fungal specific transcription factor	IPR007219; Transcription factor domain, fungi	GO:0003677//GO:0005634//GO:0006351//GO:0008270	molecular_function//cellular_component//biological_process//molecular_function	DNA binding//nucleus//transcription, DNA-templated//zinc ion binding	NA	EPS35020.1	hypothetical protein PDE_09985 [Penicillium oxalicum 114-2]	NA	NA	NA	NA	NA	NA	NA	NA	NA	NA	NA	NA	NA	Fungal specific transcription factor domain	NA	NA	NA	NA	NA	NA	chr1:58000-59000<=>chr1:62000-63000=>POa00018;chr1:56000-57000<=>chr1:62000-63000=>POa00018;chr1:58000-59000<=>chr1:63000-64000=>POa00018	NA	Inter	TAD2
POX_a00016	NA	NA	IPR001128; Cytochrome P450//IPR002401; Cytochrome P450, E-class, group I	GO:0005506//GO:0016705//GO:0020037//GO:0055114	molecular_function//molecular_function//molecular_function//biological_process	iron ion binding//oxidoreductase activity, acting on paired donors, with incorporation or reduction of molecular oxygen//heme binding//oxidation-reduction process	NA	EPS35019.1	hypothetical protein PDE_09984 [Penicillium oxalicum 114-2]	pcs:Pc21g14280	K10437	PHAA, CYP504	phenylacetate 2-hydroxylase	1.14.14.54	[PATH:ko01120] Level1--Metabolism | Level2--Global and overview maps | Level3--Microbial metabolism in diverse environments;[PATH:ko01100] Level1--Metabolism | Level2--Global and overview maps | Level3--Metabolic pathways;[PATH:ko00643] Level1--Metabolism | Level2--Xenobiotics biodegradation and metabolism | Level3--Styrene degradation;[PATH:ko00360] Level1--Metabolism | Level2--Amino acid metabo…	80.9	PHACA_EMEND	Phenylacetate 2-hydroxylase OS=Emericella nidulans OX=162425 GN=phacA PE=1 SV=1	NA	NA	NA	NA	cytochrome P450	NA	NA	NA	NA	NA	NA	NA	NA	Inter	TAD2
POX_a00017	NA	NA	NA	NA	NA	NA	NA	EPS35018.1	hypothetical protein PDE_09983 [Penicillium oxalicum 114-2]	NA	NA	NA	NA	NA	NA	NA	NA	NA	NA	NA	NA	NA	NA	NA	NA	NA	NA	NA	NA	NA	NA	Inter	TAD2
POX_a00018	NA	NA	IPR002524; Cation efflux protein//IPR027469; Cation efflux protein transmembrane domain//IPR027470; Cation efflux protein, cytoplasmic domain	GO:0006812//GO:0008324//GO:0016021//GO:0055085	biological_process//molecular_function//cellular_component//biological_process	cation transport//cation transmembrane transporter activity//integral component of membrane//transmembrane transport	NA	EPS35017.1	hypothetical protein PDE_09982 [Penicillium oxalicum 114-2]	NA	NA	NA	NA	NA	NA	NA	NA	NA	NA	NA	NA	NA	Cation efflux family	NA	NA	NA	NA	NA	NA	chr1:62000-63000<=>chr1:82000-83000=>POa00023;chr1:63000-64000<=>chr1:82000-83000=>POa00023;chr1:62000-63000<=>chr1:66000-67000=>POa00019;chr1:53000-54000<=>chr1:63000-64000=>POa00014;chr1:63000-64000<=>chr1:66000-67000=>POa00019;chr1:63000-64000<=>chr1:68000-69000=>POa00019;chr1:63000-64000<=>chr1:78000-79000=>POa00022;chr1:62000-63000<=>chr1:68000-69000=>POa00019;chr1:58000-59000<=>chr1:62000-6…	chr1:62000-63000<=>chr4:3000-4000=>NaN	Inter	TAD2
POX_a00019	NA	Myb:IPR001005:Myb, DNA-binding//Homeodomain-like:IPR009057:Homeodomain-like	IPR001005; SANT/Myb domain//IPR009057; Homeodomain-like//IPR017884; SANT domain	GO:0003677	molecular_function	DNA binding	NA	EPS35016.1	hypothetical protein PDE_09981 [Penicillium oxalicum 114-2]	NA	NA	NA	NA	NA	NA	NA	NA	NA	NA	NA	NA	NA	regulation of glycolytic process by negative regulation of transcription from RNA polymerase II promoter	NA	NA	NA	NA	NA	NA	chr1:68000-69000<=>chr1:70000-71000=>POa00019,POa00020;chr1:62000-63000<=>chr1:66000-67000=>POa00018;chr1:66000-67000<=>chr1:68000-69000=>POa00019;chr1:66000-67000<=>chr1:68000-69000=>POa00019;chr1:64000-65000<=>chr1:66000-67000=>POa00018,POa00019;chr1:63000-64000<=>chr1:66000-67000=>POa00018;chr1:63000-64000<=>chr1:68000-69000=>POa00018;chr1:62000-63000<=>chr1:68000-69000=>POa00018;chr1:66000-67…	NA	Inter	TAD2
POX_a00020	NA	NA	NA	NA	NA	NA	NA	EPS35015.1	hypothetical protein PDE_09980 [Penicillium oxalicum 114-2]	NA	NA	NA	NA	NA	NA	NA	NA	NA	NA	NA	NA	NA	NA	NA	NA	NA	NA	NA	NA	NA	NA	Inter	TAD2
POX_a00021	NA	NA	IPR002773; Deoxyhypusine synthase//IPR029035; DHS-like NAD/FAD-binding domain	GO:0008612	biological_process	peptidyl-lysine modification to peptidyl-hypusine	NA	EPS35014.1	hypothetical protein PDE_09979 [Penicillium oxalicum 114-2]	act:ACLA_003580	K00809	DHPS, dys	deoxyhypusine synthase	2.5.1.46	--	72.2	DHYS_NEUCR	Deoxyhypusine synthase OS=Neurospora crassa (strain ATCC 24698 / 74-OR23-1A / CBS 708.71 / DSM 1257 / FGSC 987) OX=367110 GN=dys-1 PE=1 SV=2	COG1899	Deoxyhypusine synthase	OJ	Posttranslational modification, protein turnover, chaperones;Translation, ribosomal structure and biogenesis	deoxyhypusine synthase activity	KOG2924	Deoxyhypusine synthase	O	Posttranslational modification, protein turnover, chaperones ;	NA	NA	chr1:72000-73000<=>chr1:74000-75000=>NaN;chr1:70000-71000<=>chr1:72000-73000=>POa00019,POa00020;chr1:62000-63000<=>chr1:72000-73000=>POa00018;chr1:72000-73000<=>chr1:82000-83000=>POa00023	NA	Inter	TAD2
POX_a00022	NA	NA	IPR001394; Peptidase C19, ubiquitin carboxyl-terminal hydrolase//IPR001841; Zinc finger, RING-type//IPR002083; MATH/TRAF domain//IPR003409; MORN motif//IPR008974; TRAF-like//IPR013083; Zinc finger, RING/FYVE/PHD-type//IPR024729; Ubiquitin carboxyl-terminal hydrolase 7, ICP0-binding domain//IPR028889; Ubiquitin specific protease domain	GO:0005515//GO:0008270//GO:0016579//GO:0036459	molecular_function//molecular_function//biological_process//molecular_function	protein binding//zinc ion binding//protein deubiquitination//ubiquitinyl hydrolase activity	NA	EPS35013.1	hypothetical protein PDE_09978 [Penicillium oxalicum 114-2]	NA	NA	NA	NA	NA	NA	NA	NA	NA	NA	NA	NA	NA	Possible plasma membrane-binding motif in junctophilins, PIP-5-kinases and protein kinases.	NA	NA	NA	NA	NA	NA	chr1:80000-81000<=>chr1:82000-83000=>POa00023;chr1:78000-79000<=>chr1:80000-81000=>POa00022;chr1:78000-79000<=>chr1:80000-81000=>POa00022;chr1:78000-79000<=>chr1:82000-83000=>POa00023;chr1:79000-80000<=>chr1:82000-83000=>POa00023;chr1:63000-64000<=>chr1:78000-79000=>POa00018;chr1:66000-67000<=>chr1:79000-80000=>POa00019	NA	Inter	TAD2
POX_a00023	NA	NA	IPR001678; SAM-dependent methyltransferase RsmB/NOP2-type//IPR011023; Nop2p//IPR018314; Bacterial Fmu (Sun)/eukaryotic nucleolar NOL1/Nop2p, conserved site//IPR023267; RNA (C5-cytosine) methyltransferase//IPR023273; RNA (C5-cytosine) methyltransferase, NOP2//IPR029063; S-adenosyl-L-methionine-dependent methyltransferase//IPR031341; Ribosomal RNA small subunit methyltransferase F, N-terminal	GO:0003723//GO:0006364//GO:0008168//GO:0008757	molecular_function//biological_process//molecular_function//molecular_function	RNA binding//rRNA processing//methyltransferase activity//S-adenosylmethionine-dependent methyltransferase activity	NA	EPS35012.1	hypothetical protein PDE_09977 [Penicillium oxalicum 114-2]	pdp:PDIP_47660	K14835	NOP2	25S rRNA (cytosine2870-C5)-methyltransferase	2.1.1.310	--	50.9	NOP2_YEAST	25S rRNA (cytosine(2870)-C(5))-methyltransferase OS=Saccharomyces cerevisiae (strain ATCC 204508 / S288c) OX=559292 GN=NOP2 PE=1 SV=1	COG0144	16S rRNA C967 or C1407 C5-methylase, RsmB/RsmF family	J	Translation, ribosomal structure and biogenesis	rRNA (cytosine-C5-)-methyltransferase activity	KOG1122	tRNA and rRNA cytosine-C5-methylase (nucleolar protein NOL1/NOP2)	A	RNA processing and modification ;	NA	NA	chr1:80000-81000<=>chr1:82000-83000=>POa00022;chr1:78000-79000<=>chr1:82000-83000=>POa00022;chr1:79000-80000<=>chr1:82000-83000=>POa00022;chr1:62000-63000<=>chr1:82000-83000=>POa00018;chr1:63000-64000<=>chr1:82000-83000=>POa00018;chr1:82000-83000<=>chr1:87000-88000=>POa00025;chr1:129000-130000<=>chr1:82000-83000=>POa00041;chr1:68000-69000<=>chr1:82000-83000=>POa00019;chr1:64000-65000<=>chr1:82000…	NA	Inter	TAD2
POX_a00024	NA	NA	IPR024737; Cell-cycle control medial ring component	NA	NA	NA	NA	EPS35011.1	hypothetical protein PDE_09976 [Penicillium oxalicum 114-2]	NA	NA	NA	NA	NA	NA	NA	NA	NA	NA	NA	NA	NA	Get5 carboxyl domain	NA	NA	NA	NA	NA	NA	NA	chr1:84000-85000<=>chr3:39000-40000=>POc03490	Inter	TAD2
POX_a00025	NA	NA	IPR001680; WD40 repeat//IPR013258; Striatin, N-terminal//IPR015943; WD40/YVTN repeat-like-containing domain//IPR017986; WD40-repeat-containing domain//IPR019775; WD40 repeat, conserved site	GO:0005515	molecular_function	protein binding	NA	EPS35010.1	hypothetical protein PDE_09975 [Penicillium oxalicum 114-2]	afv:AFLA_024890	K17608	STRN1_3_4	striatin 1/3/4	--	[PATH:ko04013] Level1--Environmental Information Processing | Level2--Signal transduction | Level3--MAPK signaling pathway - fly	47.8	STRN_SORMK	Striatin Pro11 OS=Sordaria macrospora (strain ATCC MYA-333 / DSM 997 / K(L3346) / K-hell) OX=771870 GN=pro11 PE=3 SV=1	NA	NA	NA	NA	armadillo repeat domain binding	NA	NA	NA	NA	NA	NA	chr1:82000-83000<=>chr1:87000-88000=>POa00023	NA	Inter;Border	TAD2;TAD3
POX_a00026	NA	NA	IPR000465; XPA//IPR009061; Putative DNA-binding domain//IPR022656; XPA C- terminal	GO:0003684//GO:0005634//GO:0006289	molecular_function//cellular_component//biological_process	damaged DNA binding//nucleus//nucleotide-excision repair	NA	EPS35008.1	hypothetical protein PDE_09973 [Penicillium oxalicum 114-2]	pcs:Pc21g14360	K10847	XPA	DNA-repair protein complementing XP-A cells	--	[PATH:ko03420] Level1--Genetic Information Processing | Level2--Replication and repair | Level3--Nucleotide excision repair;[PATH:ko01524] Level1--Human Diseases | Level2--Drug resistance: Antineoplastic | Level3--Platinum drug resistance	47	RAD14_SCHPO	DNA repair protein rad14 OS=Schizosaccharomyces pombe (strain 972 / ATCC 24843) OX=284812 GN=rhp14 PE=1 SV=1	NA	NA	NA	NA	nucleotide-excision repair involved in interstrand cross-link repair	KOG4017	DNA excision repair protein XPA/XPAC/RAD14	L	Replication, recombination and repair ;	NA	NA	NA	NA	Inter	TAD3
POX_a00027	NA	NA	IPR013717; PIG-P	NA	NA	NA	NA	EPS35007.1	hypothetical protein PDE_09972 [Penicillium oxalicum 114-2]	pcs:Pc21g14370	K03861	PIGP, GPI19, DSCR5	phosphatidylinositol glycan, class P	--	[PATH:ko01100] Level1--Metabolism | Level2--Global and overview maps | Level3--Metabolic pathways;[PATH:ko00563] Level1--Metabolism | Level2--Glycan biosynthesis and metabolism | Level3--Glycosylphosphatidylinositol (GPI)-anchor biosynthesis	44.6	MUG84_SCHPO	Meiotically up-regulated gene 84 protein OS=Schizosaccharomyces pombe (strain 972 / ATCC 24843) OX=284812 GN=mug84 PE=1 SV=3	NA	NA	NA	NA	phosphatidylinositol N-acetylglucosaminyltransferase activity	NA	NA	NA	NA	NA	NA	NA	NA	Inter	TAD3
POX_a00028	NA	NA	IPR000073; Alpha/beta hydrolase fold-1//IPR029058; Alpha/Beta hydrolase fold	NA	NA	NA	CE1;	EPS35006.1	hypothetical protein PDE_09971 [Penicillium oxalicum 114-2]	NA	NA	NA	NA	NA	NA	NA	NA	NA	NA	NA	NA	NA	alpha/beta hydrolase fold	NA	NA	NA	NA	NA	NA	NA	NA	Inter	TAD3
POX_a00029	NA	NA	IPR003864; Calcium-dependent channel, 7TM region, putative phosphate//IPR022257; 10TM putative phosphate transporter, extracellular tail//IPR027815; 10TM putative phosphate transporter, cytosolic domain//IPR032880; Calcium permeable stress-gated cation channel 1, N-terminal transmembrane domain	GO:0016020	cellular_component	membrane	NA	EPS35005.1	hypothetical protein PDE_09970 [Penicillium oxalicum 114-2]	pcs:Pc21g14400	K21989	TMEM63	calcium permeable stress-gated cation channel	--	--	NA	NA	NA	NA	NA	NA	NA	Golgi to plasma membrane transport	NA	NA	NA	NA	NA	NA	chr1:101000-102000<=>chr1:99000-100000=>POa00030;chr1:95000-96000<=>chr1:99000-100000=>NaN	chr1:99000-100000<=>chr2:4605000-4606000=>POb03461	Inter	TAD3
POX_a00030	Endo-1,4-β-glucanase	NA	IPR000254; Cellulose-binding domain, fungal//IPR001547; Glycoside hydrolase, family 5//IPR005102; Carbohydrate binding X2 domain//IPR013781; Glycoside hydrolase, catalytic domain//IPR013783; Immunoglobulin-like fold//IPR014756; Immunoglobulin E-set//IPR017853; Glycoside hydrolase superfamily	GO:0004553//GO:0005576//GO:0005975//GO:0030248	molecular_function//cellular_component//biological_process//molecular_function	hydrolase activity, hydrolyzing O-glycosyl compounds//extracellular region//carbohydrate metabolic process//cellulose binding	GH5_4;GH5_25;GH5;CBM46;GH5_8;GH5_39;GH5_22;CBM1;GH5_46;GH5_36;GH5_5;GH5_37;GH5_54;GH5_38;GH5_14;GH5_47;GH5_52;GH5_9;GH5_2;GH5_40;GH5_15;GH5_42;	AFG25592.1	endoglucanase Cel5C [Penicillium decumbens]	pcs:Pc21g14410	K01179	E3.2.1.4	endoglucanase	3.2.1.4	[PATH:ko01100] Level1--Metabolism | Level2--Global and overview maps | Level3--Metabolic pathways;[PATH:ko00500] Level1--Metabolism | Level2--Carbohydrate metabolism | Level3--Starch and sucrose metabolism	NA	NA	NA	NA	NA	NA	NA	Carbohydrate binding domain X2	NA	NA	NA	NA	NA	NA	chr1:101000-102000<=>chr1:99000-100000=>POa00029	chr1:100000-101000<=>chr4:13000-14000=>POd04790	Inter	TAD3
POX_a00031	NA	NA	IPR007518; Protein of unknown function DUF544	NA	NA	NA	NA	EPS35003.1	hypothetical protein PDE_09968 [Penicillium oxalicum 114-2]	pcs:Pc21g14420	K01309	MINDY1_2	ubiquitin carboxyl-terminal hydrolase MINDY-1/2	3.4.19.12	--	NA	NA	NA	NA	NA	NA	NA	Lys48-specific deubiquitinase activity	NA	NA	NA	NA	NA	NA	chr1:104000-105000<=>chr1:106000-107000=>POa00031;chr1:104000-105000<=>chr1:106000-107000=>POa00031	NA	Inter	TAD3
POX_a00032	NA	NA	IPR017423; tRNA (adenine(58)-N(1))-methyltransferase non-catalytic subunit TRM6	GO:0030488//GO:0031515	biological_process//cellular_component	tRNA methylation//tRNA (m1A) methyltransferase complex	NA	EPS35002.1	hypothetical protein PDE_09967 [Penicillium oxalicum 114-2]	pcs:Pc21g14430	K03256	TRM6, GCD10	tRNA (adenine58-N1)-methyltransferase non-catalytic subunit	--	--	57.8	TRM6_ASPFU	tRNA (adenine(58)-N(1))-methyltransferase non-catalytic subunit trm6 OS=Neosartorya fumigata (strain ATCC MYA-4609 / Af293 / CBS 101355 / FGSC A1100) OX=330879 GN=trm6 PE=3 SV=1	NA	NA	NA	NA	tRNA methylation	NA	NA	NA	NA	NA	NA	chr1:107000-108000<=>chr1:109000-110000=>POa00032,POa00033;chr1:107000-108000<=>chr1:121000-122000=>POa00038	NA	Inter	TAD3
POX_a00033	NA	NA	IPR007204; Actin-related protein 2/3 complex subunit 3	GO:0005856//GO:0005885//GO:0030833//GO:0034314	cellular_component//cellular_component//biological_process//biological_process	cytoskeleton//Arp2/3 protein complex//regulation of actin filament polymerization//Arp2/3 complex-mediated actin nucleation	NA	EPS35001.1	hypothetical protein PDE_09966 [Penicillium oxalicum 114-2]	pcs:Pc21g14440	K05756	ARPC3	actin related protein 2/3 complex, subunit 3	--	[PATH:ko04144] Level1--Cellular Processes | Level2--Transport and catabolism | Level3--Endocytosis;[PATH:ko05132] Level1--Human Diseases | Level2--Infectious diseases: Bacterial | Level3--Salmonella infection;[PATH:ko05130] Level1--Human Diseases | Level2--Infectious diseases: Bacterial | Level3--Pathogenic Escherichia coli infection;[PATH:ko05131] Level1--Human Diseases | Level2--Infectious dise…	46.7	ARPC3_SCHPO	Actin-related protein 2/3 complex subunit 3 OS=Schizosaccharomyces pombe (strain 972 / ATCC 24843) OX=284812 GN=arc3 PE=1 SV=1	NA	NA	NA	NA	Functions as component of the Arp2 3 complex which is involved in regulation of actin polymerization and together with an activating nucleation-promoting factor (NPF) mediates the formation of branched actin networks	KOG3155	Actin-related protein Arp2/3 complex, subunit ARPC3	Z	Cytoskeleton ;	NA	NA	NA	NA	Inter	TAD3
POX_a00034	NA	NA	IPR003593; AAA+ ATPase domain//IPR003959; ATPase, AAA-type, core//IPR008921; DNA polymerase III, clamp loader complex, gamma/delta/delta subunit, C-terminal//IPR013748; Replication factor C, C-terminal//IPR027417; P-loop containing nucleoside triphosphate hydrolase	GO:0003677//GO:0005524//GO:0006260	molecular_function//molecular_function//biological_process	DNA binding//ATP binding//DNA replication	NA	EPS35000.1	hypothetical protein PDE_09965 [Penicillium oxalicum 114-2]	pcs:Pc21g14450	K10756	RFC3_5	replication factor C subunit 3/5	--	[PATH:ko03420] Level1--Genetic Information Processing | Level2--Replication and repair | Level3--Nucleotide excision repair;[PATH:ko03030] Level1--Genetic Information Processing | Level2--Replication and repair | Level3--DNA replication;[PATH:ko03430] Level1--Genetic Information Processing | Level2--Replication and repair | Level3--Mismatch repair	59.1	RFC3_BLAAD	Replication factor C subunit 3 OS=Blastobotrys adeninivorans OX=409370 GN=RFC3 PE=3 SV=1	COG0470	DNA polymerase III, delta prime subunit	L	Replication, recombination and repair	DNA replication	KOG0990	Replication factor C, subunit RFC5	L	Replication, recombination and repair ;	NA	NA	NA	NA	Inter	TAD3
POX_a00035	NA	NA	IPR000560; Histidine phosphatase superfamily, clade-2//IPR029033; Histidine phosphatase superfamily	GO:0003993	molecular_function	acid phosphatase activity	NA	EPS34999.1	hypothetical protein PDE_09964 [Penicillium oxalicum 114-2]	afv:AFLA_024970	K01078	PHO	acid phosphatase	3.1.3.2	[PATH:ko00730] Level1--Metabolism | Level2--Metabolism of cofactors and vitamins | Level3--Thiamine metabolism;[PATH:ko01100] Level1--Metabolism | Level2--Global and overview maps | Level3--Metabolic pathways;[PATH:ko00740] Level1--Metabolism | Level2--Metabolism of cofactors and vitamins | Level3--Riboflavin metabolism	NA	NA	NA	NA	NA	NA	NA	Belongs to the histidine acid phosphatase family	NA	NA	NA	NA	NA	NA	NA	NA	Inter	TAD3
POX_a00036	NA	NA	IPR025676; Clr5 domain	NA	NA	NA	NA	EPS34998.1	hypothetical protein PDE_09963 [Penicillium oxalicum 114-2]	NA	NA	NA	NA	NA	NA	NA	NA	NA	NA	NA	NA	NA	NA	NA	NA	NA	NA	NA	NA	chr1:117000-118000<=>chr1:5839000-5840000=>NaN	NA	Inter	TAD3
POX_a00037	NA	NA	IPR002130; Cyclophilin-type peptidyl-prolyl cis-trans isomerase domain//IPR020892; Cyclophilin-type peptidyl-prolyl cis-trans isomerase, conserved site//IPR024936; Cyclophilin-type peptidyl-prolyl cis-trans isomerase//IPR029000; Cyclophilin-like domain	GO:0000413//GO:0003755//GO:0006457	biological_process//molecular_function//biological_process	protein peptidyl-prolyl isomerization//peptidyl-prolyl cis-trans isomerase activity//protein folding	NA	EPS34997.1	hypothetical protein PDE_09962 [Penicillium oxalicum 114-2]	pcs:Pc21g14480	K12737	SDCCAG10	peptidyl-prolyl cis-trans isomerase SDCCAG10	5.2.1.8	--	68.2	CWC27_ASPFU	Peptidyl-prolyl isomerase cwc27 OS=Neosartorya fumigata (strain ATCC MYA-4609 / Af293 / CBS 101355 / FGSC A1100) OX=330879 GN=cwc27 PE=3 SV=1	NA	NA	NA	NA	peptidyl-prolyl cis-trans isomerase activity	KOG0885	Peptidyl-prolyl cis-trans isomerase	O	Posttranslational modification, protein turnover, chaperones ;	NA	NA	chr1:119000-120000<=>chr1:123000-124000=>POa00039;chr1:119000-120000<=>chr1:121000-122000=>POa00038	NA	Inter	TAD3
POX_a00038	NA	Winged helix repressor DNA-binding:IPR011991:Winged helix repressor DNA-binding	IPR000232; Heat shock factor (HSF)-type, DNA-binding//IPR011991; Winged helix-turn-helix DNA-binding domain//IPR027725; Heat shock transcription factor family	GO:0003700//GO:0005634//GO:0006355//GO:0043565	molecular_function//cellular_component//biological_process//molecular_function	transcription factor activity, sequence-specific DNA binding//nucleus//regulation of transcription, DNA-templated//sequence-specific DNA binding	NA	EPS34996.1	hypothetical protein PDE_09961 [Penicillium oxalicum 114-2]	pcs:Pc21g14490	K09419	HSFF	heat shock transcription factor, other eukaryote	--	--	NA	NA	NA	NA	NA	NA	NA	heat shock	NA	NA	NA	NA	NA	NA	chr1:121000-122000<=>chr1:123000-124000=>POa00039;chr1:119000-120000<=>chr1:121000-122000=>POa00037;chr1:107000-108000<=>chr1:121000-122000=>POa00032	NA	Inter	TAD3
POX_a00039	NA	NA	IPR001395; Aldo/keto reductase/potassium channel subunit beta//IPR023210; NADP-dependent oxidoreductase domain	NA	NA	NA	NA	EPS34995.1	hypothetical protein PDE_09960 [Penicillium oxalicum 114-2]	NA	NA	NA	NA	NA	NA	NA	NA	NA	COG0656	Aldo/keto reductase, related to diketogulonate reductase	Q	Secondary metabolites biosynthesis, transport and catabolism	Aldo/keto reductase family	NA	NA	NA	NA	NA	NA	chr1:121000-122000<=>chr1:123000-124000=>POa00038;chr1:119000-120000<=>chr1:123000-124000=>POa00037	NA	Inter	TAD3
POX_a00040	NA	NA	NA	NA	NA	NA	NA	EPS34994.1	hypothetical protein PDE_09959 [Penicillium oxalicum 114-2]	NA	NA	NA	NA	NA	NA	NA	NA	NA	NA	NA	NA	NA	NA	NA	NA	NA	NA	NA	NA	chr1:126000-127000<=>chr1:133000-134000=>NaN	NA	Border	TAD4
POX_a00041	NA	NA	NA	NA	NA	NA	NA	KXG51804.1	hypothetical protein PGRI_091970 [Penicillium griseofulvum]	NA	NA	NA	NA	NA	NA	NA	NA	NA	NA	NA	NA	NA	NA	NA	NA	NA	NA	NA	NA	chr1:129000-130000<=>chr1:131000-132000=>NaN;chr1:129000-130000<=>chr1:82000-83000=>POa00023;chr1:129000-130000<=>chr1:133000-134000=>NaN	NA	Inter	TAD4
POX_a00043	NA	NA	IPR000504; RNA recognition motif domain//IPR001374; R3H domain//IPR012677; Nucleotide-binding alpha-beta plait domain	GO:0000166//GO:0003676	molecular_function//molecular_function	nucleotide binding//nucleic acid binding	NA	EPS34991.1	hypothetical protein PDE_09956 [Penicillium oxalicum 114-2]	NA	NA	NA	NA	NA	NA	NA	NA	NA	NA	NA	NA	NA	regulation of mRNA stability involved in response to oxidative stress	NA	NA	NA	NA	NA	NA	NA	NA	Inter	TAD4
POX_a00044	NA	NA	NA	NA	NA	NA	NA	EPS34990.1	hypothetical protein PDE_09955 [Penicillium oxalicum 114-2]	NA	NA	NA	NA	NA	NA	NA	NA	NA	NA	NA	NA	NA	NA	NA	NA	NA	NA	NA	NA	NA	NA	Inter	TAD4
POX_a00045	NA	NA	IPR002119; Histone H2A//IPR007125; Histone H2A/H2B/H3//IPR009072; Histone-fold//IPR032454; Histone H2A, C-terminal domain	GO:0000786//GO:0003677//GO:0005634//GO:0046982	cellular_component//molecular_function//cellular_component//molecular_function	nucleosome//DNA binding//nucleus//protein heterodimerization activity	NA	EPS34989.1	hypothetical protein PDE_09954 [Penicillium oxalicum 114-2]	afv:AFLA_025080	K11251	H2A	histone H2A	--	[PATH:ko04217] Level1--Cellular Processes | Level2--Cell growth and death | Level3--Necroptosis;[PATH:ko05322] Level1--Human Diseases | Level2--Immune diseases | Level3--Systemic lupus erythematosus;[PATH:ko05034] Level1--Human Diseases | Level2--Substance dependence | Level3--Alcoholism	97.1	H2AZ_ASPOR	Histone H2A.Z OS=Aspergillus oryzae (strain ATCC 42149 / RIB 40) OX=510516 GN=HTZ1 PE=3 SV=1	NA	NA	NA	NA	negative regulation of CENP-A containing nucleosome assembly	KOG1757	Histone 2A	B	Chromatin structure and dynamics ;	NA	NA	chr1:143000-144000<=>chr1:151000-152000=>POa00048;chr1:143000-144000<=>chr1:159000-160000=>POa00049;chr1:143000-144000<=>chr1:145000-146000=>POa00046	NA	Inter	TAD4
POX_a00046	NA	NA	IPR012098; Inorganic phosphate transporter Pho88, fungi//IPR019263; Inorganic phosphate transporter Pho88	NA	NA	NA	NA	EPS34988.1	hypothetical protein PDE_09953 [Penicillium oxalicum 114-2]	NA	NA	NA	NA	NA	NA	42.2	PHO88_YEAST	SRP-independent targeting protein 3 OS=Saccharomyces cerevisiae (strain ATCC 204508 / S288c) OX=559292 GN=PHO88 PE=1 SV=1	NA	NA	NA	NA	phosphate transporter	KOG4554	Protein involved in inorganic phosphate transport	P	Inorganic ion transport and metabolism ;	The SRP-independent Targeting (SND) Family	SRP-independent targeting protein 3 OS=Saccharomyces cerevisiae (strain ATCC 204508 / S288c) GN=PHO88 PE=1 SV=1	chr1:143000-144000<=>chr1:145000-146000=>POa00045	NA	Inter	TAD4
POX_a00047	NA	NA	IPR006424; Glyceraldehyde-3-phosphate dehydrogenase, type I//IPR016040; NAD(P)-binding domain//IPR020828; Glyceraldehyde 3-phosphate dehydrogenase, NAD(P) binding domain//IPR020829; Glyceraldehyde 3-phosphate dehydrogenase, catalytic domain//IPR020830; Glyceraldehyde 3-phosphate dehydrogenase, active site//IPR020831; Glyceraldehyde/Erythrose phosphate dehydrogenase family	GO:0006006//GO:0016620//GO:0050661//GO:0051287//GO:0055114	biological_process//molecular_function//molecular_function//molecular_function//biological_process	glucose metabolic process//oxidoreductase activity, acting on the aldehyde or oxo group of donors, NAD or NADP as acceptor//NADP binding//NAD binding//oxidation-reduction process	NA	EPS34987.1	hypothetical protein PDE_09952 [Penicillium oxalicum 114-2]	ang:ANI_1_256144	K00134	GAPDH, gapA	glyceraldehyde 3-phosphate dehydrogenase	1.2.1.12	[PATH:ko01110] Level1--Metabolism | Level2--Global and overview maps | Level3--Biosynthesis of secondary metabolites;[PATH:ko01200] Level1--Metabolism | Level2--Global and overview maps | Level3--Carbon metabolism;[PATH:ko00010] Level1--Metabolism | Level2--Carbohydrate metabolism | Level3--Glycolysis / Gluconeogenesis;[PATH:ko01120] Level1--Metabolism | Level2--Global and overview maps | Level3-…	77.7	G3P_ASPNG	Glyceraldehyde-3-phosphate dehydrogenase OS=Aspergillus niger OX=5061 GN=gpdA PE=3 SV=2	COG0057	Glyceraldehyde-3-phosphate dehydrogenase/erythrose-4-phosphate dehydrogenase	G	Carbohydrate transport and metabolism	glyceraldehyde-3-phosphate dehydrogenase (NAD(P)+) (phosphorylating) activity	KOG0657	Glyceraldehyde 3-phosphate dehydrogenase	G	Carbohydrate transport and metabolism ;	The Type VI Symbiosis/Virulence Secretory System (T6SS) Family	Glyceraldehyde-3-phosphate dehydrogenase OS=Amoebophilus asiaticus (strain 5a2) GN=Aasi_1069 PE=3 SV=1	NA	NA	Inter	TAD4
POX_a00048	NA	NA	IPR000286; Histone deacetylase superfamily//IPR017321; Histone deacetylase class II, yeast//IPR019154; Arb2 domain//IPR023801; Histone deacetylase domain	NA	NA	NA	NA	EPS34986.1	hypothetical protein PDE_09951 [Penicillium oxalicum 114-2]	pdp:PDIP_47880	K11407	HDAC6	histone deacetylase 6	3.5.1.98	[PATH:ko05034] Level1--Human Diseases | Level2--Substance dependence | Level3--Alcoholism;[PATH:ko05203] Level1--Human Diseases | Level2--Cancers: Overview | Level3--Viral carcinogenesis	45.4	CLR3_SCHPO	Histone deacetylase clr3 OS=Schizosaccharomyces pombe (strain 972 / ATCC 24843) OX=284812 GN=clr3 PE=1 SV=1	NA	NA	NA	NA	Responsible for the deacetylation of lysine residues on the N-terminal part of the core histones (H2A, H2B, H3 and H4). Histone deacetylation gives a tag for epigenetic repression and plays an important role in transcriptional regulation, cell cycle progression and developmental events	KOG1343	Histone deacetylase complex, catalytic component HDA1	B	Chromatin structure and dynamics ;	NA	NA	chr1:143000-144000<=>chr1:151000-152000=>POa00045;chr1:151000-152000<=>chr1:153000-154000=>POa00048;chr1:151000-152000<=>chr1:153000-154000=>POa00048;chr1:153000-154000<=>chr1:168000-169000=>POa00052	NA	Inter	TAD4
POX_a00049	NA	NA	IPR006771; Blastomyces yeast-phase-specific protein//IPR007863; Peptidase M16, C-terminal//IPR011237; Peptidase M16 domain//IPR011249; Metalloenzyme, LuxS/M16 peptidase-like//IPR011765; Peptidase M16, N-terminal//IPR032632; Peptidase M16, middle/third domain	GO:0003824//GO:0046872	molecular_function//molecular_function	catalytic activity//metal ion binding	NA	EPS34984.1	hypothetical protein PDE_09949 [Penicillium oxalicum 114-2]	pdp:PDIP_47890	K01408	IDE, ide	insulysin	3.4.24.56	[PATH:ko05010] Level1--Human Diseases | Level2--Neurodegenerative diseases | Level3--Alzheimer disease	NA	NA	NA	NA	NA	NA	NA	beta-endorphin binding	NA	NA	NA	NA	NA	NA	chr1:159000-160000<=>chr1:161000-162000=>POa00049;chr1:159000-160000<=>chr1:161000-162000=>POa00049;chr1:157000-158000<=>chr1:161000-162000=>POa00049;chr1:157000-158000<=>chr1:161000-162000=>POa00049;chr1:143000-144000<=>chr1:159000-160000=>POa00045;chr1:157000-158000<=>chr1:159000-160000=>POa00049;chr1:157000-158000<=>chr1:159000-160000=>POa00049	NA	Inter;Border	TAD4;TAD5
POX_a00050	NA	NA	IPR016706; Cleavage/polyadenylation specificity factor subunit 5	GO:0003729//GO:0005849//GO:0006378	molecular_function//cellular_component//biological_process	mRNA binding//mRNA cleavage factor complex//mRNA polyadenylation	NA	EPS34983.1	hypothetical protein PDE_09948 [Penicillium oxalicum 114-2]	ang:ANI_1_1518144	K14397	NUDT21, CPSF5, CFIM25	cleavage and polyadenylation specificity factor subunit 5	--	[PATH:ko03015] Level1--Genetic Information Processing | Level2--Translation | Level3--mRNA surveillance pathway	56.4	CPSF5_DANRE	Cleavage and polyadenylation specificity factor subunit 5 OS=Danio rerio OX=7955 GN=nudt21 PE=2 SV=1	NA	NA	NA	NA	regulation of mRNA cleavage	KOG1689	mRNA cleavage factor I subunit	A	RNA processing and modification ;	NA	NA	NA	NA	Inter	TAD5
POX_a00051	NA	NA	IPR002921; Fungal lipase-like domain//IPR005592; Mono-/di-acylglycerol lipase, N-terminal//IPR029058; Alpha/Beta hydrolase fold	GO:0006629//GO:0016042	biological_process//biological_process	lipid metabolic process//lipid catabolic process	CE7;	EPS34982.1	hypothetical protein PDE_09947 [Penicillium oxalicum 114-2]	NA	NA	NA	NA	NA	NA	48.2	LIP_THELA	Lipase OS=Thermomyces lanuginosus OX=5541 GN=LIP PE=1 SV=1	NA	NA	NA	NA	extracellular lipase	NA	NA	NA	NA	NA	NA	NA	NA	Inter	TAD5
POX_a00052	NA	NA	IPR021838; Protein of unknown function DUF3431	NA	NA	NA	NA	EPS34981.1	hypothetical protein PDE_09946 [Penicillium oxalicum 114-2]	NA	NA	NA	NA	NA	NA	NA	NA	NA	NA	NA	NA	NA	Protein of unknown function (DUF3431)	NA	NA	NA	NA	NA	NA	chr1:168000-169000<=>chr1:171000-172000=>POa00053,POa00054;chr1:168000-169000<=>chr1:170000-171000=>POa00053;chr1:168000-169000<=>chr1:179000-180000=>POa00058;chr1:153000-154000<=>chr1:168000-169000=>POa00048	NA	Inter	TAD5
POX_a00053	NA	NA	IPR001977; Dephospho-CoA kinase//IPR027417; P-loop containing nucleoside triphosphate hydrolase	GO:0004140//GO:0005524//GO:0015937	molecular_function//molecular_function//biological_process	dephospho-CoA kinase activity//ATP binding//coenzyme A biosynthetic process	NA	EPS34980.1	hypothetical protein PDE_09945 [Penicillium oxalicum 114-2]	pcs:Pc21g14640	K00859	coaE	dephospho-CoA kinase	2.7.1.24	[PATH:ko00770] Level1--Metabolism | Level2--Metabolism of cofactors and vitamins | Level3--Pantothenate and CoA biosynthesis;[PATH:ko01100] Level1--Metabolism | Level2--Global and overview maps | Level3--Metabolic pathways	41.5	YJL1_SCHPO	Uncharacterized protein C14G10.01 OS=Schizosaccharomyces pombe (strain 972 / ATCC 24843) OX=284812 GN=SPCC14G10.01 PE=1 SV=1	COG0237	Dephospho-CoA kinase	H	Coenzyme transport and metabolism	Dephospho-CoA kinase	KOG3220	Similar to bacterial dephospho-CoA kinase	H	Coenzyme transport and metabolism ;	NA	NA	chr1:168000-169000<=>chr1:170000-171000=>POa00052	NA	Inter	TAD5
POX_a00054	NA	NA	NA	NA	NA	NA	NA	EPS34979.1	hypothetical protein PDE_09944 [Penicillium oxalicum 114-2]	NA	NA	NA	NA	NA	NA	NA	NA	NA	NA	NA	NA	NA	NA	NA	NA	NA	NA	NA	NA	NA	NA	Inter	TAD5
POX_a00055	NA	NA	IPR019401; Zinc finger, CHCC-type	NA	NA	NA	NA	EPS34978.1	hypothetical protein PDE_09943 [Penicillium oxalicum 114-2]	nfi:NFIA_040040	K03939	NDUFS6	NADH dehydrogenase (ubiquinone) Fe-S protein 6	--	[PATH:ko04723] Level1--Organismal Systems | Level2--Nervous system | Level3--Retrograde endocannabinoid signaling;[PATH:ko01100] Level1--Metabolism | Level2--Global and overview maps | Level3--Metabolic pathways;[PATH:ko04714] Level1--Organismal Systems | Level2--Environmental adaptation | Level3--Thermogenesis;[PATH:ko00190] Level1--Metabolism | Level2--Energy metabolism | Level3--Oxidative phos…	54.9	LBSA_EMENI	Lactobacillus shifted protein OS=Emericella nidulans (strain FGSC A4 / ATCC 38163 / CBS 112.46 / NRRL 194 / M139) OX=227321 GN=lbsA PE=1 SV=1	NA	NA	NA	NA	Accessory subunit of the mitochondrial membrane respiratory chain NADH dehydrogenase (Complex I), that is believed not to be involved in catalysis. Complex I functions in the transfer of electrons from NADH to the respiratory chain. The immediate electron acceptor for the enzyme is believed to be ubiquinone	NA	NA	NA	NA	NA	NA	NA	NA	Inter	TAD5
POX_a00056	NA	NA	IPR001602; Uncharacterised protein family UPF0047	NA	NA	NA	NA	EPS34977.1	hypothetical protein PDE_09942 [Penicillium oxalicum 114-2]	NA	NA	NA	NA	NA	NA	52.1	YE72_SCHPO	UPF0047 protein C4A8.02c OS=Schizosaccharomyces pombe (strain 972 / ATCC 24843) OX=284812 GN=SPAC4A8.02c PE=3 SV=1	COG0432	Thiamin phosphate synthase YjbQ, UPF0047 family	H	Coenzyme transport and metabolism	Uncharacterised protein family UPF0047	KOG3267	Uncharacterized conserved protein	S	Function unknown ;	NA	NA	chr1:174000-175000<=>chr1:176000-177000=>POa00057	NA	Inter	TAD5
POX_a00057	NA	NA	IPR003370; Chromate transporter	GO:0015109//GO:0015703	molecular_function//biological_process	chromate transmembrane transporter activity//chromate transport	NA	EPS34976.1	hypothetical protein PDE_09941 [Penicillium oxalicum 114-2]	NA	NA	NA	NA	NA	NA	NA	NA	NA	NA	NA	NA	NA	Chromate transporter	NA	NA	NA	NA	NA	NA	chr1:174000-175000<=>chr1:176000-177000=>POa00056;chr1:176000-177000<=>chr1:179000-180000=>POa00058;chr1:176000-177000<=>chr1:183000-184000=>POa00060	NA	Inter	TAD5
POX_a00058	NA	NA	IPR006076; FAD dependent oxidoreductase//IPR023753; FAD/NAD(P)-binding domain	GO:0016491//GO:0055114	molecular_function//biological_process	oxidoreductase activity//oxidation-reduction process	AA3;	EPS34975.1	hypothetical protein PDE_09940 [Penicillium oxalicum 114-2]	NA	NA	NA	NA	NA	NA	NA	NA	NA	NA	NA	NA	NA	FAD dependent oxidoreductase	NA	NA	NA	NA	NA	NA	chr1:179000-180000<=>chr1:183000-184000=>POa00060;chr1:176000-177000<=>chr1:179000-180000=>POa00057;chr1:168000-169000<=>chr1:179000-180000=>POa00052;chr1:179000-180000<=>chr1:189000-190000=>POa00062	NA	Inter	TAD5
POX_a00059	NA	NA	IPR008701; Necrosis inducing protein	NA	NA	NA	NA	EPS34974.1	hypothetical protein PDE_09939 [Penicillium oxalicum 114-2]	NA	NA	NA	NA	NA	NA	NA	NA	NA	NA	NA	NA	NA	NA	NA	NA	NA	NA	NA	NA	NA	NA	Inter	TAD5
POX_a00060	NA	NA	IPR006913; Glutathione-dependent formaldehyde-activating enzyme/centromere protein V//IPR011057; Mss4-like	GO:0008152//GO:0016846	biological_process//molecular_function	metabolic process//carbon-sulfur lyase activity	NA	EPS34973.1	hypothetical protein PDE_09938 [Penicillium oxalicum 114-2]	NA	NA	NA	NA	NA	NA	NA	NA	NA	COG3791	Uncharacterized conserved protein	S	Function unknown	Glutathione-dependent formaldehyde-activating enzyme	NA	NA	NA	NA	NA	NA	chr1:179000-180000<=>chr1:183000-184000=>POa00058;chr1:171000-172000<=>chr1:183000-184000=>POa00053,POa00054;chr1:183000-184000<=>chr1:185000-186000=>POa00061;chr1:164000-165000<=>chr1:183000-184000=>NaN;chr1:176000-177000<=>chr1:183000-184000=>POa00057	NA	Inter	TAD5
POX_a00061	NA	NA	IPR001810; F-box domain//IPR032675; Leucine-rich repeat domain, L domain-like	GO:0005515	molecular_function	protein binding	NA	EPS34972.1	hypothetical protein PDE_09937 [Penicillium oxalicum 114-2]	NA	NA	NA	NA	NA	NA	NA	NA	NA	NA	NA	NA	NA	F-box domain protein	NA	NA	NA	NA	NA	NA	chr1:186000-187000<=>chr1:188000-189000=>POa00062;chr1:185000-186000<=>chr1:188000-189000=>POa00062;chr1:183000-184000<=>chr1:185000-186000=>POa00060;chr1:185000-186000<=>chr1:194000-195000=>NaN	NA	Inter	TAD5
POX_a00062	NA	NA	IPR021838; Protein of unknown function DUF3431	NA	NA	NA	NA	EPS34971.1	hypothetical protein PDE_09936 [Penicillium oxalicum 114-2]	NA	NA	NA	NA	NA	NA	NA	NA	NA	NA	NA	NA	NA	Protein of unknown function (DUF3431)	NA	NA	NA	NA	NA	NA	chr1:186000-187000<=>chr1:188000-189000=>POa00061;chr1:185000-186000<=>chr1:188000-189000=>POa00061;chr1:188000-189000<=>chr1:190000-191000=>POa00063;chr1:179000-180000<=>chr1:189000-190000=>POa00058	NA	Inter	TAD5
POX_a00063	NA	NA	NA	NA	NA	NA	NA	EPS34970.1	hypothetical protein PDE_09935 [Penicillium oxalicum 114-2]	NA	NA	NA	NA	NA	NA	NA	NA	NA	NA	NA	NA	NA	NA	NA	NA	NA	NA	NA	NA	chr1:188000-189000<=>chr1:190000-191000=>POa00062	NA	Inter	TAD5
POX_a00064	NA	NA	IPR006076; FAD dependent oxidoreductase//IPR023753; FAD/NAD(P)-binding domain	GO:0016491//GO:0055114	molecular_function//biological_process	oxidoreductase activity//oxidation-reduction process	AA3;AA3_2;	EPS34968.1	hypothetical protein PDE_09933 [Penicillium oxalicum 114-2]	NA	NA	NA	NA	NA	NA	NA	NA	NA	NA	NA	NA	NA	FAD dependent oxidoreductase	NA	NA	NA	NA	NA	NA	NA	NA	Inter	TAD5
POX_a00065	NA	NA	IPR008913; Zinc finger, CHY-type	GO:0008270	molecular_function	zinc ion binding	NA	EPS34967.1	hypothetical protein PDE_09932 [Penicillium oxalicum 114-2]	NA	NA	NA	NA	NA	NA	NA	NA	NA	NA	NA	NA	NA	NA	NA	NA	NA	NA	NA	NA	chr1:195000-196000<=>chr1:199000-200000=>POa00066	NA	Inter	TAD5
POX_a00066	NA	NA	IPR000300; Inositol polyphosphate-related phosphatase//IPR005135; Endonuclease/exonuclease/phosphatase//IPR011047; Quinoprotein alcohol dehydrogenase-like superfamily//IPR015943; WD40/YVTN repeat-like-containing domain	GO:0005515//GO:0046856	molecular_function//biological_process	protein binding//phosphatidylinositol dephosphorylation	NA	EPS34966.1	hypothetical protein PDE_09931 [Penicillium oxalicum 114-2]	NA	NA	NA	NA	NA	NA	NA	NA	NA	NA	NA	NA	NA	inositol polyphosphate phosphatase	NA	NA	NA	NA	NA	NA	chr1:195000-196000<=>chr1:199000-200000=>POa00065	chr1:197000-198000<=>chr6:789000-790000=>NaN	Inter;Border	TAD5;TAD6
POX_a00067	NA	NA	IPR008913; Zinc finger, CHY-type	GO:0008270	molecular_function	zinc ion binding	NA	EPS34965.1	hypothetical protein PDE_09930 [Penicillium oxalicum 114-2]	NA	NA	NA	NA	NA	NA	47.2	YGU5_SCHPO	Uncharacterized protein C3B9.05 OS=Schizosaccharomyces pombe (strain 972 / ATCC 24843) OX=284812 GN=SPBC3B9.05 PE=4 SV=2	NA	NA	NA	NA	CHY zinc finger	KOG1940	Zn-finger protein	R	General function prediction only ;	NA	NA	NA	NA	Border;Inter	TAD6
POX_a00068	NA	NA	IPR000426; Proteasome alpha-subunit, N-terminal domain//IPR001353; Proteasome, subunit alpha/beta//IPR016050; Proteasome beta-type subunit, conserved site//IPR023332; Proteasome A-type subunit//IPR029055; Nucleophile aminohydrolases, N-terminal	GO:0004175//GO:0004298//GO:0005839//GO:0006511//GO:0019773//GO:0051603	molecular_function//molecular_function//cellular_component//biological_process//cellular_component//biological_process	endopeptidase activity//threonine-type endopeptidase activity//proteasome core complex//ubiquitin-dependent protein catabolic process//proteasome core complex, alpha-subunit complex//proteolysis involved in cellular protein catabolic process	NA	EPS34964.1	hypothetical protein PDE_09929 [Penicillium oxalicum 114-2]	nfi:NFIA_039960	K02731	PSMA7	20S proteasome subunit alpha 4	3.4.25.1	[PATH:ko03050] Level1--Genetic Information Processing | Level2--Folding, sorting and degradation | Level3--Proteasome	67.5	PSA4_YEAST	Proteasome subunit alpha type-4 OS=Saccharomyces cerevisiae (strain ATCC 204508 / S288c) OX=559292 GN=PRE6 PE=1 SV=1	COG0638	20S proteasome, alpha and beta subunits	O	Posttranslational modification, protein turnover, chaperones	threonine-type endopeptidase activity	KOG0183	20S proteasome, regulatory subunit alpha type PSMA7/PRE6	O	Posttranslational modification, protein turnover, chaperones ;	NA	NA	chr1:204000-205000<=>chr1:206000-207000=>POa00069;chr1:201000-202000<=>chr1:203000-204000=>POa00066,POa00067;chr1:194000-195000<=>chr1:203000-204000=>NaN;chr1:203000-204000<=>chr1:206000-207000=>POa00069	NA	Inter	TAD6
POX_a00069	NA	NA	IPR000504; RNA recognition motif domain//IPR001876; Zinc finger, RanBP2-type//IPR012337; Ribonuclease H-like domain//IPR012677; Nucleotide-binding alpha-beta plait domain//IPR013520; Exonuclease, RNase T/DNA polymerase III	GO:0000166//GO:0003676//GO:0008270	molecular_function//molecular_function//molecular_function	nucleotide binding//nucleic acid binding//zinc ion binding	NA	EPS34962.1	hypothetical protein PDE_09927 [Penicillium oxalicum 114-2]	NA	NA	NA	NA	NA	NA	42.8	YE04_SCHPO	Uncharacterized RNA-binding protein C17H9.04c OS=Schizosaccharomyces pombe (strain 972 / ATCC 24843) OX=284812 GN=SPAC17H9.04c PE=1 SV=1	NA	NA	NA	NA	RNA binding	KOG4198	RNA-binding Ran Zn-finger protein and related proteins	R	General function prediction only ;	NA	NA	chr1:204000-205000<=>chr1:206000-207000=>POa00068;chr1:203000-204000<=>chr1:206000-207000=>POa00068	NA	Inter	TAD6
POX_a00070	NA	NA	NA	NA	NA	NA	NA	EPS34961.1	hypothetical protein PDE_09926 [Penicillium oxalicum 114-2]	NA	NA	NA	NA	NA	NA	NA	NA	NA	NA	NA	NA	NA	NA	NA	NA	NA	NA	NA	NA	NA	NA	Inter	TAD6
POX_a00071	NA	NA	IPR011989; Armadillo-like helical//IPR016024; Armadillo-type fold//IPR025977; Nuclear condensin complex subunit 3, C-terminal domain//IPR027165; Condensin complex subunit 3	GO:0000796//GO:0005488//GO:0007076	cellular_component//molecular_function//biological_process	condensin complex//binding//mitotic chromosome condensation	NA	EPS34960.1	hypothetical protein PDE_09925 [Penicillium oxalicum 114-2]	pdp:PDIP_48080	K06678	YCG1, CAPG	condensin complex subunit 3	--	[PATH:ko04111] Level1--Cellular Processes | Level2--Cell growth and death | Level3--Cell cycle - yeast	NA	NA	NA	NA	NA	NA	NA	mitotic chromosome condensation	NA	NA	NA	NA	NA	NA	chr1:211000-212000<=>chr1:213000-214000=>POa00072	NA	Inter	TAD6
POX_a00072	NA	NA	IPR003397; Mitochondrial inner membrane translocase subunit Tim17/Tim22/Tim23/peroxisomal protein PMP24	NA	NA	NA	NA	EPS34959.1	hypothetical protein PDE_09924 [Penicillium oxalicum 114-2]	act:ACLA_003040	K17790	TIM22	mitochondrial import inner membrane translocase subunit TIM22	--	--	76.1	TIM22_ASPOR	Mitochondrial import inner membrane translocase subunit tim22 OS=Aspergillus oryzae (strain ATCC 42149 / RIB 40) OX=510516 GN=tim22 PE=3 SV=1	NA	NA	NA	NA	mitochondrion targeting sequence binding	KOG3225	Mitochondrial import inner membrane translocase, subunit TIM22	U	Intracellular trafficking, secretion, and vesicular transport ;	The Mitochondrial Protein Translocase (MPT) Family	Mitochondrial import inner membrane translocase subunit TIM22 - Saccharomyces cerevisiae (Baker's yeast).	chr1:211000-212000<=>chr1:213000-214000=>POa00071	chr1:214000-215000<=>chr7:246000-247000=>NaN	Inter	TAD6
POX_a00073	NA	NA	IPR025122; Domain of unknown function DUF4048	NA	NA	NA	NA	EPS34958.1	hypothetical protein PDE_09923 [Penicillium oxalicum 114-2]	NA	NA	NA	NA	NA	NA	NA	NA	NA	NA	NA	NA	NA	Domain of unknown function (DUF4048)	NA	NA	NA	NA	NA	NA	NA	NA	Inter	TAD6
POX_a00074	NA	NA	IPR000719; Protein kinase domain//IPR002290; Serine/threonine/dual specificity protein kinase, catalytic domain//IPR011009; Protein kinase-like domain//IPR017441; Protein kinase, ATP binding site	GO:0004672//GO:0005524//GO:0006468	molecular_function//molecular_function//biological_process	protein kinase activity//ATP binding//protein phosphorylation	NA	EPS34957.1	hypothetical protein PDE_09922 [Penicillium oxalicum 114-2]	pcs:Pc21g14960	K08838	STK24_25_MST4	serine/threonine-protein kinase 24/25/MST4	2.7.11.1	--	43.2	SVKA_DICDI	Serine/threonine-protein kinase svkA OS=Dictyostelium discoideum OX=44689 GN=svkA PE=1 SV=1	NA	NA	NA	NA	MAP kinase kinase kinase kinase activity	KOG0201	Serine/threonine protein kinase	T	Signal transduction mechanisms ;	NA	NA	chr1:218000-219000<=>chr1:220000-221000=>NaN	NA	Inter	TAD6
POX_a00075	NA	NA	IPR004113; FAD-linked oxidase, C-terminal//IPR006094; FAD linked oxidase, N-terminal//IPR016164; FAD-linked oxidase-like, C-terminal//IPR016166; FAD-binding, type 2//IPR016167; FAD-binding, type 2, subdomain 1//IPR016169; CO dehydrogenase flavoprotein-like, FAD-binding, subdomain 2//IPR016171; Vanillyl-alcohol oxidase, C-terminal subdomain 2	GO:0003824//GO:0016491//GO:0016614//GO:0050660//GO:0055114	molecular_function//molecular_function//molecular_function//molecular_function//biological_process	catalytic activity//oxidoreductase activity//oxidoreductase activity, acting on CH-OH group of donors//flavin adenine dinucleotide binding//oxidation-reduction process	AA4;AA7;	EPS34956.1	hypothetical protein PDE_09921 [Penicillium oxalicum 114-2]	pcs:Pc21g14970	K21618	DLD3	(R)-2-hydroxyglutarate---pyruvate transhydrogenase	1.1.99.40	[PATH:ko00620] Level1--Metabolism | Level2--Carbohydrate metabolism | Level3--Pyruvate metabolism	60.7	YN53_SCHPO	Putative D-lactate dehydrogenase C713.03, mitochondrial OS=Schizosaccharomyces pombe (strain 972 / ATCC 24843) OX=284812 GN=SPBC713.03 PE=3 SV=1	COG0277	FAD/FMN-containing dehydrogenase	C	Energy production and conversion	(R)-2-hydroxyglutarate dehydrogenase activity	KOG1232	Proteins containing the FAD binding domain	C	Energy production and conversion ;	NA	NA	NA	NA	Inter	TAD6
POX_a00076	NA	NA	IPR005913; dTDP-4-dehydrorhamnose reductase family//IPR016040; NAD(P)-binding domain//IPR029903; RmlD-like substrate binding domain	NA	NA	NA	NA	EPS34955.1	hypothetical protein PDE_09920 [Penicillium oxalicum 114-2]	afm:AFUA_5G02240	K00067	rfbD, rmlD	dTDP-4-dehydrorhamnose reductase	1.1.1.133	[PATH:ko01130] Level1--Metabolism | Level2--Global and overview maps | Level3--Biosynthesis of antibiotics;[PATH:ko00523] Level1--Metabolism | Level2--Metabolism of terpenoids and polyketides | Level3--Polyketide sugar unit biosynthesis;[PATH:ko00521] Level1--Metabolism | Level2--Biosynthesis of other secondary metabolites | Level3--Streptomycin biosynthesis	NA	NA	NA	NA	NA	NA	NA	methionine adenosyltransferase regulator activity	NA	NA	NA	NA	NA	NA	chr1:226000-227000<=>chr1:228000-229000=>POa00077;chr1:224000-225000<=>chr1:226000-227000=>NaN	NA	Inter	TAD6
POX_a00077	NA	NA	IPR001849; Pleckstrin homology domain//IPR011993; PH domain-like//IPR029071; Ubiquitin-related domain	NA	NA	NA	NA	EPS34954.1	hypothetical protein PDE_09919 [Penicillium oxalicum 114-2]	NA	NA	NA	NA	NA	NA	NA	NA	NA	NA	NA	NA	NA	NA	NA	NA	NA	NA	NA	NA	chr1:229000-230000<=>chr1:231000-232000=>POa00078;chr1:229000-230000<=>chr1:232000-233000=>POa00078;chr1:226000-227000<=>chr1:228000-229000=>POa00076;chr1:228000-229000<=>chr1:232000-233000=>POa00078	NA	Inter	TAD6
POX_a00078	NA	NA	IPR000757; Glycoside hydrolase, family 16//IPR013320; Concanavalin A-like lectin/glucanase domain	GO:0004553//GO:0005975	molecular_function//biological_process	hydrolase activity, hydrolyzing O-glycosyl compounds//carbohydrate metabolic process	GH16_1;GH16;GH16_3;GH16_10;GH16_7;GH16_5;GH16_9;	EPS34953.1	putative beta-1,3-1,6- / beta-1,3-1,4-glucan hydrolase [Penicillium oxalicum 114-2]	NA	NA	NA	NA	NA	NA	NA	NA	NA	NA	NA	NA	NA	glycoside hydrolase family 16 protein	NA	NA	NA	NA	NA	NA	chr1:229000-230000<=>chr1:231000-232000=>POa00077;chr1:229000-230000<=>chr1:232000-233000=>POa00077;chr1:232000-233000<=>chr1:263000-264000=>POa00088;chr1:228000-229000<=>chr1:232000-233000=>POa00077;chr1:232000-233000<=>chr1:277000-278000=>POa00093;chr1:232000-233000<=>chr1:234000-235000=>POa00079;chr1:232000-233000<=>chr1:237000-238000=>NaN	NA	Inter	TAD6
POX_a00079	NA	NA	IPR003010; Carbon-nitrogen hydrolase	GO:0006807//GO:0016810	biological_process//molecular_function	nitrogen compound metabolic process//hydrolase activity, acting on carbon-nitrogen (but not peptide) bonds	NA	EPS34952.1	hypothetical protein PDE_09917 [Penicillium oxalicum 114-2]	NA	NA	NA	NA	NA	NA	NA	NA	NA	NA	NA	NA	NA	Carbon-Nitrogen	NA	NA	NA	NA	NA	NA	chr1:232000-233000<=>chr1:234000-235000=>POa00078;chr1:234000-235000<=>chr1:263000-264000=>POa00088	NA	Inter	TAD6
POX_a00080	NA	NA	NA	NA	NA	NA	NA	EPS34951.1	hypothetical protein PDE_09916 [Penicillium oxalicum 114-2]	NA	NA	NA	NA	NA	NA	NA	NA	NA	NA	NA	NA	NA	NA	NA	NA	NA	NA	NA	NA	chr1:236000-237000<=>chr1:267000-268000=>NaN	NA	Inter;Border	TAD6;TAD7
POX_a00081	NA	NA	IPR000375; Dynamin central domain//IPR001401; Dynamin, GTPase domain//IPR003130; Dynamin GTPase effector//IPR019762; Dynamin, GTPase region, conserved site//IPR020850; GTPase effector domain//IPR022812; Dynamin superfamily//IPR027417; P-loop containing nucleoside triphosphate hydrolase//IPR030381; Dynamin-type guanine nucleotide-binding (G) domain//IPR030557; Vacuolar protein sorting-associated p…	GO:0003924//GO:0005525//GO:0006623//GO:0007031//GO:0030036	molecular_function//molecular_function//biological_process//biological_process//biological_process	GTPase activity//GTP binding//protein targeting to vacuole//peroxisome organization//actin cytoskeleton organization	NA	EPS34950.1	hypothetical protein PDE_09915 [Penicillium oxalicum 114-2]	pdp:PDIP_48240	K17065	DNM1L	dynamin 1-like protein	3.6.5.5	[PATH:ko04214] Level1--Cellular Processes | Level2--Cell growth and death | Level3--Apoptosis - fly;[PATH:ko04217] Level1--Cellular Processes | Level2--Cell growth and death | Level3--Necroptosis;[PATH:ko04139] Level1--Cellular Processes | Level2--Transport and catabolism | Level3--Mitophagy - yeast;[PATH:ko04668] Level1--Environmental Information Processing | Level2--Signal transduction | Level3…	69.3	VPS1_SCHPO	Vacuolar protein sorting-associated protein 1 OS=Schizosaccharomyces pombe (strain 972 / ATCC 24843) OX=284812 GN=vps1 PE=3 SV=2	NA	NA	NA	NA	dynamin family protein polymerization involved in mitochondrial fission	KOG0446	Vacuolar sorting protein VPS1, dynamin, and related proteins	UR	Intracellular trafficking, secretion, and vesicular transport ; General function prediction only ;	The Retromer-dependent Vacuolar Protein Sorting (R-VPS) Family	Vacuolar protein sorting-associated protein 1 OS=Saccharomyces cerevisiae (strain ATCC 204508 / S288c) GN=VPS1 PE=1 SV=2	NA	NA	Inter	TAD7
POX_a00082	NA	NA	IPR000194; ATPase, F1/V1/A1 complex, alpha/beta subunit, nucleotide-binding domain//IPR000793; ATPase, F1/V1/A1 complex, alpha/beta subunit, C-terminal//IPR004100; ATPase, F1 complex alpha/beta subunit, N-terminal domain//IPR005725; ATPase, V1 complex, subunit A//IPR020003; ATPase, alpha/beta subunit, nucleotide-binding domain, active site//IPR022878; V-type ATP synthase catalytic alpha chain//IP…	GO:0005524//GO:0015991//GO:0015992//GO:0016820//GO:0033178//GO:0033180//GO:0046034//GO:0046961	molecular_function//biological_process//biological_process//molecular_function//cellular_component//cellular_component//biological_process//molecular_function	ATP binding//ATP hydrolysis coupled proton transport//proton transport//hydrolase activity, acting on acid anhydrides, catalyzing transmembrane movement of substances//proton-transporting two-sector ATPase complex, catalytic domain//proton-transporting V-type ATPase, V1 domain//ATP metabolic process//proton-transporting ATPase activity, rotational mechanism	NA	KGO63581.1	ATPase, F1 complex beta subunit/V1 complex, C-terminal [Penicillium italicum]	afv:AFLA_004560	K02145	ATPeV1A, ATP6A	V-type H+-transporting ATPase subunit A	7.1.2.2	[PATH:ko04145] Level1--Cellular Processes | Level2--Transport and catabolism | Level3--Phagosome;[PATH:ko04721] Level1--Organismal Systems | Level2--Nervous system | Level3--Synaptic vesicle cycle;[PATH:ko01100] Level1--Metabolism | Level2--Global and overview maps | Level3--Metabolic pathways;[PATH:ko05323] Level1--Human Diseases | Level2--Immune diseases | Level3--Rheumatoid arthritis;[PATH:ko0…	79.6	VATA_NEUCR	V-type proton ATPase catalytic subunit A OS=Neurospora crassa (strain ATCC 24698 / 74-OR23-1A / CBS 708.71 / DSM 1257 / FGSC 987) OX=367110 GN=vma-1 PE=3 SV=1	COG1155	Archaeal/vacuolar-type H+-ATPase catalytic subunit A/Vma1	C	Energy production and conversion	proton-transporting ATPase activity, rotational mechanism	KOG1352	Vacuolar H+-ATPase V1 sector, subunit A	C	Energy production and conversion ;	The H+- or Na+-translocating F-type, V-type and A-type ATPase (F-ATPase) Superfamily	V-type proton ATPase catalytic subunit A OS=Caenorhabditis elegans GN=vha-13 PE=1 SV=3	chr1:241000-242000<=>chr1:263000-264000=>POa00088;chr1:241000-242000<=>chr1:243000-244000=>POa00082;chr1:241000-242000<=>chr1:243000-244000=>POa00082;chr1:243000-244000<=>chr1:263000-264000=>POa00088;chr1:241000-242000<=>chr1:246000-247000=>POa00083	chr1:241000-242000<=>chr2:4340000-4341000=>POb03366,POb03367	Inter	TAD7
POX_a00083	NA	NA	NA	NA	NA	NA	NA	EPS34948.1	hypothetical protein PDE_09913 [Penicillium oxalicum 114-2]	NA	NA	NA	NA	NA	NA	NA	NA	NA	NA	NA	NA	NA	Protease component of the SPS-sensor system, which regulates the expression of several amino acid-metabolizing enzymes and amino acid- and peptide-permeases in response to extracellular amino acid levels by controlling the activity of two transcription factors, STP1 and STP2. Catalyzes the activation of these transcription factors, which are synthesized as latent cytoplasmic precursors, by proteo…	NA	NA	NA	NA	NA	NA	chr1:246000-247000<=>chr1:259000-260000=>NaN;chr1:241000-242000<=>chr1:246000-247000=>POa00082	NA	Inter	TAD7
POX_a00084	NA	NA	IPR011701; Major facilitator superfamily//IPR020846; Major facilitator superfamily domain	GO:0016021//GO:0055085	cellular_component//biological_process	integral component of membrane//transmembrane transport	NA	EPS34947.1	hypothetical protein PDE_09912 [Penicillium oxalicum 114-2]	NA	NA	NA	NA	NA	NA	NA	NA	NA	NA	NA	NA	NA	Major Facilitator Superfamily	NA	NA	NA	NA	NA	NA	NA	NA	Inter	TAD7
POX_a00085	NA	NA	IPR002938; FAD-binding domain//IPR023753; FAD/NAD(P)-binding domain	GO:0016491//GO:0055114//GO:0071949	molecular_function//biological_process//molecular_function	oxidoreductase activity//oxidation-reduction process//FAD binding	NA	EPS34946.1	hypothetical protein PDE_09911 [Penicillium oxalicum 114-2]	NA	NA	NA	NA	NA	NA	NA	NA	NA	NA	NA	NA	NA	FAD binding domain	NA	NA	NA	NA	NA	NA	NA	NA	Inter	TAD7
POX_a00086	NA	NA	IPR015813; Pyruvate/Phosphoenolpyruvate kinase-like domain	GO:0003824	molecular_function	catalytic activity	NA	EPS34945.1	hypothetical protein PDE_09910 [Penicillium oxalicum 114-2]	NA	NA	NA	NA	NA	NA	NA	NA	NA	COG2513	2-Methylisocitrate lyase and related enzymes, PEP mutase family	G	Carbohydrate transport and metabolism	Phosphoenolpyruvate phosphomutase	NA	NA	NA	NA	NA	NA	chr1:255000-256000<=>chr1:257000-258000=>POa00087	NA	Inter	TAD7
POX_a00087	NA	NA	IPR018713; Domain of unknown function DUF2236	NA	NA	NA	NA	EPS34944.1	hypothetical protein PDE_09909 [Penicillium oxalicum 114-2]	NA	NA	NA	NA	NA	NA	NA	NA	NA	NA	NA	NA	NA	Uncharacterized protein conserved in bacteria (DUF2236)	NA	NA	NA	NA	NA	NA	chr1:255000-256000<=>chr1:257000-258000=>POa00086;chr1:258000-259000<=>chr1:263000-264000=>POa00088	NA	Inter	TAD7
POX_a00088	NA	NA	IPR001680; WD40 repeat//IPR006595; CTLH, C-terminal LisH motif//IPR015943; WD40/YVTN repeat-like-containing domain//IPR017986; WD40-repeat-containing domain//IPR019775; WD40 repeat, conserved site	GO:0005515	molecular_function	protein binding	NA	EPS34943.1	hypothetical protein PDE_09908 [Penicillium oxalicum 114-2]	pdp:PDIP_48330	K22382	WDR26	WD repeat-containing protein 26	--	--	NA	NA	NA	NA	NA	NA	NA	negative regulation of gluconeogenesis	NA	NA	NA	NA	NA	NA	chr1:261000-262000<=>chr1:263000-264000=>POa00088;chr1:261000-262000<=>chr1:263000-264000=>POa00088;chr1:232000-233000<=>chr1:263000-264000=>POa00078;chr1:263000-264000<=>chr1:266000-267000=>POa00089;chr1:258000-259000<=>chr1:263000-264000=>POa00087;chr1:241000-242000<=>chr1:263000-264000=>POa00082;chr1:263000-264000<=>chr1:265000-266000=>POa00089;chr1:235000-236000<=>chr1:263000-264000=>POa00079…	NA	Inter	TAD7
POX_a00089	NA	NA	IPR001466; Beta-lactamase-related//IPR012338; Beta-lactamase/transpeptidase-like	NA	NA	NA	NA	EPS34942.1	hypothetical protein PDE_09907 [Penicillium oxalicum 114-2]	NA	NA	NA	NA	NA	NA	NA	NA	NA	NA	NA	NA	NA	Beta-lactamase	NA	NA	NA	NA	NA	NA	chr1:263000-264000<=>chr1:266000-267000=>POa00088;chr1:263000-264000<=>chr1:265000-266000=>POa00088	NA	Inter	TAD7
POX_a00090	NA	NA	IPR000629; ATP-dependent RNA helicase DEAD-box, conserved site//IPR001650; Helicase, C-terminal//IPR011545; DEAD/DEAH box helicase domain//IPR014001; Helicase superfamily 1/2, ATP-binding domain//IPR014014; RNA helicase, DEAD-box type, Q motif//IPR027417; P-loop containing nucleoside triphosphate hydrolase	GO:0003676//GO:0005524	molecular_function//molecular_function	nucleic acid binding//ATP binding	NA	CEJ59939.1	Putative ATP-dependent RNA helicase FAL1 [Penicillium brasilianum]	act:ACLA_002740	K13025	EIF4A3, FAL1	ATP-dependent RNA helicase	3.6.4.13	[PATH:ko03040] Level1--Genetic Information Processing | Level2--Transcription | Level3--Spliceosome;[PATH:ko03013] Level1--Genetic Information Processing | Level2--Translation | Level3--RNA transport;[PATH:ko03015] Level1--Genetic Information Processing | Level2--Translation | Level3--mRNA surveillance pathway	93.7	FAL1_GIBZE	ATP-dependent RNA helicase FAL1 OS=Gibberella zeae (strain PH-1 / ATCC MYA-4620 / FGSC 9075 / NRRL 31084) OX=229533 GN=FAL1 PE=3 SV=1	COG0513	Superfamily II DNA and RNA helicase	L	Replication, recombination and repair	helicase activity	KOG0328	Predicted ATP-dependent RNA helicase FAL1, involved in rRNA maturation, DEAD-box superfamily	J	Translation, ribosomal structure and biogenesis ;	The Nuclear mRNA Exporter (mRNA-E) Family	Eukaryotic initiation factor 4A-III - Homo sapiens (Human).	NA	NA	Inter	TAD7
POX_a00091	NA	C2H2 zinc finger:IPR007087:Zinc finger, C2H2-type	IPR000690; Zinc finger, C2H2-type matrin//IPR007087; Zinc finger, C2H2//IPR012308; DNA ligase, ATP-dependent, N-terminal//IPR012310; DNA ligase, ATP-dependent, central//IPR012340; Nucleic acid-binding, OB-fold//IPR015880; Zinc finger, C2H2-like//IPR021966; Splicing factor SF3a60 binding domain//IPR022755; Zinc finger, double-stranded RNA binding//IPR024598; Domain of unknown function DUF3449//IPR…	GO:0003676//GO:0003677//GO:0003910//GO:0005524//GO:0005634//GO:0006281//GO:0006310//GO:0008270//GO:0046872	molecular_function//molecular_function//molecular_function//molecular_function//cellular_component//biological_process//biological_process//molecular_function//molecular_function	nucleic acid binding//DNA binding//DNA ligase (ATP) activity//ATP binding//nucleus//DNA repair//DNA recombination//zinc ion binding//metal ion binding	NA	EPS34940.1	hypothetical protein PDE_09905 [Penicillium oxalicum 114-2]	ang:ANI_1_1462024	K12827	SF3A3, SAP61, PRP9	splicing factor 3A subunit 3	--	[PATH:ko03040] Level1--Genetic Information Processing | Level2--Transcription | Level3--Spliceosome	42.5	SAP61_SCHPO	Pre-mRNA-splicing factor sap61 OS=Schizosaccharomyces pombe (strain 972 / ATCC 24843) OX=284812 GN=sap61 PE=1 SV=1	NA	NA	NA	NA	RNA splicing, via transesterification reactions with bulged adenosine as nucleophile	KOG2636	Splicing factor 3a, subunit 3	A	RNA processing and modification ;	NA	NA	NA	NA	Inter	TAD7
POX_a00092	NA	C2H2 zinc finger:IPR007087:Zinc finger, C2H2-type	IPR000690; Zinc finger, C2H2-type matrin//IPR007087; Zinc finger, C2H2//IPR012308; DNA ligase, ATP-dependent, N-terminal//IPR012310; DNA ligase, ATP-dependent, central//IPR012340; Nucleic acid-binding, OB-fold//IPR015880; Zinc finger, C2H2-like//IPR021966; Splicing factor SF3a60 binding domain//IPR022755; Zinc finger, double-stranded RNA binding//IPR024598; Domain of unknown function DUF3449//IPR…	GO:0003676//GO:0003677//GO:0003910//GO:0005524//GO:0005634//GO:0006281//GO:0006310//GO:0008270//GO:0046872	molecular_function//molecular_function//molecular_function//molecular_function//cellular_component//biological_process//biological_process//molecular_function//molecular_function	nucleic acid binding//DNA binding//DNA ligase (ATP) activity//ATP binding//nucleus//DNA repair//DNA recombination//zinc ion binding//metal ion binding	NA	EPS34939.1	hypothetical protein PDE_09904 [Penicillium oxalicum 114-2]	pcs:Pc21g15220	K10777	LIG4, DNL4	DNA ligase 4	6.5.1.1	[PATH:ko03450] Level1--Genetic Information Processing | Level2--Replication and repair | Level3--Non-homologous end-joining	NA	NA	NA	NA	NA	NA	NA	ATP dependent DNA ligase domain	NA	NA	NA	NA	NA	NA	NA	NA	Inter;Border	TAD7;TAD8
POX_a00093	NA	NA	IPR001440; Tetratricopeptide repeat 1//IPR007192; Cdc23//IPR011990; Tetratricopeptide-like helical domain//IPR013026; Tetratricopeptide repeat-containing domain//IPR019734; Tetratricopeptide repeat	GO:0005515//GO:0005680//GO:0030071	molecular_function//cellular_component//biological_process	protein binding//anaphase-promoting complex//regulation of mitotic metaphase/anaphase transition	GT41;	EPS34938.1	hypothetical protein PDE_09903 [Penicillium oxalicum 114-2]	afv:AFLA_004620	K03355	APC8, CDC23	anaphase-promoting complex subunit 8	--	[PATH:ko04914] Level1--Organismal Systems | Level2--Endocrine system | Level3--Progesterone-mediated oocyte maturation;[PATH:ko04110] Level1--Cellular Processes | Level2--Cell growth and death | Level3--Cell cycle;[PATH:ko04113] Level1--Cellular Processes | Level2--Cell growth and death | Level3--Meiosis - yeast;[PATH:ko04120] Level1--Genetic Information Processing | Level2--Folding, sorting and …	48.7	APC8_SCHPO	Anaphase-promoting complex subunit 8 OS=Schizosaccharomyces pombe (strain 972 / ATCC 24843) OX=284812 GN=cut23 PE=1 SV=2	NA	NA	NA	NA	regulation of mitotic metaphase/anaphase transition	KOG1155	Anaphase-promoting complex (APC), Cdc23 subunit	DO	Cell cycle control, cell division, chromosome partitioning ; Posttranslational modification, protein turnover, chaperones ;	NA	NA	chr1:232000-233000<=>chr1:277000-278000=>POa00078	NA	Inter	TAD8
POX_a00094	NA	NA	IPR000092; Polyprenyl synthetase//IPR008949; Isoprenoid synthase domain	GO:0008299	biological_process	isoprenoid biosynthetic process	NA	EPS34937.1	hypothetical protein PDE_09902 [Penicillium oxalicum 114-2]	pcs:Pc21g15240	K00787	FDPS	farnesyl diphosphate synthase	2.5.1.1 2.5.1.10	[PATH:ko01110] Level1--Metabolism | Level2--Global and overview maps | Level3--Biosynthesis of secondary metabolites;[PATH:ko00900] Level1--Metabolism | Level2--Metabolism of terpenoids and polyketides | Level3--Terpenoid backbone biosynthesis;[PATH:ko01100] Level1--Metabolism | Level2--Global and overview maps | Level3--Metabolic pathways;[PATH:ko01130] Level1--Metabolism | Level2--Global and ov…	67.7	FPPS_NEUCR	Farnesyl pyrophosphate synthase OS=Neurospora crassa (strain ATCC 24698 / 74-OR23-1A / CBS 708.71 / DSM 1257 / FGSC 987) OX=367110 GN=fpp PE=3 SV=2	NA	NA	NA	NA	dimethylallyltranstransferase activity	KOG0711	Polyprenyl synthetase	H	Coenzyme transport and metabolism ;	NA	NA	NA	NA	Inter	TAD8
POX_a00095	NA	NA	IPR022751; Alpha-mannosyltransferase//IPR029044; Nucleotide-diphospho-sugar transferases	GO:0006486//GO:0016757	biological_process//molecular_function	protein glycosylation//transferase activity, transferring glycosyl groups	GT71;GT8;	EPS34936.1	putative alpha-mannosyltransferase [Penicillium oxalicum 114-2]	NA	NA	NA	NA	NA	NA	NA	NA	NA	NA	NA	NA	NA	Mannosyltransferase putative	NA	NA	NA	NA	NA	NA	chr1:282000-283000<=>chr1:284000-285000=>POa00096;chr1:283000-284000<=>chr1:285000-286000=>POa00096;chr1:283000-284000<=>chr1:288000-289000=>POa00097;chr1:282000-283000<=>chr1:288000-289000=>POa00097;chr1:281000-282000<=>chr1:285000-286000=>POa00096;chr1:282000-283000<=>chr1:295000-296000=>POa00099;chr1:281000-282000<=>chr1:288000-289000=>POa00097;chr1:282000-283000<=>chr1:285000-286000=>POa00096	NA	Inter	TAD8
POX_a00096	NA	NA	IPR015168; SsuA/THI5-like//IPR027939; NMT1/THI5 family	GO:0009228	biological_process	thiamine biosynthetic process	NA	EPS34935.1	hypothetical protein PDE_09900 [Penicillium oxalicum 114-2]	pcs:Pc21g15700	K18278	THI5	pyrimidine precursor biosynthesis enzyme	--	[PATH:ko00730] Level1--Metabolism | Level2--Metabolism of cofactors and vitamins | Level3--Thiamine metabolism;[PATH:ko01100] Level1--Metabolism | Level2--Global and overview maps | Level3--Metabolic pathways	84.1	NMT1_ASPPA	4-amino-5-hydroxymethyl-2-methylpyrimidine phosphate synthase OS=Aspergillus parasiticus OX=5067 GN=nmt1 PE=2 SV=1	COG0715	ABC-type nitrate/sulfonate/bicarbonate transport system, periplasmic component	P	Inorganic ion transport and metabolism	thiamine diphosphate biosynthetic process	NA	NA	NA	NA	NA	NA	chr1:282000-283000<=>chr1:284000-285000=>POa00095;chr1:283000-284000<=>chr1:285000-286000=>POa00095;chr1:285000-286000<=>chr1:288000-289000=>POa00097;chr1:281000-282000<=>chr1:285000-286000=>POa00095;chr1:282000-283000<=>chr1:285000-286000=>POa00095	NA	Inter	TAD8
POX_a00097	NA	NA	IPR008631; Glycogen synthase	GO:0004373//GO:0005978	molecular_function//biological_process	glycogen (starch) synthase activity//glycogen biosynthetic process	GT3;GT5;GT4;	OKP12367.1	Glycogen [starch] synthase [Penicillium subrubescens]	pdp:PDIP_48670	K00693	GYS	glycogen synthase	2.4.1.11	[PATH:ko04910] Level1--Organismal Systems | Level2--Endocrine system | Level3--Insulin signaling pathway;[PATH:ko01100] Level1--Metabolism | Level2--Global and overview maps | Level3--Metabolic pathways;[PATH:ko00500] Level1--Metabolism | Level2--Carbohydrate metabolism | Level3--Starch and sucrose metabolism;[PATH:ko04931] Level1--Human Diseases | Level2--Endocrine and metabolic diseases | Level…	80.7	GYS_NEUCR	Glycogen [starch] synthase OS=Neurospora crassa (strain ATCC 24698 / 74-OR23-1A / CBS 708.71 / DSM 1257 / FGSC 987) OX=367110 GN=gsy-1 PE=2 SV=2	COG0438	Glycosyltransferase involved in cell wall bisynthesis	M	Cell wall/membrane/envelope biogenesis	glycogen (starch) synthase activity	KOG3742	Glycogen synthase	G	Carbohydrate transport and metabolism ;	NA	NA	chr1:283000-284000<=>chr1:288000-289000=>POa00095;chr1:286000-287000<=>chr1:288000-289000=>NaN;chr1:282000-283000<=>chr1:288000-289000=>POa00095;chr1:285000-286000<=>chr1:288000-289000=>POa00096;chr1:281000-282000<=>chr1:288000-289000=>POa00095;chr1:288000-289000<=>chr1:292000-293000=>POa00098	NA	Inter	TAD8
POX_a00098	NA	NA	NA	NA	NA	NA	NA	NA	NA	NA	NA	NA	NA	NA	NA	NA	NA	NA	NA	NA	NA	NA	NA	NA	NA	NA	NA	NA	NA	chr1:288000-289000<=>chr1:292000-293000=>POa00097	NA	Inter	TAD8
POX_a00099	NA	NA	NA	NA	NA	NA	NA	EPS34933.1	hypothetical protein PDE_09897 [Penicillium oxalicum 114-2]	NA	NA	NA	NA	NA	NA	NA	NA	NA	NA	NA	NA	NA	NA	NA	NA	NA	NA	NA	NA	chr1:146000-147000<=>chr1:295000-296000=>NaN;chr1:282000-283000<=>chr1:295000-296000=>POa00095;chr1:295000-296000<=>chr1:297000-298000=>POa00100	NA	Inter	TAD8
POX_a00100	NA	NA	IPR012501; Vps54-like	GO:0042147	biological_process	retrograde transport, endosome to Golgi	GH55;	EPS34932.1	hypothetical protein PDE_09896 [Penicillium oxalicum 114-2]	pcs:Pc21g15660	K17600	VPS54	vacuolar protein sorting-associated protein 54	--	--	NA	NA	NA	NA	NA	NA	NA	Vacuolar protein sorting-associated protein	NA	NA	NA	NA	NA	NA	chr1:295000-296000<=>chr1:297000-298000=>POa00099	NA	Inter	TAD8
POX_a00101	NA	NA	IPR001208; MCM domain//IPR008048; DNA replication licensing factor Mcm//IPR012340; Nucleic acid-binding, OB-fold//IPR018525; Mini-chromosome maintenance, conserved site//IPR027417; P-loop containing nucleoside triphosphate hydrolase//IPR027925; MCM N-terminal domain//IPR031327; Mini-chromosome maintenance protein	GO:0003677//GO:0003678//GO:0003682//GO:0003688//GO:0005524//GO:0005634//GO:0006260//GO:0006270//GO:0042555	molecular_function//molecular_function//molecular_function//molecular_function//molecular_function//cellular_component//biological_process//biological_process//cellular_component	DNA binding//DNA helicase activity//chromatin binding//DNA replication origin binding//ATP binding//nucleus//DNA replication//DNA replication initiation//MCM complex	NA	EPS34931.1	hypothetical protein PDE_09895 [Penicillium oxalicum 114-2]	pcs:Pc21g15650	K02209	MCM5, CDC46	DNA replication licensing factor MCM5	3.6.4.12	[PATH:ko03030] Level1--Genetic Information Processing | Level2--Replication and repair | Level3--DNA replication;[PATH:ko04110] Level1--Cellular Processes | Level2--Cell growth and death | Level3--Cell cycle;[PATH:ko04113] Level1--Cellular Processes | Level2--Cell growth and death | Level3--Meiosis - yeast;[PATH:ko04111] Level1--Cellular Processes | Level2--Cell growth and death | Level3--Cell cy…	60.6	MCM5_SCHPO	DNA replication licensing factor mcm5 OS=Schizosaccharomyces pombe (strain 972 / ATCC 24843) OX=284812 GN=mcm5 PE=1 SV=2	NA	NA	NA	NA	DNA replication origin binding	KOG0481	DNA replication licensing factor, MCM5 component	L	Replication, recombination and repair ;	NA	NA	chr1:301000-302000<=>chr1:303000-304000=>POa00101;chr1:301000-302000<=>chr1:303000-304000=>POa00101;chr1:303000-304000<=>chr1:308000-309000=>POa00103;chr1:303000-304000<=>chr1:305000-306000=>POa00102;chr1:303000-304000<=>chr1:306000-307000=>POa00102,POa00103	chr1:301000-302000<=>chr2:3476000-3477000=>POb03075	Inter	TAD8
POX_a00102	NA	NA	IPR011058; Cyanovirin-N	NA	NA	NA	NA	EPS34930.1	hypothetical protein PDE_09894 [Penicillium oxalicum 114-2]	NA	NA	NA	NA	NA	NA	NA	NA	NA	NA	NA	NA	NA	NA	NA	NA	NA	NA	NA	NA	chr1:303000-304000<=>chr1:305000-306000=>POa00101	NA	Inter	TAD8
POX_a00103	NA	NA	IPR006598; Lipopolysaccharide-modifying protein	NA	NA	NA	GT90;	EPS34929.1	hypothetical protein PDE_09893 [Penicillium oxalicum 114-2]	NA	NA	NA	NA	NA	NA	NA	NA	NA	NA	NA	NA	NA	O-glucosyltransferase 1	NA	NA	NA	NA	NA	NA	chr1:303000-304000<=>chr1:308000-309000=>POa00101	NA	Inter	TAD8
POX_a00104	NA	NA	IPR001440; Tetratricopeptide repeat 1//IPR011990; Tetratricopeptide-like helical domain//IPR013026; Tetratricopeptide repeat-containing domain//IPR019734; Tetratricopeptide repeat	GO:0005515	molecular_function	protein binding	GT41;	EPS34928.1	hypothetical protein PDE_09892 [Penicillium oxalicum 114-2]	pcs:Pc21g15370	K03353	APC6, CDC16	anaphase-promoting complex subunit 6	--	[PATH:ko04914] Level1--Organismal Systems | Level2--Endocrine system | Level3--Progesterone-mediated oocyte maturation;[PATH:ko04110] Level1--Cellular Processes | Level2--Cell growth and death | Level3--Cell cycle;[PATH:ko04113] Level1--Cellular Processes | Level2--Cell growth and death | Level3--Meiosis - yeast;[PATH:ko04120] Level1--Genetic Information Processing | Level2--Folding, sorting and …	NA	NA	NA	NA	NA	NA	NA	anaphase-promoting complex-dependent catabolic process	NA	NA	NA	NA	NA	NA	NA	NA	Border;Inter	TAD9
POX_a00105	NA	NA	IPR007590; CWC16 protein	NA	NA	NA	NA	EPS34927.1	hypothetical protein PDE_09891 [Penicillium oxalicum 114-2]	NA	NA	NA	NA	NA	NA	42.7	YJU2_SCHPO	Splicing factor YJU2 OS=Schizosaccharomyces pombe (strain 972 / ATCC 24843) OX=284812 GN=cwf16 PE=1 SV=2	NA	NA	NA	NA	RNA splicing, via transesterification reactions with bulged adenosine as nucleophile	KOG2989	Uncharacterized conserved protein	S	Function unknown ;	NA	NA	NA	NA	Inter	TAD9
POX_a00106	NA	NA	IPR000403; Phosphatidylinositol 3-/4-kinase, catalytic domain//IPR003151; PIK-related kinase, FAT//IPR003152; FATC domain//IPR011009; Protein kinase-like domain//IPR011989; Armadillo-like helical//IPR011990; Tetratricopeptide-like helical domain//IPR014009; PIK-related kinase//IPR016024; Armadillo-type fold	GO:0005488//GO:0005515//GO:0016773	molecular_function//molecular_function//molecular_function	binding//protein binding//phosphotransferase activity, alcohol group as acceptor	NA	CEJ59967.1	Putative Histone acetylase complex subunit Paf400 [Penicillium brasilianum]	pcs:Pc21g15390	K08874	TRRAP	transformation/transcription domain-associated protein	--	[PATH:ko05166] Level1--Human Diseases | Level2--Infectious diseases: Viral | Level3--Human T-cell leukemia virus 1 infection	NA	NA	NA	NA	NA	NA	NA	Belongs to the PI3 PI4-kinase family	NA	NA	NA	NA	NA	NA	chr1:321000-322000<=>chr1:323000-324000=>POa00106;chr1:321000-322000<=>chr1:323000-324000=>POa00106;chr1:323000-324000<=>chr1:325000-326000=>POa00106;chr1:323000-324000<=>chr1:325000-326000=>POa00106;chr1:321000-322000<=>chr1:343000-344000=>POa00112;chr1:321000-322000<=>chr1:328000-329000=>POa00107;chr1:319000-320000<=>chr1:321000-322000=>POa00106;chr1:319000-320000<=>chr1:321000-322000=>POa00106…	NA	Inter	TAD9
POX_a00107	NA	NA	IPR002554; Protein phosphatase 2A, regulatory B subunit, B56//IPR016024; Armadillo-type fold	GO:0000159//GO:0005488//GO:0007165//GO:0008601	cellular_component//molecular_function//biological_process//molecular_function	protein phosphatase type 2A complex//binding//signal transduction//protein phosphatase type 2A regulator activity	NA	EPS34925.1	hypothetical protein PDE_09889 [Penicillium oxalicum 114-2]	pcs:Pc21g15490	K11584	PPP2R5	serine/threonine-protein phosphatase 2A regulatory subunit B'	--	[PATH:ko04071] Level1--Environmental Information Processing | Level2--Signal transduction | Level3--Sphingolipid signaling pathway;[PATH:ko04728] Level1--Organismal Systems | Level2--Nervous system | Level3--Dopaminergic synapse;[PATH:ko04113] Level1--Cellular Processes | Level2--Cell growth and death | Level3--Meiosis - yeast;[PATH:ko04261] Level1--Organismal Systems | Level2--Circulatory system…	56.1	2A5D_HUMAN	Serine/threonine-protein phosphatase 2A 56 kDa regulatory subunit delta isoform OS=Homo sapiens OX=9606 GN=PPP2R5D PE=1 SV=1	NA	NA	NA	NA	protein phosphatase regulator activity	KOG2085	Serine/threonine protein phosphatase 2A, regulatory subunit	T	Signal transduction mechanisms ;	NA	NA	chr1:321000-322000<=>chr1:328000-329000=>POa00106;chr1:328000-329000<=>chr1:330000-331000=>POa00107;chr1:328000-329000<=>chr1:330000-331000=>POa00107	NA	Inter	TAD9
POX_a00108	NA	NA	IPR019136; Transcription factor IIIC, subunit 5	NA	NA	NA	NA	EPS34924.1	hypothetical protein PDE_09888 [Penicillium oxalicum 114-2]	pdp:PDIP_48580	K15202	GTF3C5, TFC1	general transcription factor 3C polypeptide 5 (transcription factor C subunit 1)	--	--	NA	NA	NA	NA	NA	NA	NA	Transcription factor	NA	NA	NA	NA	NA	NA	NA	NA	Inter	TAD9
POX_a00109	NA	NA	NA	NA	NA	NA	NA	EPS34923.1	hypothetical protein PDE_09887 [Penicillium oxalicum 114-2]	NA	NA	NA	NA	NA	NA	NA	NA	NA	NA	NA	NA	NA	NA	NA	NA	NA	NA	NA	NA	NA	NA	Inter	TAD9
POX_a00110	NA	NA	NA	NA	NA	NA	NA	EPS34922.1	hypothetical protein PDE_09886 [Penicillium oxalicum 114-2]	NA	NA	NA	NA	NA	NA	NA	NA	NA	NA	NA	NA	NA	NA	NA	NA	NA	NA	NA	NA	chr1:338000-339000<=>chr1:346000-347000=>POa00113	NA	Inter	TAD9
POX_a00111	NA	NA	IPR002156; Ribonuclease H domain//IPR012337; Ribonuclease H-like domain	GO:0003676//GO:0004523	molecular_function//molecular_function	nucleic acid binding//RNA-DNA hybrid ribonuclease activity	NA	EPS34921.1	hypothetical protein PDE_09885 [Penicillium oxalicum 114-2]	NA	NA	NA	NA	NA	NA	NA	NA	NA	NA	NA	NA	NA	NA	NA	NA	NA	NA	NA	NA	NA	NA	Inter	TAD9
POX_a00112	NA	NA	IPR003819; TauD/TfdA-like domain//IPR007817; Pyoverdine biosynthesis	GO:0016491//GO:0055114	molecular_function//biological_process	oxidoreductase activity//oxidation-reduction process	NA	EPS34920.1	hypothetical protein PDE_09884 [Penicillium oxalicum 114-2]	NA	NA	NA	NA	NA	NA	73.5	XANB_ASPFU	Isocyanide synthase xanB OS=Neosartorya fumigata (strain ATCC MYA-4609 / Af293 / CBS 101355 / FGSC A1100) OX=330879 GN=xanB PE=2 SV=2	NA	NA	NA	NA	Pyoverdine/dityrosine biosynthesis protein	NA	NA	NA	NA	NA	NA	chr1:344000-345000<=>chr1:346000-347000=>POa00113;chr1:343000-344000<=>chr1:346000-347000=>POa00113;chr1:321000-322000<=>chr1:343000-344000=>POa00106	NA	Inter	TAD9
POX_a00113	NA	NA	IPR002818; DJ-1/PfpI//IPR029062; Class I glutamine amidotransferase-like	NA	NA	NA	NA	EPS34919.1	hypothetical protein PDE_09883 [Penicillium oxalicum 114-2]	NA	NA	NA	NA	NA	NA	55.2	XANA_ASPFU	Isonitrile hydratase-like protein xanA OS=Neosartorya fumigata (strain ATCC MYA-4609 / Af293 / CBS 101355 / FGSC A1100) OX=330879 GN=xanA PE=2 SV=1	NA	NA	NA	NA	DJ-1/PfpI family	NA	NA	NA	NA	NA	NA	chr1:344000-345000<=>chr1:346000-347000=>POa00112;chr1:346000-347000<=>chr1:357000-358000=>POa00117;chr1:343000-344000<=>chr1:346000-347000=>POa00112;chr1:346000-347000<=>chr1:354000-355000=>POa00116;chr1:338000-339000<=>chr1:346000-347000=>POa00110;chr1:346000-347000<=>chr1:351000-352000=>POa00115;chr1:346000-347000<=>chr1:352000-353000=>POa00116;chr1:346000-347000<=>chr1:348000-349000=>POa00114…	NA	Inter	TAD9
POX_a00114	NA	NA	IPR005959; Fumarylacetoacetase//IPR011234; Fumarylacetoacetase, C-terminal-related//IPR015377; Fumarylacetoacetase, N-terminal	GO:0003824//GO:0004334//GO:0008152//GO:0009072	molecular_function//molecular_function//biological_process//biological_process	catalytic activity//fumarylacetoacetase activity//metabolic process//aromatic amino acid family metabolic process	NA	EPS34918.1	hypothetical protein PDE_09882 [Penicillium oxalicum 114-2]	nfi:NFIA_026300	K01555	FAH, fahA	fumarylacetoacetase	3.7.1.2	[PATH:ko01120] Level1--Metabolism | Level2--Global and overview maps | Level3--Microbial metabolism in diverse environments;[PATH:ko01100] Level1--Metabolism | Level2--Global and overview maps | Level3--Metabolic pathways;[PATH:ko00643] Level1--Metabolism | Level2--Xenobiotics biodegradation and metabolism | Level3--Styrene degradation;[PATH:ko00350] Level1--Metabolism | Level2--Amino acid metabo…	NA	NA	NA	NA	NA	NA	NA	Fumarylacetoacetase N-terminal	NA	NA	NA	NA	NA	NA	chr1:346000-347000<=>chr1:348000-349000=>POa00113;chr1:348000-349000<=>chr1:355000-356000=>NaN	NA	Inter	TAD9
POX_a00115	NA	Zn2Cys6:IPR001138:Fungal transcriptional regulatory protein, N-terminal//Zn2Cys6:IPR007219:Fungal specific transcription factor	IPR001138; Zn(2)-C6 fungal-type DNA-binding domain//IPR007219; Transcription factor domain, fungi	GO:0000981//GO:0003677//GO:0005634//GO:0006351//GO:0006355//GO:0008270	molecular_function//molecular_function//cellular_component//biological_process//biological_process//molecular_function	RNA polymerase II transcription factor activity, sequence-specific DNA binding//DNA binding//nucleus//transcription, DNA-templated//regulation of transcription, DNA-templated//zinc ion binding	NA	EPS34917.1	hypothetical protein PDE_09881 [Penicillium oxalicum 114-2]	NA	NA	NA	NA	NA	NA	NA	NA	NA	NA	NA	NA	NA	GAL4-like Zn(II)2Cys6 (or C6 zinc) binuclear cluster DNA-binding domain	NA	NA	NA	NA	NA	NA	chr1:346000-347000<=>chr1:351000-352000=>POa00113	NA	Inter	TAD9
POX_a00116	NA	NA	IPR011701; Major facilitator superfamily//IPR020846; Major facilitator superfamily domain	GO:0016021//GO:0055085	cellular_component//biological_process	integral component of membrane//transmembrane transport	NA	OKP12372.1	hypothetical protein PENSUB_2108 [Penicillium subrubescens]	NA	NA	NA	NA	NA	NA	58.5	NAG3_CANAL	Major facilitator superfamily multidrug transporter NAG3 OS=Candida albicans (strain SC5314 / ATCC MYA-2876) OX=237561 GN=NAG3 PE=2 SV=1	NA	NA	NA	NA	spermine transmembrane transporter activity	KOG0255	Synaptic vesicle transporter SVOP and related transporters (major facilitator superfamily)	R	General function prediction only ;	The Major Facilitator Superfamily (MFS)	Pc21g01300 protein OS=Penicillium chrysogenum (strain ATCC 28089 / DSM 1075 / Wisconsin 54-1255) GN=Pc21g01300 PE=4 SV=1	chr1:346000-347000<=>chr1:354000-355000=>POa00113;chr1:346000-347000<=>chr1:352000-353000=>POa00113	NA	Inter	TAD9
POX_a00117	NA	NA	IPR010073; Phosphoribosylformylglycinamidine synthase//IPR010918; AIR synthase-related protein, C-terminal domain//IPR016188; PurM-like, N-terminal domain//IPR017926; Glutamine amidotransferase//IPR029062; Class I glutamine amidotransferase-like	GO:0004642//GO:0006189	molecular_function//biological_process	phosphoribosylformylglycinamidine synthase activity//'de novo' IMP biosynthetic process	NA	EPS34915.1	hypothetical protein PDE_09879 [Penicillium oxalicum 114-2]	pdp:PDIP_51190	K01952	purL, PFAS	phosphoribosylformylglycinamidine synthase	6.3.5.3	[PATH:ko00230] Level1--Metabolism | Level2--Nucleotide metabolism | Level3--Purine metabolism;[PATH:ko01110] Level1--Metabolism | Level2--Global and overview maps | Level3--Biosynthesis of secondary metabolites;[PATH:ko01100] Level1--Metabolism | Level2--Global and overview maps | Level3--Metabolic pathways;[PATH:ko01130] Level1--Metabolism | Level2--Global and overview maps | Level3--Biosynthesi…	55.3	PUR4_SCHPO	Probable phosphoribosylformylglycinamidine synthase OS=Schizosaccharomyces pombe (strain 972 / ATCC 24843) OX=284812 GN=ade3 PE=3 SV=1	COG0046	Phosphoribosylformylglycinamidine (FGAM) synthase, synthetase domain	F	Nucleotide transport and metabolism	phosphoribosylformylglycinamidine synthase activity	KOG1907	Phosphoribosylformylglycinamidine synthase	F	Nucleotide transport and metabolism ;	NA	NA	chr1:346000-347000<=>chr1:357000-358000=>POa00113;chr1:355000-356000<=>chr1:357000-358000=>NaN;chr1:358000-359000<=>chr1:360000-361000=>POa00117;chr1:358000-359000<=>chr1:360000-361000=>POa00117;chr1:346000-347000<=>chr1:359000-360000=>POa00113;chr1:358000-359000<=>chr1:362000-363000=>POa00118;chr1:360000-361000<=>chr1:362000-363000=>POa00118;chr1:359000-360000<=>chr1:362000-363000=>POa00118	NA	Inter;Border	TAD9;TAD10
POX_a00118	NA	NA	IPR007259; Gamma-tubulin complex component protein	GO:0000226//GO:0000922//GO:0005815//GO:0090063	biological_process//cellular_component//cellular_component//biological_process	microtubule cytoskeleton organization//spindle pole//microtubule organizing center//positive regulation of microtubule nucleation	NA	EPS34914.1	hypothetical protein PDE_09878 [Penicillium oxalicum 114-2]	pdp:PDIP_51170	K16572	TUBGCP5, GCP5	gamma-tubulin complex component 5	--	--	NA	NA	NA	NA	NA	NA	NA	gamma-tubulin complex	NA	NA	NA	NA	NA	NA	chr1:362000-363000<=>chr1:364000-365000=>POa00118,POa00119;chr1:358000-359000<=>chr1:362000-363000=>POa00117;chr1:360000-361000<=>chr1:362000-363000=>POa00117;chr1:359000-360000<=>chr1:362000-363000=>POa00117	NA	Inter	TAD10
POX_a00119	NA	NA	IPR002685; Glycosyl transferase, family 15//IPR029044; Nucleotide-diphospho-sugar transferases	GO:0000030//GO:0006486//GO:0016020	molecular_function//biological_process//cellular_component	mannosyltransferase activity//protein glycosylation//membrane	GT15;	EPS34913.1	putative alpha-1,2-mannosyltransferase [Penicillium oxalicum 114-2]	pcs:Pc21g18850	K03854	KTR	mannosyltransferase	2.4.1.-	--	46.4	KTR4_YEAST	Probable mannosyltransferase KTR4 OS=Saccharomyces cerevisiae (strain ATCC 204508 / S288c) OX=559292 GN=KTR4 PE=1 SV=1	NA	NA	NA	NA	Glycolipid 2-alpha-mannosyltransferase	KOG4472	Glycolipid 2-alpha-mannosyltransferase (alpha-1,2-mannosyltransferase)	G	Carbohydrate transport and metabolism ;	NA	NA	NA	NA	Inter	TAD10
POX_a00120	NA	NA	IPR003204; Cytochrome c oxidase, subunit Va/VI	GO:0004129//GO:0005743	molecular_function//cellular_component	cytochrome-c oxidase activity//mitochondrial inner membrane	NA	EPS34912.1	hypothetical protein PDE_09876 [Penicillium oxalicum 114-2]	pcs:Pc21g18840	K02264	COX5A	cytochrome c oxidase subunit 5a	--	[PATH:ko01100] Level1--Metabolism | Level2--Global and overview maps | Level3--Metabolic pathways;[PATH:ko04260] Level1--Organismal Systems | Level2--Circulatory system | Level3--Cardiac muscle contraction;[PATH:ko04714] Level1--Organismal Systems | Level2--Environmental adaptation | Level3--Thermogenesis;[PATH:ko00190] Level1--Metabolism | Level2--Energy metabolism | Level3--Oxidative phosphoryl…	65.1	COX6_NEUCR	Cytochrome c oxidase subunit 6, mitochondrial OS=Neurospora crassa (strain ATCC 24698 / 74-OR23-1A / CBS 708.71 / DSM 1257 / FGSC 987) OX=367110 GN=cox-6 PE=3 SV=2	NA	NA	NA	NA	oxidoreductase activity, acting on a heme group of donors, oxygen as acceptor	KOG4077	Cytochrome c oxidase, subunit Va/COX6	C	Energy production and conversion ;	The Proton-translocating Cytochrome Oxidase (COX) Superfamily	Cytochrome c oxidase subunit 6, mitochondrial OS=Saccharomyces cerevisiae (strain ATCC 204508 / S288c) GN=COX6 PE=1 SV=1	chr1:367000-368000<=>chr1:369000-370000=>NaN	NA	Inter	TAD10
POX_a00121	NA	NA	IPR002076; ELO family	GO:0016021	cellular_component	integral component of membrane	NA	EPS34911.1	hypothetical protein PDE_09875 [Penicillium oxalicum 114-2]	act:ACLA_002400	K10246	ELO3	fatty acid elongase 3	2.3.1.199	[PATH:ko01110] Level1--Metabolism | Level2--Global and overview maps | Level3--Biosynthesis of secondary metabolites;[PATH:ko01040] Level1--Metabolism | Level2--Lipid metabolism | Level3--Biosynthesis of unsaturated fatty acids;[PATH:ko01100] Level1--Metabolism | Level2--Global and overview maps | Level3--Metabolic pathways;[PATH:ko00062] Level1--Metabolism | Level2--Lipid metabolism | Level3--Fa…	51.5	ELO2_YEAST	Elongation of fatty acids protein 2 OS=Saccharomyces cerevisiae (strain ATCC 204508 / S288c) OX=559292 GN=ELO2 PE=1 SV=1	NA	NA	NA	NA	fatty acid elongation, saturated fatty acid	KOG3071	Fatty acyl-CoA elongase/Polyunsaturated fatty acid specific elongation enzyme	I	Lipid transport and metabolism ;	NA	NA	chr1:371000-372000<=>chr1:374000-375000=>NaN;chr1:371000-372000<=>chr1:378000-379000=>NaN;chr1:371000-372000<=>chr1:373000-374000=>NaN	NA	Inter	TAD10
POX_a00122	NA	NA	NA	NA	NA	NA	NA	EPS34910.1	hypothetical protein PDE_09874 [Penicillium oxalicum 114-2]	NA	NA	NA	NA	NA	NA	NA	NA	NA	NA	NA	NA	NA	NA	NA	NA	NA	NA	NA	NA	NA	NA	Inter	TAD10
POX_a00123	NA	NA	IPR011009; Protein kinase-like domain	NA	NA	NA	NA	EPS34909.1	hypothetical protein PDE_09873 [Penicillium oxalicum 114-2]	NA	NA	NA	NA	NA	NA	NA	NA	NA	NA	NA	NA	NA	NA	NA	NA	NA	NA	NA	NA	NA	NA	Inter	TAD10
POX_a00124	NA	NA	NA	NA	NA	NA	NA	EPS34908.1	hypothetical protein PDE_09872 [Penicillium oxalicum 114-2]	NA	NA	NA	NA	NA	NA	NA	NA	NA	NA	NA	NA	NA	NA	NA	NA	NA	NA	NA	NA	NA	NA	Inter;Border	TAD10;TAD11
POX_a00125	NA	NA	NA	NA	NA	NA	NA	EPS34907.1	hypothetical protein PDE_09871 [Penicillium oxalicum 114-2]	NA	NA	NA	NA	NA	NA	NA	NA	NA	NA	NA	NA	NA	NA	NA	NA	NA	NA	NA	NA	chr1:381000-382000<=>chr1:383000-384000=>POa00126,POa00127	NA	Border	TAD11
POX_a00126	NA	NA	IPR007698; Alanine dehydrogenase/pyridine nucleotide transhydrogenase, NAD(H)-binding domain//IPR007886; Alanine dehydrogenase/pyridine nucleotide transhydrogenase, N-terminal//IPR008142; Alanine dehydrogenase/NAD(P) transhydrogenase, conserved site-1//IPR008143; Alanine dehydrogenase/pyridine nucleotide transhydrogenase, conserved site-2//IPR012136; NADP transhydrogenase, beta subunit//IPR016040…	GO:0008746//GO:0008750//GO:0015992//GO:0016021//GO:0016491//GO:0050661//GO:0055114	molecular_function//molecular_function//biological_process//cellular_component//molecular_function//molecular_function//biological_process	NAD(P)+ transhydrogenase activity//NAD(P)+ transhydrogenase (AB-specific) activity//proton transport//integral component of membrane//oxidoreductase activity//NADP binding//oxidation-reduction process	NA	GAT23727.1	nicotinamide nucleotide transhydrogenase [Aspergillus luchuensis]	NA	NA	NA	NA	NA	NA	NA	NA	NA	NA	NA	NA	NA	Transhydrogenase	NA	NA	NA	NA	NA	NA	NA	NA	Inter	TAD11
POX_a00127	NA	NA	IPR007698; Alanine dehydrogenase/pyridine nucleotide transhydrogenase, NAD(H)-binding domain//IPR007886; Alanine dehydrogenase/pyridine nucleotide transhydrogenase, N-terminal//IPR008142; Alanine dehydrogenase/NAD(P) transhydrogenase, conserved site-1//IPR008143; Alanine dehydrogenase/pyridine nucleotide transhydrogenase, conserved site-2//IPR012136; NADP transhydrogenase, beta subunit//IPR016040…	GO:0008746//GO:0008750//GO:0015992//GO:0016021//GO:0016491//GO:0050661//GO:0055114	molecular_function//molecular_function//biological_process//cellular_component//molecular_function//molecular_function//biological_process	NAD(P)+ transhydrogenase activity//NAD(P)+ transhydrogenase (AB-specific) activity//proton transport//integral component of membrane//oxidoreductase activity//NADP binding//oxidation-reduction process	NA	EPS34906.1	hypothetical protein PDE_09870 [Penicillium oxalicum 114-2]	pcs:Pc21g18800	K00323	NNT	H+-translocating NAD(P) transhydrogenase	1.6.1.2 7.1.1.1	[PATH:ko01100] Level1--Metabolism | Level2--Global and overview maps | Level3--Metabolic pathways;[PATH:ko00760] Level1--Metabolism | Level2--Metabolism of cofactors and vitamins | Level3--Nicotinate and nicotinamide metabolism	51.7	NNTM_SHEEP	NAD(P) transhydrogenase, mitochondrial OS=Ovis aries OX=9940 GN=NNT PE=3 SV=2	COG3288	NAD/NADP transhydrogenase alpha subunit	C	Energy production and conversion	Transhydrogenase	NA	NA	NA	NA	The Proton-translocating Transhydrogenase (PTH) Family	NAD(P) TRANSHYDROGENASE, MITOCHONDRIAL PRECURSOR (EC 1.6.1.2) (PYRIDINE NUCLEOTIDE TRANSHYDROGENASE) (NICOTINAMIDE NUCLEOTIDE TRANSHYDROGENASE) - Bos taurus (Bovine).	chr1:384000-385000<=>chr1:386000-387000=>POa00127;chr1:384000-385000<=>chr1:386000-387000=>POa00127;chr1:374000-375000<=>chr1:384000-385000=>NaN;chr1:382000-383000<=>chr1:384000-385000=>NaN	NA	Inter	TAD11
POX_a00128	NA	NA	IPR002293; Amino acid/polyamine transporter I	GO:0003333//GO:0015171//GO:0016020	biological_process//molecular_function//cellular_component	amino acid transmembrane transport//amino acid transmembrane transporter activity//membrane	NA	EPS34905.1	hypothetical protein PDE_09869 [Penicillium oxalicum 114-2]	NA	NA	NA	NA	NA	NA	51.1	THI9_SCHPO	Thiamine transporter thi9 OS=Schizosaccharomyces pombe (strain 972 / ATCC 24843) OX=284812 GN=thi9 PE=1 SV=1	NA	NA	NA	NA	L-amino acid transmembrane transporter activity	KOG1289	Amino acid transporters	E	Amino acid transport and metabolism ;	The Amino Acid-Polyamine-Organocation (APC) Family	Uncharacterized amino-acid permease C9.10 - Schizosaccharomyces pombe (Fission yeast).	NA	NA	Inter	TAD11
POX_a00129	NA	Zn2Cys6:IPR001138:Fungal transcriptional regulatory protein, N-terminal	IPR001138; Zn(2)-C6 fungal-type DNA-binding domain//IPR021858; Protein of unknown function DUF3468	GO:0000981//GO:0005634//GO:0006355//GO:0008270	molecular_function//cellular_component//biological_process//molecular_function	RNA polymerase II transcription factor activity, sequence-specific DNA binding//nucleus//regulation of transcription, DNA-templated//zinc ion binding	NA	EPS34904.1	hypothetical protein PDE_09868 [Penicillium oxalicum 114-2]	NA	NA	NA	NA	NA	NA	NA	NA	NA	NA	NA	NA	NA	c6 transcription factor	NA	NA	NA	NA	NA	NA	chr1:394000-395000<=>chr1:398000-399000=>POa00130,POa00131	NA	Inter	TAD11
POX_a00130	NA	NA	IPR002198; Short-chain dehydrogenase/reductase SDR//IPR002347; Glucose/ribitol dehydrogenase//IPR016040; NAD(P)-binding domain	GO:0008152//GO:0016491	biological_process//molecular_function	metabolic process//oxidoreductase activity	NA	EPS34903.1	hypothetical protein PDE_09867 [Penicillium oxalicum 114-2]	NA	NA	NA	NA	NA	NA	48.2	TSAC_COMTE	4-formylbenzenesulfonate dehydrogenase TsaC1/TsaC2 OS=Comamonas testosteroni OX=285 GN=tsaC1 PE=1 SV=1	COG1028	NAD(P)-dependent dehydrogenase, short-chain alcohol dehydrogenase family	IQR	Lipid transport and metabolism;Secondary metabolites biosynthesis, transport and catabolism;General function prediction only	Oxidoreductase	NA	NA	NA	NA	NA	NA	NA	NA	Inter	TAD11
POX_a00131	NA	NA	IPR001395; Aldo/keto reductase/potassium channel subunit beta//IPR005399; Potassium channel, voltage-dependent, beta subunit, KCNAB-related//IPR023210; NADP-dependent oxidoreductase domain	NA	NA	NA	NA	EPS34902.1	hypothetical protein PDE_09866 [Penicillium oxalicum 114-2]	NA	NA	NA	NA	NA	NA	51	KCAB_ORYSJ	Probable voltage-gated potassium channel subunit beta OS=Oryza sativa subsp. japonica OX=39947 GN=KOB1 PE=1 SV=2	COG0667	Predicted oxidoreductase (related to aryl-alcohol dehydrogenase)	R	General function prediction only	potassium channel regulator activity	KOG1575	Voltage-gated shaker-like K+ channel, subunit beta/KCNAB	C	Energy production and conversion ;	The Voltage-gated K+ Channel 尾-subunit (Kv尾) Family	Voltage-gated potassium channel subunit beta-1 - Rattus norvegicus (Rat).	NA	NA	Inter	TAD11
POX_a00132	NA	NA	IPR018535; Domain of unknown function DUF1996	NA	NA	NA	NA	EPS34901.1	hypothetical protein PDE_09865 [Penicillium oxalicum 114-2]	NA	NA	NA	NA	NA	NA	NA	NA	NA	NA	NA	NA	NA	Domain of unknown function (DUF1996)	NA	NA	NA	NA	NA	NA	chr1:401000-402000<=>chr1:403000-404000=>NaN;chr1:398000-399000<=>chr1:401000-402000=>POa00130,POa00131;chr1:398000-399000<=>chr1:402000-403000=>POa00130,POa00131	NA	Inter	TAD11
POX_a00133	NA	NA	IPR002654; Glycosyl transferase, family 25	NA	NA	NA	GT25;GT103;	EPS34900.1	putative lipopolysaccharide beta-1,4-N-acetylgalactosaminyltransferase [Penicillium oxalicum 114-2]	NA	NA	NA	NA	NA	NA	NA	NA	NA	NA	NA	NA	NA	procollagen galactosyltransferase activity	NA	NA	NA	NA	NA	NA	NA	NA	Inter	TAD11
POX_a00134	NA	NA	NA	NA	NA	NA	NA	EPS34899.1	hypothetical protein PDE_09863 [Penicillium oxalicum 114-2]	NA	NA	NA	NA	NA	NA	NA	NA	NA	NA	NA	NA	NA	NA	NA	NA	NA	NA	NA	NA	NA	NA	Inter	TAD11
POX_a00136	NA	NA	NA	NA	NA	NA	NA	EPS34897.1	hypothetical protein PDE_09861 [Penicillium oxalicum 114-2]	NA	NA	NA	NA	NA	NA	NA	NA	NA	NA	NA	NA	NA	NA	NA	NA	NA	NA	NA	NA	NA	NA	Inter	TAD11
POX_a00137	NA	NA	IPR004843; Calcineurin-like phosphoesterase domain, apaH type//IPR006186; Serine/threonine-specific protein phosphatase/bis(5-nucleosyl)-tetraphosphatase//IPR029052; Metallo-dependent phosphatase-like	GO:0016787	molecular_function	hydrolase activity	NA	EPS34896.1	hypothetical protein PDE_09860 [Penicillium oxalicum 114-2]	afm:AFUA_5G09360	K04348	PPP3C, CNA	serine/threonine-protein phosphatase 2B catalytic subunit	3.1.3.16	[PATH:ko04360] Level1--Organismal Systems | Level2--Development | Level3--Axon guidance;[PATH:ko05014] Level1--Human Diseases | Level2--Neurodegenerative diseases | Level3--Amyotrophic lateral sclerosis (ALS);[PATH:ko04022] Level1--Environmental Information Processing | Level2--Signal transduction | Level3--cGMP-PKG signaling pathway;[PATH:ko04020] Level1--Environmental Information Processing | L…	90.7	PP2B_ASPFU	Serine/threonine-protein phosphatase 2B catalytic subunit OS=Neosartorya fumigata (strain ATCC MYA-4609 / Af293 / CBS 101355 / FGSC A1100) OX=330879 GN=cnaA PE=3 SV=2	NA	NA	NA	NA	calcium-dependent protein serine/threonine phosphatase activity	KOG0375	Serine-threonine phosphatase 2B, catalytic subunit	R	General function prediction only ;	NA	NA	chr1:398000-399000<=>chr1:415000-416000=>POa00130,POa00131	NA	Inter	TAD11
POX_a00138	NA	NA	NA	NA	NA	NA	NA	EPS34895.1	hypothetical protein PDE_09859 [Penicillium oxalicum 114-2]	NA	NA	NA	NA	NA	NA	NA	NA	NA	NA	NA	NA	NA	NA	NA	NA	NA	NA	NA	NA	NA	NA	Border	TAD12
POX_a00139	NA	NA	NA	NA	NA	NA	NA	EPS34894.1	hypothetical protein PDE_09858 [Penicillium oxalicum 114-2]	pcs:Pc21g18540	K05019	CLNS1A	chloride channel, nucleotide-sensitive, 1A	--	[PATH:ko03013] Level1--Genetic Information Processing | Level2--Translation | Level3--RNA transport	NA	NA	NA	NA	NA	NA	NA	Regulator of volume decrease after cellular swelling	NA	NA	NA	NA	NA	NA	NA	NA	Border;Inter	TAD12
POX_a00140	NA	NA	NA	NA	NA	NA	NA	EPS34893.1	hypothetical protein PDE_09857 [Penicillium oxalicum 114-2]	NA	NA	NA	NA	NA	NA	NA	NA	NA	NA	NA	NA	NA	NA	NA	NA	NA	NA	NA	NA	NA	NA	Inter	TAD12
POX_a00141	NA	NA	NA	NA	NA	NA	NA	EPS34892.1	hypothetical protein PDE_09856 [Penicillium oxalicum 114-2]	NA	NA	NA	NA	NA	NA	NA	NA	NA	NA	NA	NA	NA	NA	NA	NA	NA	NA	NA	NA	NA	NA	Inter	TAD12
POX_a00142	NA	NA	NA	NA	NA	NA	NA	EPS34891.1	hypothetical protein PDE_09855 [Penicillium oxalicum 114-2]	NA	NA	NA	NA	NA	NA	NA	NA	NA	NA	NA	NA	NA	NA	NA	NA	NA	NA	NA	NA	chr1:428000-429000<=>chr1:430000-431000=>NaN	NA	Inter	TAD12
POX_a00143	NA	NA	NA	NA	NA	NA	NA	EPS34890.1	hypothetical protein PDE_09854 [Penicillium oxalicum 114-2]	NA	NA	NA	NA	NA	NA	NA	NA	NA	NA	NA	NA	NA	NA	NA	NA	NA	NA	NA	NA	NA	NA	Inter	TAD12
POX_a00144	NA	NA	NA	NA	NA	NA	NA	EPS34889.1	hypothetical protein PDE_09853 [Penicillium oxalicum 114-2]	NA	NA	NA	NA	NA	NA	NA	NA	NA	NA	NA	NA	NA	NA	NA	NA	NA	NA	NA	NA	chr1:435000-436000<=>chr1:437000-438000=>POa00145;chr1:433000-434000<=>chr1:435000-436000=>NaN;chr1:435000-436000<=>chr1:438000-439000=>POa00146	NA	Inter	TAD12
POX_a00145	NA	NA	IPR008030; NmrA-like domain//IPR016040; NAD(P)-binding domain	NA	NA	NA	NA	EPS34888.1	hypothetical protein PDE_09852 [Penicillium oxalicum 114-2]	ela:UCREL1_4327	K23050	PCBER1	phenylcoumaran benzylic ether reductase	1.3.1.-	--	NA	NA	NA	NA	NA	NA	NA	NmrA-like family	NA	NA	NA	NA	NA	NA	chr1:437000-438000<=>chr1:439000-440000=>POa00146,POa00147;chr1:435000-436000<=>chr1:437000-438000=>POa00144	NA	Border	TAD13
POX_a00146	NA	NA	IPR002293; Amino acid/polyamine transporter I//IPR004840; Amino acid permease, conserved site//IPR004841; Amino acid permease/ SLC12A domain	GO:0003333//GO:0006810//GO:0006865//GO:0015171//GO:0016020//GO:0016021//GO:0055085	biological_process//biological_process//biological_process//molecular_function//cellular_component//cellular_component//biological_process	amino acid transmembrane transport//transport//amino acid transport//amino acid transmembrane transporter activity//membrane//integral component of membrane//transmembrane transport	NA	EPS34887.1	hypothetical protein PDE_09851 [Penicillium oxalicum 114-2]	ang:ANI_1_522104	K16261	YAT	yeast amino acid transporter	--	--	NA	NA	NA	NA	NA	NA	NA	Amino acid permease	NA	NA	NA	NA	NA	NA	chr1:438000-439000<=>chr1:440000-441000=>POa00147;chr1:438000-439000<=>chr1:443000-444000=>POa00148;chr1:435000-436000<=>chr1:438000-439000=>POa00144	NA	Inter	TAD13
POX_a00147	NA	NA	IPR002293; Amino acid/polyamine transporter I//IPR004840; Amino acid permease, conserved site//IPR004841; Amino acid permease/ SLC12A domain	GO:0003333//GO:0006810//GO:0006865//GO:0015171//GO:0016020//GO:0016021//GO:0055085	biological_process//biological_process//biological_process//molecular_function//cellular_component//cellular_component//biological_process	amino acid transmembrane transport//transport//amino acid transport//amino acid transmembrane transporter activity//membrane//integral component of membrane//transmembrane transport	NA	NA	NA	NA	NA	NA	NA	NA	NA	NA	NA	NA	NA	NA	NA	NA	NA	NA	NA	NA	NA	NA	NA	chr1:438000-439000<=>chr1:440000-441000=>POa00146	NA	Inter	TAD13
POX_a00148	NA	NA	IPR007855; RNA-dependent RNA polymerase, eukaryotic-type	GO:0003968	molecular_function	RNA-directed RNA polymerase activity	NA	EPS34886.1	hypothetical protein PDE_09850 [Penicillium oxalicum 114-2]	NA	NA	NA	NA	NA	NA	NA	NA	NA	NA	NA	NA	NA	RNA dependent RNA polymerase	NA	NA	NA	NA	NA	NA	chr1:439000-440000<=>chr1:443000-444000=>POa00146,POa00147;chr1:438000-439000<=>chr1:443000-444000=>POa00146;chr1:443000-444000<=>chr1:445000-446000=>POa00148;chr1:443000-444000<=>chr1:445000-446000=>POa00148;chr1:439000-440000<=>chr1:444000-445000=>POa00146,POa00147	NA	Inter	TAD13
POX_a00149	NA	NA	IPR013927; Transcription factor Opi1	NA	NA	NA	NA	EPS34885.1	hypothetical protein PDE_09849 [Penicillium oxalicum 114-2]	pcs:Pc21g18400	K21642	OPI1	transcriptional repressor OPI1	--	--	NA	NA	NA	NA	NA	NA	NA	endoplasmic reticulum unfolded protein response	NA	NA	NA	NA	NA	NA	chr1:448000-449000<=>chr1:450000-451000=>NaN	NA	Inter	TAD13
POX_a00150	NA	NA	IPR003439; ABC transporter-like//IPR003593; AAA+ ATPase domain//IPR010929; CDR ABC transporter//IPR013525; ABC-2 type transporter//IPR017871; ABC transporter, conserved site//IPR027417; P-loop containing nucleoside triphosphate hydrolase	GO:0005524//GO:0006810//GO:0016020//GO:0016021//GO:0016887//GO:0042626	molecular_function//biological_process//cellular_component//cellular_component//molecular_function//molecular_function	ATP binding//transport//membrane//integral component of membrane//ATPase activity//ATPase activity, coupled to transmembrane movement of substances	NA	OOQ89069.1	putative ABC transporter [Penicillium brasilianum]	NA	NA	NA	NA	NA	NA	NA	NA	NA	NA	NA	NA	NA	drug export	KOG0065	Pleiotropic drug resistance proteins (PDR1-15), ABC superfamily	Q	Secondary metabolites biosynthesis, transport and catabolism ;	The ATP-binding Cassette (ABC) Superfamily	ABC transporter - Cryptococcus neoformans (Filobasidiella neoformans).	chr1:452000-453000<=>chr1:454000-455000=>POa00150;chr1:452000-453000<=>chr1:454000-455000=>POa00150;chr1:454000-455000<=>chr1:456000-457000=>POa00150;chr1:454000-455000<=>chr1:456000-457000=>POa00150;chr1:452000-453000<=>chr1:456000-457000=>POa00150;chr1:452000-453000<=>chr1:456000-457000=>POa00150;chr1:456000-457000<=>chr1:459000-460000=>POa00151;chr1:450000-451000<=>chr1:452000-453000=>NaN;chr1…	NA	Inter;Border	TAD13;TAD14
POX_a00151	NA	NA	IPR011701; Major facilitator superfamily//IPR020846; Major facilitator superfamily domain	GO:0016021//GO:0055085	cellular_component//biological_process	integral component of membrane//transmembrane transport	NA	EPS34883.1	hypothetical protein PDE_09847 [Penicillium oxalicum 114-2]	psco:LY89DRAFT_739546	K08192	DAL	MFS transporter, ACS family, allantoate permease	--	--	NA	NA	NA	NA	NA	NA	NA	transporter	NA	NA	NA	NA	NA	NA	chr1:456000-457000<=>chr1:459000-460000=>POa00150;chr1:459000-460000<=>chr1:464000-465000=>POa00152;chr1:457000-458000<=>chr1:459000-460000=>NaN	chr1:459000-460000<=>chr2:44000-45000=>NaN	Inter	TAD14
POX_a00152	NA	NA	IPR003439; ABC transporter-like//IPR003593; AAA+ ATPase domain//IPR017871; ABC transporter, conserved site//IPR026082; ABC transporter A, ABCA//IPR027417; P-loop containing nucleoside triphosphate hydrolase	GO:0005215//GO:0005524//GO:0006810//GO:0016021//GO:0016887	molecular_function//molecular_function//biological_process//cellular_component//molecular_function	transporter activity//ATP binding//transport//integral component of membrane//ATPase activity	NA	EPS34882.1	hypothetical protein PDE_09846 [Penicillium oxalicum 114-2]	NA	NA	NA	NA	NA	NA	NA	NA	NA	NA	NA	NA	NA	ATPase activity, coupled to transmembrane movement of substances	NA	NA	NA	NA	NA	NA	chr1:460000-461000<=>chr1:464000-465000=>POa00151,POa00152;chr1:459000-460000<=>chr1:464000-465000=>POa00151;chr1:464000-465000<=>chr1:466000-467000=>NaN;chr1:462000-463000<=>chr1:464000-465000=>POa00152;chr1:462000-463000<=>chr1:464000-465000=>POa00152	NA	Inter	TAD14
POX_a00153	NA	NA	IPR001544; Aminotransferase class IV//IPR027417; P-loop containing nucleoside triphosphate hydrolase	GO:0003824//GO:0008152	molecular_function//biological_process	catalytic activity//metabolic process	NA	EPS34881.1	hypothetical protein PDE_09845 [Penicillium oxalicum 114-2]	NA	NA	NA	NA	NA	NA	NA	NA	NA	NA	NA	NA	NA	NA	NA	NA	NA	NA	NA	NA	chr1:468000-469000<=>chr1:470000-471000=>POa00154	NA	Inter	TAD14
POX_a00154	NA	NA	IPR001857; Ribosomal protein L19//IPR008991; Translation protein SH3-like domain	GO:0003735//GO:0005622//GO:0005840//GO:0006412	molecular_function//cellular_component//cellular_component//biological_process	structural constituent of ribosome//intracellular//ribosome//translation	NA	EPS34880.1	hypothetical protein PDE_09844 [Penicillium oxalicum 114-2]	cim:CIMG_06603	K02884	RP-L19, MRPL19, rplS	large subunit ribosomal protein L19	--	[PATH:ko03010] Level1--Genetic Information Processing | Level2--Translation | Level3--Ribosome	NA	NA	NA	NA	NA	NA	NA	mitochondrial translation	NA	NA	NA	NA	NA	NA	chr1:468000-469000<=>chr1:470000-471000=>POa00153;chr1:470000-471000<=>chr1:472000-473000=>POa00155,POa00156	NA	Inter	TAD14
POX_a00155	NA	NA	NA	NA	NA	NA	NA	EPS34879.1	hypothetical protein PDE_09843 [Penicillium oxalicum 114-2]	NA	NA	NA	NA	NA	NA	NA	NA	NA	NA	NA	NA	NA	NA	NA	NA	NA	NA	NA	NA	NA	NA	Inter	TAD14
POX_a00156	NA	NA	IPR000873; AMP-dependent synthetase/ligase	GO:0003824//GO:0008152	molecular_function//biological_process	catalytic activity//metabolic process	NA	EPS34878.1	hypothetical protein PDE_09842 [Penicillium oxalicum 114-2]	NA	NA	NA	NA	NA	NA	NA	NA	NA	NA	NA	NA	NA	AMP-binding enzyme	NA	NA	NA	NA	NA	NA	chr1:473000-474000<=>chr1:475000-476000=>POa00157	NA	Inter	TAD14
POX_a00157	NA	NA	IPR012578; Nuclear pore complex component	NA	NA	NA	NA	EPS34877.1	hypothetical protein PDE_09841 [Penicillium oxalicum 114-2]	pcs:Pc22g14380	K18724	POM34	nucleoporin POM34	--	--	NA	NA	NA	NA	NA	NA	NA	Nuclear pore complex component	NA	NA	NA	NA	NA	NA	chr1:475000-476000<=>chr1:477000-478000=>POa00158;chr1:473000-474000<=>chr1:475000-476000=>POa00156	NA	Inter	TAD14
POX_a00158	NA	NA	IPR026705; Hid-1/Ecm30	NA	NA	NA	NA	EPS34876.1	hypothetical protein PDE_09840 [Penicillium oxalicum 114-2]	NA	NA	NA	NA	NA	NA	NA	NA	NA	NA	NA	NA	NA	response to brefeldin A	NA	NA	NA	NA	NA	NA	chr1:475000-476000<=>chr1:477000-478000=>POa00157	NA	Inter	TAD14
POX_a00159	NA	NA	IPR017946; PLC-like phosphodiesterase, TIM beta/alpha-barrel domain	GO:0006629//GO:0008081	biological_process//molecular_function	lipid metabolic process//phosphoric diester hydrolase activity	NA	EPS34875.1	hypothetical protein PDE_09839 [Penicillium oxalicum 114-2]	NA	NA	NA	NA	NA	NA	54.2	AIM6_ARTBC	Altered inheritance of mitochondria protein 6 homolog ARB_06966 OS=Arthroderma benhamiae (strain ATCC MYA-4681 / CBS 112371) OX=663331 GN=ARB_06966 PE=1 SV=1	NA	NA	NA	NA	phosphoric diester hydrolase activity	NA	NA	NA	NA	NA	NA	NA	NA	Inter	TAD14
POX_a00160	NA	NA	NA	NA	NA	NA	NA	EPS34874.1	hypothetical protein PDE_09838 [Penicillium oxalicum 114-2]	NA	NA	NA	NA	NA	NA	NA	NA	NA	NA	NA	NA	NA	NA	NA	NA	NA	NA	NA	NA	NA	NA	Inter;Border	TAD14;TAD15
POX_a00161	NA	NA	IPR013178; Histone acetyltransferase Rtt109/CBP//IPR016849; Histone acetyltransferase Rtt109	GO:0004402//GO:0005634//GO:0006355//GO:0010484//GO:0016573//GO:0043618	molecular_function//cellular_component//biological_process//molecular_function//biological_process//biological_process	histone acetyltransferase activity//nucleus//regulation of transcription, DNA-templated//H3 histone acetyltransferase activity//histone acetylation//regulation of transcription from RNA polymerase II promoter in response to stress	NA	EPS34873.1	hypothetical protein PDE_09837 [Penicillium oxalicum 114-2]	pcs:Pc22g14350	K11309	RTT109, KAT11	regulator of Ty1 transposition protein 109	--	--	NA	NA	NA	NA	NA	NA	NA	histone acetyltransferase activity (H3-K56 specific)	NA	NA	NA	NA	NA	NA	chr1:484000-485000<=>chr1:486000-487000=>POa00162;chr1:484000-485000<=>chr1:488000-489000=>POa00163;chr1:483000-484000<=>chr1:508000-509000=>POa00172	NA	Border;Inter	TAD15
POX_a00162	NA	NA	IPR029044; Nucleotide-diphospho-sugar transferases	NA	NA	NA	GT21;GT2_Glyco_tranf_2_3;GT2_Glycos_transf_2;	EPS34872.1	putative UDP-Glc: ceramide beta-glucosyltransferase [Penicillium oxalicum 114-2]	pcs:Pc22g14340	K00720	UGCG	ceramide glucosyltransferase	2.4.1.80	[PATH:ko00600] Level1--Metabolism | Level2--Lipid metabolism | Level3--Sphingolipid metabolism;[PATH:ko01100] Level1--Metabolism | Level2--Global and overview maps | Level3--Metabolic pathways	47.6	CEGT_GIBZE	Ceramide glucosyltransferase OS=Gibberella zeae (strain PH-1 / ATCC MYA-4620 / FGSC 9075 / NRRL 31084) OX=229533 GN=GCS1 PE=1 SV=1	NA	NA	NA	NA	ceramide glucosyltransferase activity	NA	NA	NA	NA	NA	NA	chr1:486000-487000<=>chr1:488000-489000=>POa00163;chr1:484000-485000<=>chr1:486000-487000=>POa00161	NA	Inter	TAD15
POX_a00163	NA	NA	IPR002110; Ankyrin repeat//IPR020683; Ankyrin repeat-containing domain	GO:0005515	molecular_function	protein binding	NA	EPS34871.1	hypothetical protein PDE_09835 [Penicillium oxalicum 114-2]	ztr:MYCGRDRAFT_105616	K06867	K06867	uncharacterized protein	--	--	NA	NA	NA	NA	NA	NA	NA	ribosomal small subunit export from nucleus	NA	NA	NA	NA	NA	NA	chr1:486000-487000<=>chr1:488000-489000=>POa00162;chr1:488000-489000<=>chr1:509000-510000=>POa00172;chr1:488000-489000<=>chr1:490000-491000=>POa00164;chr1:488000-489000<=>chr1:493000-494000=>POa00165;chr1:488000-489000<=>chr1:495000-496000=>POa00166;chr1:484000-485000<=>chr1:488000-489000=>POa00161;chr1:488000-489000<=>chr1:502000-503000=>POa00169	NA	Inter	TAD15
POX_a00164	NA	NA	IPR001202; WW domain//IPR015767; Rho GTPase activating protein	GO:0005515	molecular_function	protein binding	NA	EPS34870.1	hypothetical protein PDE_09834 [Penicillium oxalicum 114-2]	NA	NA	NA	NA	NA	NA	NA	NA	NA	NA	NA	NA	NA	WW domain protein	NA	NA	NA	NA	NA	NA	chr1:488000-489000<=>chr1:490000-491000=>POa00163	NA	Inter	TAD15
POX_a00165	NA	NA	NA	NA	NA	NA	NA	EPS34869.1	hypothetical protein PDE_09833 [Penicillium oxalicum 114-2]	NA	NA	NA	NA	NA	NA	NA	NA	NA	NA	NA	NA	NA	NA	NA	NA	NA	NA	NA	NA	chr1:493000-494000<=>chr1:497000-498000=>POa00167;chr1:488000-489000<=>chr1:493000-494000=>POa00163	NA	Inter	TAD15
POX_a00166	NA	NA	NA	NA	NA	NA	NA	EPS34867.1	hypothetical protein PDE_09831 [Penicillium oxalicum 114-2]	NA	NA	NA	NA	NA	NA	NA	NA	NA	NA	NA	NA	NA	NA	NA	NA	NA	NA	NA	NA	chr1:495000-496000<=>chr1:497000-498000=>POa00167;chr1:488000-489000<=>chr1:495000-496000=>POa00163	NA	Inter	TAD15
POX_a00167	NA	NA	NA	NA	NA	NA	NA	EPS34866.1	hypothetical protein PDE_09830 [Penicillium oxalicum 114-2]	NA	NA	NA	NA	NA	NA	NA	NA	NA	NA	NA	NA	NA	NA	NA	NA	NA	NA	NA	NA	chr1:495000-496000<=>chr1:497000-498000=>POa00166;chr1:493000-494000<=>chr1:497000-498000=>POa00165	NA	Inter	TAD15
POX_a00168	NA	NA	IPR004136; Nitronate monooxygenase//IPR013785; Aldolase-type TIM barrel	GO:0003824//GO:0018580//GO:0055114	molecular_function//molecular_function//biological_process	catalytic activity//nitronate monooxygenase activity//oxidation-reduction process	NA	OKP09293.1	Nitronate monooxygenase [Penicillium subrubescens]	NA	NA	NA	NA	NA	NA	55.3	NQRED_PSEAE	NADH:quinone reductase OS=Pseudomonas aeruginosa (strain ATCC 15692 / DSM 22644 / CIP 104116 / JCM 14847 / LMG 12228 / 1C / PRS 101 / PAO1) OX=208964 GN=PA1024 PE=1 SV=1	COG2070	NAD(P)H-dependent flavin oxidoreductase YrpB, nitropropane dioxygenase family	R	General function prediction only	Nitronate monooxygenase	NA	NA	NA	NA	NA	NA	NA	NA	Inter	TAD15
POX_a00169	NA	NA	IPR000701; Succinate dehydrogenase/Fumarate reductase, transmembrane subunit//IPR014314; Succinate dehydrogenase, cytochrome b556 subunit//IPR018495; Succinate dehydrogenase, cytochrome b subunit, conserved site	GO:0000104//GO:0006099//GO:0009055//GO:0016020//GO:0016627//GO:0045281	molecular_function//biological_process//molecular_function//cellular_component//molecular_function//cellular_component	succinate dehydrogenase activity//tricarboxylic acid cycle//electron carrier activity//membrane//oxidoreductase activity, acting on the CH-CH group of donors//succinate dehydrogenase complex	NA	EPS34864.1	hypothetical protein PDE_09828 [Penicillium oxalicum 114-2]	pcs:Pc22g14260	K00236	SDHC, SDH3	succinate dehydrogenase (ubiquinone) cytochrome b560 subunit	--	[PATH:ko01110] Level1--Metabolism | Level2--Global and overview maps | Level3--Biosynthesis of secondary metabolites;[PATH:ko01200] Level1--Metabolism | Level2--Global and overview maps | Level3--Carbon metabolism;[PATH:ko01120] Level1--Metabolism | Level2--Global and overview maps | Level3--Microbial metabolism in diverse environments;[PATH:ko01100] Level1--Metabolism | Level2--Global and overvi…	NA	NA	NA	COG2009	Succinate dehydrogenase/fumarate reductase, cytochrome b subunit	C	Energy production and conversion	succinate dehydrogenase activity	KOG0449	Succinate dehydrogenase, cytochrome b subunit	G	Carbohydrate transport and metabolism ;	NA	NA	chr1:488000-489000<=>chr1:502000-503000=>POa00163	NA	Inter	TAD15
POX_a00170	NA	NA	NA	NA	NA	NA	NA	EPS34863.1	hypothetical protein PDE_09827 [Penicillium oxalicum 114-2]	NA	NA	NA	NA	NA	NA	NA	NA	NA	NA	NA	NA	NA	NA	NA	NA	NA	NA	NA	NA	NA	NA	Inter	TAD15
POX_a00171	NA	NA	IPR000999; Ribonuclease III domain	GO:0003723//GO:0004525//GO:0006396	molecular_function//molecular_function//biological_process	RNA binding//ribonuclease III activity//RNA processing	NA	EPS34862.1	hypothetical protein PDE_09826 [Penicillium oxalicum 114-2]	pdp:PDIP_53380	K17437	MRPL15	large subunit ribosomal protein L15	--	--	NA	NA	NA	NA	NA	NA	NA	Ribonuclease-III-like	NA	NA	NA	NA	NA	NA	NA	NA	Inter	TAD15
POX_a00172	NA	NA	IPR001392; Clathrin adaptor, mu subunit//IPR011012; Longin-like domain//IPR018240; Clathrin adaptor, mu subunit, conserved site//IPR022775; AP complex, mu/sigma subunit//IPR028565; Mu homology domain	GO:0006810//GO:0006886//GO:0016192//GO:0030131	biological_process//biological_process//biological_process//cellular_component	transport//intracellular protein transport//vesicle-mediated transport//clathrin adaptor complex	NA	EPS34861.1	hypothetical protein PDE_09825 [Penicillium oxalicum 114-2]	pcs:Pc22g14240	K12393	AP1M	AP-1 complex subunit mu	--	[PATH:ko04142] Level1--Cellular Processes | Level2--Transport and catabolism | Level3--Lysosome;[PATH:ko05170] Level1--Human Diseases | Level2--Infectious diseases: Viral | Level3--Human immunodeficiency virus 1 infection	65.9	AP1M1_SCHPO	AP-1 complex subunit mu-1 OS=Schizosaccharomyces pombe (strain 972 / ATCC 24843) OX=284812 GN=apm1 PE=1 SV=1	NA	NA	NA	NA	intracellular protein transport	KOG0937	Adaptor complexes medium subunit family	U	Intracellular trafficking, secretion, and vesicular transport ;	The Organellar-targeting Adaptor Protein Complex (O-APC) Family	AP-1 complex subunit mu-1 OS=Homo sapiens OX=9606 GN=AP1M1 PE=1 SV=3	chr1:508000-509000<=>chr1:511000-512000=>POa00173;chr1:488000-489000<=>chr1:509000-510000=>POa00163;chr1:509000-510000<=>chr1:511000-512000=>POa00173;chr1:483000-484000<=>chr1:508000-509000=>POa00161	NA	Inter	TAD15
POX_a00173	NA	NA	IPR000873; AMP-dependent synthetase/ligase//IPR025110; AMP-binding enzyme C-terminal domain	GO:0003824//GO:0008152	molecular_function//biological_process	catalytic activity//metabolic process	NA	EPS34860.1	hypothetical protein PDE_09824 [Penicillium oxalicum 114-2]	ang:ANI_1_490054	K22149	SIDI	mevalonyl-CoA ligase	--	--	41.5	SIDI_ASPFU	Acyl-CoA ligase sidI OS=Neosartorya fumigata (strain ATCC MYA-4609 / Af293 / CBS 101355 / FGSC A1100) OX=330879 GN=sidI PE=2 SV=1	COG0318	Acyl-CoA synthetase (AMP-forming)/AMP-acid ligase II	IQ	Lipid transport and metabolism;Secondary metabolites biosynthesis, transport and catabolism	fatty acid metabolic process	NA	NA	NA	NA	NA	NA	chr1:511000-512000<=>chr1:513000-514000=>POa00173,POa00174;chr1:508000-509000<=>chr1:511000-512000=>POa00172;chr1:509000-510000<=>chr1:511000-512000=>POa00172;chr1:481000-482000<=>chr1:512000-513000=>POa00159,POa00160	NA	Inter	TAD15
POX_a00174	NA	NA	IPR018613; Protein of unknown function DUF2052, coiled-coil	NA	NA	NA	NA	EPS34859.1	hypothetical protein PDE_09823 [Penicillium oxalicum 114-2]	NA	NA	NA	NA	NA	NA	NA	NA	NA	NA	NA	NA	NA	Coiled-coil domain containing protein (DUF2052)	NA	NA	NA	NA	NA	NA	NA	NA	Inter	TAD15
POX_a00175	NA	NA	IPR029063; S-adenosyl-L-methionine-dependent methyltransferase	NA	NA	NA	NA	EPS34858.1	hypothetical protein PDE_09822 [Penicillium oxalicum 114-2]	NA	NA	NA	NA	NA	NA	NA	NA	NA	NA	NA	NA	NA	spermine spermidine synthase	NA	NA	NA	NA	NA	NA	chr1:513000-514000<=>chr1:515000-516000=>POa00173,POa00174;chr1:515000-516000<=>chr1:549000-550000=>POa00187	NA	Inter	TAD15
POX_a00176	NA	NA	IPR008467; Dynein 1 light intermediate chain//IPR022780; Dynein family light intermediate chain	GO:0003777//GO:0005868//GO:0007018	molecular_function//cellular_component//biological_process	microtubule motor activity//cytoplasmic dynein complex//microtubule-based movement	NA	EPS34857.1	hypothetical protein PDE_09821 [Penicillium oxalicum 114-2]	ang:ANI_1_642064	K10416	DYNC1LI, DNCLI	dynein light intermediate chain 1, cytosolic	--	[PATH:ko04145] Level1--Cellular Processes | Level2--Transport and catabolism | Level3--Phagosome;[PATH:ko05132] Level1--Human Diseases | Level2--Infectious diseases: Bacterial | Level3--Salmonella infection;[PATH:ko04962] Level1--Organismal Systems | Level2--Excretory system | Level3--Vasopressin-regulated water reabsorption	NA	NA	NA	NA	NA	NA	NA	dynein heavy chain binding	NA	NA	NA	NA	NA	NA	NA	NA	Inter	TAD15
POX_a00177	NA	NA	IPR000504; RNA recognition motif domain//IPR012677; Nucleotide-binding alpha-beta plait domain	GO:0000166//GO:0003676	molecular_function//molecular_function	nucleotide binding//nucleic acid binding	NA	EPS34856.1	hypothetical protein PDE_09820 [Penicillium oxalicum 114-2]	pcs:Pc22g16450	K13107	RBMX2, IST3	RNA-binding motif protein, X-linked 2	--	--	45.1	RBMX2_HUMAN	RNA-binding motif protein, X-linked 2 OS=Homo sapiens OX=9606 GN=RBMX2 PE=1 SV=2	NA	NA	NA	NA	mRNA-containing ribonucleoprotein complex export from nucleus	KOG0126	Predicted RNA-binding protein (RRM superfamily)	R	General function prediction only ;	NA	NA	NA	NA	Inter	TAD15
POX_a00178	NA	NA	IPR001680; WD40 repeat//IPR015943; WD40/YVTN repeat-like-containing domain//IPR017986; WD40-repeat-containing domain	GO:0005515	molecular_function	protein binding	NA	EPS34855.1	hypothetical protein PDE_09819 [Penicillium oxalicum 114-2]	NA	NA	NA	NA	NA	NA	73.7	HSV2_EMENI	SVP1-like protein 2 OS=Emericella nidulans (strain FGSC A4 / ATCC 38163 / CBS 112.46 / NRRL 194 / M139) OX=227321 GN=hsv2 PE=3 SV=1	NA	NA	NA	NA	phosphatidylinositol-3,5-bisphosphate binding	KOG2111	Uncharacterized conserved protein, contains WD40 repeats	S	Function unknown ;	NA	NA	NA	NA	Inter;Border	TAD15;TAD16
POX_a00179	NA	NA	IPR016491; Septin//IPR027417; P-loop containing nucleoside triphosphate hydrolase//IPR030379; Septin-type guanine nucleotide-binding (G) domain	GO:0005525	molecular_function	GTP binding	NA	EPS34854.1	hypothetical protein PDE_09818 [Penicillium oxalicum 114-2]	nfi:NFIA_078740	K16945	CDC11	cell division control protein 11	--	--	53.1	SPN3_SCHPO	Septin homolog spn3 OS=Schizosaccharomyces pombe (strain 972 / ATCC 24843) OX=284812 GN=spn3 PE=1 SV=3	NA	NA	NA	NA	Belongs to the TRAFAC class TrmE-Era-EngA-EngB-Septin- like GTPase superfamily. Septin GTPase family	KOG2655	Septin family protein (P-loop GTPase)	DZU	Cell cycle control, cell division, chromosome partitioning ; Cytoskeleton ; Intracellular trafficking, secretion, and vesicular transport ;	NA	NA	chr1:524000-525000<=>chr1:526000-527000=>POa00180,POa00181;chr1:524000-525000<=>chr1:530000-531000=>POa00181	NA	Border;Inter	TAD16
POX_a00180	NA	NA	NA	NA	NA	NA	NA	EPS34853.1	hypothetical protein PDE_09817 [Penicillium oxalicum 114-2]	NA	NA	NA	NA	NA	NA	NA	NA	NA	NA	NA	NA	NA	NA	NA	NA	NA	NA	NA	NA	NA	NA	Inter	TAD16
POX_a00181	NA	Winged helix repressor DNA-binding:IPR011991:Winged helix repressor DNA-binding	IPR000219; Dbl homology (DH) domain//IPR000591; DEP domain//IPR001180; Citron homology (CNH) domain//IPR011991; Winged helix-turn-helix DNA-binding domain	GO:0005089//GO:0035023//GO:0035556	molecular_function//biological_process//biological_process	Rho guanyl-nucleotide exchange factor activity//regulation of Rho protein signal transduction//intracellular signal transduction	NA	EPS34852.1	hypothetical protein PDE_09816 [Penicillium oxalicum 114-2]	pcs:Pc22g16480	K19842	ROM1_2	RHO1 GDP-GTP exchange protein 1/2	--	[PATH:ko04011] Level1--Environmental Information Processing | Level2--Signal transduction | Level3--MAPK signaling pathway - yeast	52.3	RGF1_SCHPO	Rho1 guanine nucleotide exchange factor 1 OS=Schizosaccharomyces pombe (strain 972 / ATCC 24843) OX=284812 GN=rgf1 PE=1 SV=1	NA	NA	NA	NA	Rho guanyl-nucleotide exchange factor activity	KOG4305	RhoGEF GTPase	T	Signal transduction mechanisms ;	NA	NA	chr1:530000-531000<=>chr1:533000-534000=>POa00182;chr1:528000-529000<=>chr1:530000-531000=>POa00181;chr1:528000-529000<=>chr1:530000-531000=>POa00181;chr1:530000-531000<=>chr1:532000-533000=>POa00181;chr1:530000-531000<=>chr1:532000-533000=>POa00181;chr1:529000-530000<=>chr1:549000-550000=>POa00187;chr1:524000-525000<=>chr1:530000-531000=>POa00179	NA	Inter	TAD16
POX_a00182	NA	NA	IPR000245; V-ATPase proteolipid subunit//IPR002379; V-ATPase proteolipid subunit C-like domain//IPR011555; V-ATPase proteolipid subunit C, eukaryotic	GO:0015078//GO:0015991//GO:0033177//GO:0033179	molecular_function//biological_process//cellular_component//cellular_component	hydrogen ion transmembrane transporter activity//ATP hydrolysis coupled proton transport//proton-transporting two-sector ATPase complex, proton-transporting domain//proton-transporting V-type ATPase, V0 domain	NA	EPS34850.1	hypothetical protein PDE_09814 [Penicillium oxalicum 114-2]	ang:ANI_1_628064	K02155	ATPeV0C, ATP6L	V-type H+-transporting ATPase 16kDa proteolipid subunit	--	[PATH:ko04145] Level1--Cellular Processes | Level2--Transport and catabolism | Level3--Phagosome;[PATH:ko04142] Level1--Cellular Processes | Level2--Transport and catabolism | Level3--Lysosome;[PATH:ko04721] Level1--Organismal Systems | Level2--Nervous system | Level3--Synaptic vesicle cycle;[PATH:ko01100] Level1--Metabolism | Level2--Global and overview maps | Level3--Metabolic pathways;[PATH:ko…	63.7	VATL2_NEUCR	V-type proton ATPase 16 kDa proteolipid subunit 2 OS=Neurospora crassa (strain ATCC 24698 / 74-OR23-1A / CBS 708.71 / DSM 1257 / FGSC 987) OX=367110 GN=vma-11 PE=2 SV=2	NA	NA	NA	NA	Proton-conducting pore forming subunit of the membrane integral V0 complex of vacuolar ATPase. V-ATPase is responsible for acidifying a variety of intracellular compartments in eukaryotic cells	KOG0232	Vacuolar H+-ATPase V0 sector, subunits c/c'	C	Energy production and conversion ;	The H+- or Na+-translocating F-type, V-type and A-type ATPase (F-ATPase) Superfamily	PROTEOLIPID PROTEIN VMA11 - Saccharomyces cerevisiae (Baker's yeast).	chr1:530000-531000<=>chr1:533000-534000=>POa00181;chr1:533000-534000<=>chr1:549000-550000=>POa00187;chr1:533000-534000<=>chr1:568000-569000=>POa00195;chr1:533000-534000<=>chr1:543000-544000=>POa00185	NA	Inter	TAD16
POX_a00183	NA	NA	IPR000719; Protein kinase domain//IPR000961; AGC-kinase, C-terminal//IPR002290; Serine/threonine/dual specificity protein kinase, catalytic domain//IPR008271; Serine/threonine-protein kinase, active site//IPR011009; Protein kinase-like domain//IPR017441; Protein kinase, ATP binding site	GO:0004672//GO:0004674//GO:0005524//GO:0006468	molecular_function//molecular_function//molecular_function//biological_process	protein kinase activity//protein serine/threonine kinase activity//ATP binding//protein phosphorylation	NA	EPS34849.1	hypothetical protein PDE_09813 [Penicillium oxalicum 114-2]	pcs:Pc22g16500	K04345	PKA	protein kinase A	2.7.11.11	[PATH:ko04024] Level1--Environmental Information Processing | Level2--Signal transduction | Level3--cAMP signaling pathway;[PATH:ko04020] Level1--Environmental Information Processing | Level2--Signal transduction | Level3--Calcium signaling pathway;[PATH:ko05414] Level1--Human Diseases | Level2--Cardiovascular diseases | Level3--Dilated cardiomyopathy (DCM);[PATH:ko04140] Level1--Cellular Process…	47.8	KAPC3_DROME	cAMP-dependent protein kinase catalytic subunit 3 OS=Drosophila melanogaster OX=7227 GN=Pka-C3 PE=2 SV=2	NA	NA	NA	NA	cAMP-dependent protein kinase catalytic subunit	KOG0616	cAMP-dependent protein kinase catalytic subunit (PKA)	T	Signal transduction mechanisms ;	NA	NA	chr1:537000-538000<=>chr1:549000-550000=>POa00187	NA	Inter	TAD16
POX_a00184	NA	NA	IPR007577; Glycosyltransferase, DXD sugar-binding motif//IPR029044; Nucleotide-diphospho-sugar transferases	NA	NA	NA	GT32;	EPS34848.1	putative alpha-1,6-mannosyltransferase [Penicillium oxalicum 114-2]	pcs:Pc22g16540	K05528	OCH1	alpha 1,6-mannosyltransferase	2.4.1.232	[PATH:ko01100] Level1--Metabolism | Level2--Global and overview maps | Level3--Metabolic pathways;[PATH:ko00513] Level1--Metabolism | Level2--Glycan biosynthesis and metabolism | Level3--Various types of N-glycan biosynthesis	47.3	OCH1_CANAL	Initiation-specific alpha-1,6-mannosyltransferase OS=Candida albicans (strain SC5314 / ATCC MYA-2876) OX=237561 GN=OCH1 PE=3 SV=1	NA	NA	NA	NA	alpha-1,6-mannosyltransferase	NA	NA	NA	NA	NA	NA	chr1:539000-540000<=>chr1:549000-550000=>POa00187;chr1:2426000-2427000<=>chr1:539000-540000=>POa00828;chr1:538000-539000<=>chr1:540000-541000=>NaN	NA	Inter	TAD16
POX_a00185	Beta-D-xylosidase	NA	IPR006710; Glycoside hydrolase, family 43//IPR023296; Glycosyl hydrolase, five-bladed beta-propellor domain	GO:0004553//GO:0005975	molecular_function//biological_process	hydrolase activity, hydrolyzing O-glycosyl compounds//carbohydrate metabolic process	GH43_30;GH43;GH43_3;GH43_34;GH43_32;GH43_31;GH43_8;GH43_33;GH43_29;GH43_4;GH43_19;GH43_24;GH43_5;GH43_26;GH43_22;GH43_17;GH43_16;GH43_10;GH43_9;GH43_11;GH117;GH43_18;GH43_2;GH43_12;GH43_1;GH43_23;GH43_28;GH32;GH43_6;GH43_35;GH43_37;GH43_14;GH159;GH137;GH130;GH43_27;	EPS34847.1	putative alpha-L-arabinofuranosidase [Penicillium oxalicum 114-2]	NA	NA	NA	NA	NA	NA	NA	NA	NA	COG3507	Beta-xylosidase	G	Carbohydrate transport and metabolism	Belongs to the glycosyl hydrolase 43 family	NA	NA	NA	NA	NA	NA	chr1:543000-544000<=>chr1:549000-550000=>POa00187;chr1:543000-544000<=>chr1:546000-547000=>POa00186;chr1:543000-544000<=>chr1:545000-546000=>POa00186;chr1:541000-542000<=>chr1:543000-544000=>NaN;chr1:543000-544000<=>chr1:554000-555000=>POa00189;chr1:533000-534000<=>chr1:543000-544000=>POa00182;chr1:543000-544000<=>chr1:547000-548000=>POa00187	NA	Inter	TAD16
POX_a00186	NA	NA	IPR000073; Alpha/beta hydrolase fold-1//IPR008220; Homoserine acetyltransferase//IPR029058; Alpha/Beta hydrolase fold	GO:0004414//GO:0005737//GO:0009086	molecular_function//cellular_component//biological_process	homoserine O-acetyltransferase activity//cytoplasm//methionine biosynthetic process	CE1;	EPS34846.1	hypothetical protein PDE_09810 [Penicillium oxalicum 114-2]	NA	NA	NA	NA	NA	NA	78.4	SST_EMEND	Serine O-succinyltransferase OS=Emericella nidulans OX=162425 GN=CysA PE=1 SV=1	COG2021	Homoserine acetyltransferase	E	Amino acid transport and metabolism	serine O-acetyltransferase activity	NA	NA	NA	NA	NA	NA	chr1:543000-544000<=>chr1:546000-547000=>POa00185;chr1:543000-544000<=>chr1:545000-546000=>POa00185;chr1:545000-546000<=>chr1:549000-550000=>POa00187	NA	Inter	TAD16
POX_a00187	NA	NA	IPR000594; THIF-type NAD/FAD binding fold//IPR016040; NAD(P)-binding domain	GO:0008641	molecular_function	small protein activating enzyme activity	GH64;	EPS34845.1	hypothetical protein PDE_09809 [Penicillium oxalicum 114-2]	pcs:Pc22g16600	K22132	tcdA	tRNA threonylcarbamoyladenosine dehydratase	--	--	45.4	TCD2_YEAST	tRNA threonylcarbamoyladenosine dehydratase 2 OS=Saccharomyces cerevisiae (strain ATCC 204508 / S288c) OX=559292 GN=TCD2 PE=1 SV=1	NA	NA	NA	NA	cyclic threonylcarbamoyladenosine biosynthetic process	KOG2018	Predicted dinucleotide-utilizing enzyme involved in molybdopterin and thiamine biosynthesis	O	Posttranslational modification, protein turnover, chaperones ;	NA	NA	chr1:547000-548000<=>chr1:549000-550000=>POa00187;chr1:547000-548000<=>chr1:549000-550000=>POa00187;chr1:549000-550000<=>chr1:561000-562000=>POa00192;chr1:543000-544000<=>chr1:549000-550000=>POa00185;chr1:545000-546000<=>chr1:549000-550000=>POa00186;chr1:540000-541000<=>chr1:549000-550000=>NaN;chr1:533000-534000<=>chr1:549000-550000=>POa00182;chr1:539000-540000<=>chr1:549000-550000=>POa00184;chr1…	NA	Inter;Border	TAD16;TAD17
POX_a00188	NA	NA	IPR004843; Calcineurin-like phosphoesterase domain, apaH type//IPR029052; Metallo-dependent phosphatase-like	GO:0016787	molecular_function	hydrolase activity	NA	EPS34844.1	hypothetical protein PDE_09808 [Penicillium oxalicum 114-2]	NA	NA	NA	NA	NA	NA	NA	NA	NA	NA	NA	NA	NA	Calcineurin-like phosphoesterase	NA	NA	NA	NA	NA	NA	chr1:552000-553000<=>chr1:554000-555000=>POa00189;chr1:549000-550000<=>chr1:552000-553000=>POa00187	NA	Border;Inter	TAD18
POX_a00189	NA	NA	IPR004043; LCCL domain	NA	NA	NA	NA	EPS34843.1	hypothetical protein PDE_09807 [Penicillium oxalicum 114-2]	NA	NA	NA	NA	NA	NA	NA	NA	NA	NA	NA	NA	NA	LCCL domain-containing protein	NA	NA	NA	NA	NA	NA	chr1:552000-553000<=>chr1:554000-555000=>POa00188;chr1:543000-544000<=>chr1:554000-555000=>POa00185;chr1:549000-550000<=>chr1:554000-555000=>POa00187;chr1:549000-550000<=>chr1:555000-556000=>POa00187;chr1:5513000-5514000<=>chr1:554000-555000=>POa01821	NA	Inter	TAD18
POX_a00190	NA	NA	NA	NA	NA	NA	NA	NA	NA	NA	NA	NA	NA	NA	NA	NA	NA	NA	NA	NA	NA	NA	NA	NA	NA	NA	NA	NA	NA	chr1:549000-550000<=>chr1:557000-558000=>POa00187	NA	Inter	TAD18
POX_a00191	NA	NA	IPR001279; Metallo-beta-lactamase//IPR025638; Protein of unknown function DUF4336	NA	NA	NA	NA	EPS34841.1	hypothetical protein PDE_09805 [Penicillium oxalicum 114-2]	NA	NA	NA	NA	NA	NA	NA	NA	NA	NA	NA	NA	NA	Domain of unknown function (DUF4336)	NA	NA	NA	NA	NA	NA	chr1:559000-560000<=>chr1:561000-562000=>POa00192	NA	Inter	TAD18
POX_a00192	NA	NA	IPR014854; Non-structural maintenance of chromosome element 4, C-terminal//IPR027786; Nse4/EID family//IPR029225; Nse4/EID protein, Nse3/MAGE-binding domain	GO:0005634//GO:0006281//GO:0030915	cellular_component//biological_process//cellular_component	nucleus//DNA repair//Smc5-Smc6 complex	NA	EPS34840.1	hypothetical protein PDE_09804 [Penicillium oxalicum 114-2]	afv:AFLA_099890	K22825	NSMCE4, NSE4	non-structural maintenance of chromosomes element 4	--	--	NA	NA	NA	NA	NA	NA	NA	element 4 homolog A	NA	NA	NA	NA	NA	NA	chr1:549000-550000<=>chr1:561000-562000=>POa00187;chr1:559000-560000<=>chr1:561000-562000=>POa00191;chr1:561000-562000<=>chr1:567000-568000=>POa00194	NA	Inter	TAD18
POX_a00193	NA	NA	IPR000008; C2 domain//IPR000403; Phosphatidylinositol 3-/4-kinase, catalytic domain//IPR001263; Phosphoinositide 3-kinase, accessory (PIK) domain//IPR002420; Phosphatidylinositol 3-kinase, C2 domain//IPR011009; Protein kinase-like domain//IPR015433; Phosphatidylinositol Kinase//IPR016024; Armadillo-type fold//IPR018936; Phosphatidylinositol 3/4-kinase, conserved site	GO:0005488//GO:0005515//GO:0016773//GO:0046854//GO:0048015	molecular_function//molecular_function//molecular_function//biological_process//biological_process	binding//protein binding//phosphotransferase activity, alcohol group as acceptor//phosphatidylinositol phosphorylation//phosphatidylinositol-mediated signaling	NA	EPS34839.1	hypothetical protein PDE_09803 [Penicillium oxalicum 114-2]	aor:AO090020000426	K00914	PIK3C3, VPS34	phosphatidylinositol 3-kinase	2.7.1.137	[PATH:ko04145] Level1--Cellular Processes | Level2--Transport and catabolism | Level3--Phagosome;[PATH:ko04140] Level1--Cellular Processes | Level2--Transport and catabolism | Level3--Autophagy - animal;[PATH:ko04070] Level1--Environmental Information Processing | Level2--Signal transduction | Level3--Phosphatidylinositol signaling system;[PATH:ko04138] Level1--Cellular Processes | Level2--Transp…	40.2	PI3K1_SOYBN	Phosphatidylinositol 3-kinase, root isoform OS=Glycine max OX=3847 PE=2 SV=1	NA	NA	NA	NA	Belongs to the PI3 PI4-kinase family	KOG0906	Phosphatidylinositol 3-kinase VPS34, involved in signal transduction	TU	Signal transduction mechanisms ; Intracellular trafficking, secretion, and vesicular transport ;	NA	NA	chr1:564000-565000<=>chr1:566000-567000=>POa00194;chr1:549000-550000<=>chr1:563000-564000=>POa00187;chr1:562000-563000<=>chr1:564000-565000=>POa00192,POa00193	NA	Inter	TAD18
POX_a00194	NA	NA	IPR003020; Bicarbonate transporter, eukaryotic//IPR011531; Bicarbonate transporter, C-terminal	GO:0005452//GO:0006820//GO:0016020//GO:0016021	molecular_function//biological_process//cellular_component//cellular_component	inorganic anion exchanger activity//anion transport//membrane//integral component of membrane	NA	EPS34838.1	hypothetical protein PDE_09802 [Penicillium oxalicum 114-2]	NA	NA	NA	NA	NA	NA	NA	NA	NA	NA	NA	NA	NA	solute carrier family 4	NA	NA	NA	NA	NA	NA	chr1:561000-562000<=>chr1:567000-568000=>POa00192;chr1:564000-565000<=>chr1:566000-567000=>POa00193	NA	Inter	TAD18
POX_a00195	NA	NA	IPR006073; GTP binding domain//IPR016478; GTPase, MTG1//IPR023179; GTP-binding protein, orthogonal bundle domain//IPR027417; P-loop containing nucleoside triphosphate hydrolase	GO:0005525	molecular_function	GTP binding	NA	EPS34837.1	hypothetical protein PDE_09801 [Penicillium oxalicum 114-2]	pcs:Pc21g00690	K19828	MTG1	mitochondrial GTPase 1	--	--	NA	NA	NA	NA	NA	NA	NA	Plays a role in the regulation of the mitochondrial ribosome assembly and of translational activity. Displays mitochondrial GTPase activity	NA	NA	NA	NA	NA	NA	chr1:533000-534000<=>chr1:568000-569000=>POa00182	chr1:568000-569000<=>chr7:1223000-1224000=>POg08968	Inter	TAD18
POX_a00196	NA	NA	IPR009360; Isy1-like splicing	NA	NA	NA	NA	EPS34836.1	hypothetical protein PDE_09800 [Penicillium oxalicum 114-2]	nfi:NFIA_078590	K12870	ISY1	pre-mRNA-splicing factor ISY1	--	[PATH:ko03040] Level1--Genetic Information Processing | Level2--Transcription | Level3--Spliceosome	87.5	ISY1_EMENI	Pre-mRNA-splicing factor isy1 OS=Emericella nidulans (strain FGSC A4 / ATCC 38163 / CBS 112.46 / NRRL 194 / M139) OX=227321 GN=isy1 PE=3 SV=1	NA	NA	NA	NA	generation of catalytic spliceosome for second transesterification step	KOG3068	mRNA splicing factor	A	RNA processing and modification ;	NA	NA	NA	NA	Inter	TAD18
POX_a00197	NA	NA	IPR000048; IQ motif, EF-hand binding site//IPR001609; Myosin head, motor domain//IPR002928; Myosin tail//IPR004009; Myosin, N-terminal, SH3-like//IPR027401; Myosin-like IQ motif-containing domain//IPR027417; P-loop containing nucleoside triphosphate hydrolase	GO:0003774//GO:0005515//GO:0005524//GO:0016459	molecular_function//molecular_function//molecular_function//cellular_component	motor activity//protein binding//ATP binding//myosin complex	NA	CEJ60205.1	Putative Myosin heavy chain [Penicillium brasilianum]	pcs:Pc21g00710	K10352	MYH	myosin heavy chain	--	[PATH:ko04530] Level1--Cellular Processes | Level2--Cellular community - eukaryotes | Level3--Tight junction	42.2	MYO3_SCHPO	Myosin type-2 heavy chain 2 OS=Schizosaccharomyces pombe (strain 972 / ATCC 24843) OX=284812 GN=myo3 PE=1 SV=1	NA	NA	NA	NA	motor activity	KOG0161	Myosin class II heavy chain	Z	Cytoskeleton ;	NA	NA	chr1:576000-577000<=>chr1:578000-579000=>POa00197;chr1:576000-577000<=>chr1:578000-579000=>POa00197;chr1:571000-572000<=>chr1:573000-574000=>POa00197;chr1:571000-572000<=>chr1:573000-574000=>POa00197;chr1:573000-574000<=>chr1:575000-576000=>POa00197;chr1:573000-574000<=>chr1:575000-576000=>POa00197;chr1:572000-573000<=>chr1:574000-575000=>POa00197;chr1:572000-573000<=>chr1:574000-575000=>POa00197…	chr1:573000-574000<=>chr5:2207000-2208000=>POe06802	Inter;Border	TAD18;TAD19
POX_a00198	NA	NA	IPR019607; Putative zinc-finger domain	NA	NA	NA	NA	EPS34834.1	hypothetical protein PDE_09798 [Penicillium oxalicum 114-2]	NA	NA	NA	NA	NA	NA	NA	NA	NA	NA	NA	NA	NA	RNA processing	NA	NA	NA	NA	NA	NA	chr1:582000-583000<=>chr1:587000-588000=>POa00200	NA	Inter	TAD19
POX_a00199	NA	NA	IPR002085; Alcohol dehydrogenase superfamily, zinc-type//IPR011032; GroES-like//IPR016040; NAD(P)-binding domain//IPR020843; Polyketide synthase, enoylreductase domain	GO:0008270//GO:0016491//GO:0055114	molecular_function//molecular_function//biological_process	zinc ion binding//oxidoreductase activity//oxidation-reduction process	NA	EPS34833.1	hypothetical protein PDE_09797 [Penicillium oxalicum 114-2]	NA	NA	NA	NA	NA	NA	NA	NA	NA	NA	NA	NA	NA	oxidoreductase activity	NA	NA	NA	NA	NA	NA	NA	NA	Inter	TAD19
POX_a00200	NA	Zn2Cys6:IPR001138:Fungal transcriptional regulatory protein, N-terminal	IPR001138; Zn(2)-C6 fungal-type DNA-binding domain	GO:0000981//GO:0005634//GO:0006355//GO:0008270	molecular_function//cellular_component//biological_process//molecular_function	RNA polymerase II transcription factor activity, sequence-specific DNA binding//nucleus//regulation of transcription, DNA-templated//zinc ion binding	NA	EPS34832.1	hypothetical protein PDE_09796 [Penicillium oxalicum 114-2]	NA	NA	NA	NA	NA	NA	NA	NA	NA	NA	NA	NA	NA	c6 finger domain protein	NA	NA	NA	NA	NA	NA	chr1:582000-583000<=>chr1:587000-588000=>POa00198;chr1:3145000-3146000<=>chr1:587000-588000=>POa01024;chr1:587000-588000<=>chr1:598000-599000=>POa00205	NA	Inter	TAD19
POX_a00201	NA	NA	NA	NA	NA	NA	NA	NA	NA	NA	NA	NA	NA	NA	NA	NA	NA	NA	NA	NA	NA	NA	NA	NA	NA	NA	NA	NA	NA	NA	chr1:589000-590000<=>chr7:1650000-1651000=>POg09103	Inter	TAD19
POX_a00202	NA	NA	NA	NA	NA	NA	NA	EPS34830.1	hypothetical protein PDE_09794 [Penicillium oxalicum 114-2]	NA	NA	NA	NA	NA	NA	NA	NA	NA	NA	NA	NA	NA	NA	NA	NA	NA	NA	NA	NA	NA	NA	Inter	TAD19
POX_a00204	NA	NA	NA	NA	NA	NA	NA	EPS34829.1	hypothetical protein PDE_09793 [Penicillium oxalicum 114-2]	NA	NA	NA	NA	NA	NA	NA	NA	NA	NA	NA	NA	NA	NA	NA	NA	NA	NA	NA	NA	chr1:594000-595000<=>chr1:596000-597000=>POa00205;chr1:592000-593000<=>chr1:594000-595000=>NaN	NA	Inter	TAD19
POX_a00205	NA	Zinc finger, DHHC-type:IPR001594:Zinc finger, DHHC-type	IPR001594; Zinc finger, DHHC-type, palmitoyltransferase	GO:0008270	molecular_function	zinc ion binding	NA	EPS34828.1	hypothetical protein PDE_09792 [Penicillium oxalicum 114-2]	afm:AFUA_5G08740	K18932	ZDHHC	palmitoyltransferase	2.3.1.225	--	62.1	PFA5_ASPFU	Palmitoyltransferase pfa5 OS=Neosartorya fumigata (strain ATCC MYA-4609 / Af293 / CBS 101355 / FGSC A1100) OX=330879 GN=pfa5 PE=3 SV=2	NA	NA	NA	NA	protein-cysteine S-acyltransferase activity	NA	NA	NA	NA	NA	NA	chr1:596000-597000<=>chr1:598000-599000=>POa00205;chr1:596000-597000<=>chr1:598000-599000=>POa00205;chr1:594000-595000<=>chr1:596000-597000=>POa00204;chr1:587000-588000<=>chr1:598000-599000=>POa00200;chr1:598000-599000<=>chr1:601000-602000=>NaN;chr1:598000-599000<=>chr1:640000-641000=>POa00218;chr1:598000-599000<=>chr1:636000-637000=>POa00215;chr1:598000-599000<=>chr1:633000-634000=>POa00214	NA	Inter	TAD19
POX_a00206	NA	NA	NA	NA	NA	NA	NA	EPS34827.1	hypothetical protein PDE_09791 [Penicillium oxalicum 114-2]	NA	NA	NA	NA	NA	NA	NA	NA	NA	NA	NA	NA	NA	NA	NA	NA	NA	NA	NA	NA	NA	NA	Border	TAD20
POX_a00207	NA	NA	NA	NA	NA	NA	NA	EPS34826.1	hypothetical protein PDE_09790 [Penicillium oxalicum 114-2]	NA	NA	NA	NA	NA	NA	NA	NA	NA	NA	NA	NA	NA	NA	NA	NA	NA	NA	NA	NA	NA	NA	Border	TAD20
POX_a00208	NA	NA	NA	NA	NA	NA	NA	EPS34825.1	hypothetical protein PDE_09789 [Penicillium oxalicum 114-2]	NA	NA	NA	NA	NA	NA	NA	NA	NA	NA	NA	NA	NA	NA	NA	NA	NA	NA	NA	NA	chr1:605000-606000<=>chr1:628000-629000=>POa00213;chr1:604000-605000<=>chr1:628000-629000=>POa00213;chr1:605000-606000<=>chr1:629000-630000=>POa00213;chr1:605000-606000<=>chr1:626000-627000=>POa00213;chr1:605000-606000<=>chr1:627000-628000=>POa00213;chr1:604000-605000<=>chr1:624000-625000=>POa00213	NA	Border;Inter	TAD20
POX_a00209	NA	NA	NA	NA	NA	NA	NA	EPS34823.1	hypothetical protein PDE_09787 [Penicillium oxalicum 114-2]	NA	NA	NA	NA	NA	NA	NA	NA	NA	NA	NA	NA	NA	NA	NA	NA	NA	NA	NA	NA	NA	NA	Inter	TAD20
POX_a00210	NA	NA	NA	NA	NA	NA	NA	NA	NA	NA	NA	NA	NA	NA	NA	NA	NA	NA	NA	NA	NA	NA	NA	NA	NA	NA	NA	NA	NA	chr1:3433000-3434000<=>chr1:617000-618000=>POa01116	chr1:617000-618000<=>chr5:2538000-2539000=>POe06904	Inter	TAD20
POX_a00211	NA	NA	NA	NA	NA	NA	NA	EPS34822.1	hypothetical protein PDE_09786 [Penicillium oxalicum 114-2]	NA	NA	NA	NA	NA	NA	NA	NA	NA	NA	NA	NA	NA	NA	NA	NA	NA	NA	NA	NA	chr1:620000-621000<=>chr1:622000-623000=>NaN	NA	Inter	TAD20
POX_a00213	NA	NA	NA	NA	NA	NA	NA	EPS34820.1	hypothetical protein PDE_09784 [Penicillium oxalicum 114-2]	NA	NA	NA	NA	NA	NA	NA	NA	NA	NA	NA	NA	NA	Ribosomal protein L24E	NA	NA	NA	NA	NA	NA	chr1:624000-625000<=>chr1:626000-627000=>POa00213;chr1:624000-625000<=>chr1:626000-627000=>POa00213;chr1:626000-627000<=>chr1:628000-629000=>POa00213;chr1:626000-627000<=>chr1:628000-629000=>POa00213;chr1:605000-606000<=>chr1:628000-629000=>POa00208;chr1:624000-625000<=>chr1:635000-636000=>POa00215;chr1:604000-605000<=>chr1:628000-629000=>POa00208;chr1:622000-623000<=>chr1:624000-625000=>NaN;chr1…	NA	Inter	TAD20
POX_a00214	NA	NA	IPR013781; Glycoside hydrolase, catalytic domain//IPR017853; Glycoside hydrolase superfamily	GO:0005975	biological_process	carbohydrate metabolic process	GH17;	EPS34819.1	putative beta-1,3-glucanase [Penicillium oxalicum 114-2]	NA	NA	NA	NA	NA	NA	60.9	BTGC_ASPCL	Probable glucan endo-1,3-beta-glucosidase btgC OS=Aspergillus clavatus (strain ATCC 1007 / CBS 513.65 / DSM 816 / NCTC 3887 / NRRL 1) OX=344612 GN=btgC PE=3 SV=1	NA	NA	NA	NA	glucan endo-1,3-beta-D-glucosidase activity	NA	NA	NA	NA	NA	NA	chr1:633000-634000<=>chr1:635000-636000=>POa00215;chr1:632000-633000<=>chr1:635000-636000=>POa00215;chr1:633000-634000<=>chr1:640000-641000=>POa00218;chr1:598000-599000<=>chr1:633000-634000=>POa00205	NA	Border;Inter	TAD21
POX_a00215	NA	NA	IPR012942; Sensitivity To Red Light Reduced-like, SRR1	NA	NA	NA	NA	EPS34818.1	hypothetical protein PDE_09782 [Penicillium oxalicum 114-2]	NA	NA	NA	NA	NA	NA	NA	NA	NA	NA	NA	NA	NA	SRR1	NA	NA	NA	NA	NA	NA	chr1:633000-634000<=>chr1:635000-636000=>POa00214;chr1:632000-633000<=>chr1:635000-636000=>POa00214;chr1:624000-625000<=>chr1:635000-636000=>POa00213;chr1:608000-609000<=>chr1:635000-636000=>NaN;chr1:598000-599000<=>chr1:636000-637000=>POa00205	NA	Inter	TAD21
POX_a00216	NA	NA	NA	NA	NA	NA	NA	EPS34817.1	hypothetical protein PDE_09781 [Penicillium oxalicum 114-2]	NA	NA	NA	NA	NA	NA	NA	NA	NA	NA	NA	NA	NA	NA	NA	NA	NA	NA	NA	NA	NA	NA	Inter	TAD21
POX_a00217	NA	NA	NA	NA	NA	NA	NA	EPS34816.1	hypothetical protein PDE_09780 [Penicillium oxalicum 114-2]	NA	NA	NA	NA	NA	NA	NA	NA	NA	NA	NA	NA	NA	NA	NA	NA	NA	NA	NA	NA	chr1:638000-639000<=>chr1:640000-641000=>POa00218	NA	Inter	TAD21
POX_a00218	NA	NA	IPR001214; SET domain	GO:0005515	molecular_function	protein binding	NA	EPS34815.1	hypothetical protein PDE_09779 [Penicillium oxalicum 114-2]	NA	NA	NA	NA	NA	NA	NA	NA	NA	NA	NA	NA	NA	SET (Su(var)3-9, Enhancer-of-zeste, Trithorax) domain	NA	NA	NA	NA	NA	NA	chr1:638000-639000<=>chr1:640000-641000=>POa00217;chr1:640000-641000<=>chr1:642000-643000=>POa00219;chr1:640000-641000<=>chr1:645000-646000=>POa00220;chr1:633000-634000<=>chr1:640000-641000=>POa00214;chr1:640000-641000<=>chr1:643000-644000=>POa00219;chr1:598000-599000<=>chr1:640000-641000=>POa00205;chr1:640000-641000<=>chr1:649000-650000=>POa00220,POa00221	NA	Inter	TAD21
POX_a00219	NA	NA	IPR000073; Alpha/beta hydrolase fold-1//IPR000639; Epoxide hydrolase-like//IPR029058; Alpha/Beta hydrolase fold	GO:0003824	molecular_function	catalytic activity	CE1;CE7;	EPS34814.1	hypothetical protein PDE_09778 [Penicillium oxalicum 114-2]	afm:AFUA_5G08810	K01253	EPHX1	microsomal epoxide hydrolase	3.3.2.9	[PATH:ko00980] Level1--Metabolism | Level2--Xenobiotics biodegradation and metabolism | Level3--Metabolism of xenobiotics by cytochrome P450;[PATH:ko04976] Level1--Organismal Systems | Level2--Digestive system | Level3--Bile secretion;[PATH:ko05204] Level1--Human Diseases | Level2--Cancers: Overview | Level3--Chemical carcinogenesis	NA	NA	NA	COG2267	Lysophospholipase, alpha-beta hydrolase superfamily	I	Lipid transport and metabolism	Alpha/beta hydrolase family	NA	NA	NA	NA	NA	NA	chr1:640000-641000<=>chr1:642000-643000=>POa00218;chr1:640000-641000<=>chr1:643000-644000=>POa00218	NA	Inter	TAD21
POX_a00220	NA	NA	NA	NA	NA	NA	NA	EPS34813.1	hypothetical protein PDE_09777 [Penicillium oxalicum 114-2]	NA	NA	NA	NA	NA	NA	NA	NA	NA	NA	NA	NA	NA	NA	NA	NA	NA	NA	NA	NA	chr1:645000-646000<=>chr1:647000-648000=>POa00220;chr1:645000-646000<=>chr1:647000-648000=>POa00220;chr1:640000-641000<=>chr1:645000-646000=>POa00218;chr1:645000-646000<=>chr1:650000-651000=>POa00221;chr1:645000-646000<=>chr1:648000-649000=>POa00220;chr1:645000-646000<=>chr1:648000-649000=>POa00220;chr1:645000-646000<=>chr1:649000-650000=>POa00220,POa00221;chr1:647000-648000<=>chr1:649000-650000=…	NA	Inter	TAD21
POX_a00221	NA	NA	NA	NA	NA	NA	NA	EPS34812.1	hypothetical protein PDE_09776 [Penicillium oxalicum 114-2]	NA	NA	NA	NA	NA	NA	NA	NA	NA	NA	NA	NA	NA	NA	NA	NA	NA	NA	NA	NA	chr1:645000-646000<=>chr1:650000-651000=>POa00220;chr1:648000-649000<=>chr1:650000-651000=>POa00220;chr1:650000-651000<=>chr1:662000-663000=>POa00223	NA	Inter	TAD21
POX_a00222	NA	NA	IPR001884; Translation elongation factor IF5A//IPR008991; Translation protein SH3-like domain//IPR012340; Nucleic acid-binding, OB-fold//IPR014722; Ribosomal protein L2 domain 2//IPR020189; Translation elongation factor, IF5A C-terminal	GO:0003723//GO:0003746//GO:0006452//GO:0043022//GO:0045901//GO:0045905	molecular_function//molecular_function//biological_process//molecular_function//biological_process//biological_process	RNA binding//translation elongation factor activity//translational frameshifting//ribosome binding//positive regulation of translational elongation//positive regulation of translational termination	NA	EPS34811.1	hypothetical protein PDE_09775 [Penicillium oxalicum 114-2]	NA	NA	NA	NA	NA	NA	NA	NA	NA	NA	NA	NA	NA	positive regulation of translational elongation	NA	NA	NA	NA	NA	NA	chr1:655000-656000<=>chr1:657000-658000=>NaN;chr1:655000-656000<=>chr1:662000-663000=>POa00223	chr1:652000-653000<=>chr2:3365000-3366000=>POb03041	Inter;Border	TAD22
POX_a00223	NA	NA	IPR001965; Zinc finger, PHD-type//IPR003903; Ubiquitin interacting motif//IPR011011; Zinc finger, FYVE/PHD-type//IPR013083; Zinc finger, RING/FYVE/PHD-type//IPR019786; Zinc finger, PHD-type, conserved site//IPR019787; Zinc finger, PHD-finger	GO:0005515//GO:0008270	molecular_function//molecular_function	protein binding//zinc ion binding	NA	EPS34810.1	hypothetical protein PDE_09774 [Penicillium oxalicum 114-2]	NA	NA	NA	NA	NA	NA	NA	NA	NA	NA	NA	NA	NA	transcription factor binding	NA	NA	NA	NA	NA	NA	chr1:659000-660000<=>chr1:662000-663000=>NaN;chr1:662000-663000<=>chr1:665000-666000=>POa00224;chr1:660000-661000<=>chr1:662000-663000=>POa00223;chr1:660000-661000<=>chr1:662000-663000=>POa00223;chr1:662000-663000<=>chr1:664000-665000=>NaN;chr1:650000-651000<=>chr1:662000-663000=>POa00221;chr1:655000-656000<=>chr1:662000-663000=>POa00222	NA	Inter	TAD22
POX_a00224	NA	NA	NA	NA	NA	NA	NA	EPS34809.1	hypothetical protein PDE_09773 [Penicillium oxalicum 114-2]	NA	NA	NA	NA	NA	NA	NA	NA	NA	NA	NA	NA	NA	NA	NA	NA	NA	NA	NA	NA	chr1:662000-663000<=>chr1:665000-666000=>POa00223;chr1:659000-660000<=>chr1:665000-666000=>NaN	NA	Inter	TAD22
POX_a00225	NA	NA	NA	NA	NA	NA	NA	EPS34808.1	hypothetical protein PDE_09772 [Penicillium oxalicum 114-2]	NA	NA	NA	NA	NA	NA	NA	NA	NA	NA	NA	NA	NA	NA	NA	NA	NA	NA	NA	NA	chr1:668000-669000<=>chr1:672000-673000=>POa00227	NA	Inter	TAD22
POX_a00226	NA	NA	NA	NA	NA	NA	NA	EPS34807.1	hypothetical protein PDE_09771 [Penicillium oxalicum 114-2]	NA	NA	NA	NA	NA	NA	NA	NA	NA	NA	NA	NA	NA	NA	NA	NA	NA	NA	NA	NA	NA	NA	Inter	TAD22
POX_a00227	NA	NA	IPR002198; Short-chain dehydrogenase/reductase SDR//IPR002347; Glucose/ribitol dehydrogenase//IPR016040; NAD(P)-binding domain//IPR020904; Short-chain dehydrogenase/reductase, conserved site	GO:0008152//GO:0016491	biological_process//molecular_function	metabolic process//oxidoreductase activity	NA	EPS34806.1	hypothetical protein PDE_09770 [Penicillium oxalicum 114-2]	slb:AWJ20_3749	K17738	ARD	D-arabinitol 2-dehydrogenase	1.1.1.250	[PATH:ko00040] Level1--Metabolism | Level2--Carbohydrate metabolism | Level3--Pentose and glucuronate interconversions;[PATH:ko01100] Level1--Metabolism | Level2--Global and overview maps | Level3--Metabolic pathways	NA	NA	NA	COG1028	NAD(P)-dependent dehydrogenase, short-chain alcohol dehydrogenase family	IQR	Lipid transport and metabolism;Secondary metabolites biosynthesis, transport and catabolism;General function prediction only	d-arabinitol	NA	NA	NA	NA	NA	NA	chr1:657000-658000<=>chr1:672000-673000=>NaN;chr1:668000-669000<=>chr1:672000-673000=>POa00225	NA	Inter;Border	TAD22;TAD23
POX_a00228	NA	NA	IPR000089; Biotin/lipoyl attachment//IPR005479; Carbamoyl-phosphate synthetase large subunit-like, ATP-binding domain//IPR005481; Biotin carboxylase-like, N-terminal domain//IPR005482; Biotin carboxylase, C-terminal//IPR011053; Single hybrid motif//IPR011054; Rudiment single hybrid motif//IPR011761; ATP-grasp fold//IPR011764; Biotin carboxylation domain//IPR013815; ATP-grasp fold, subdomain 1//IP…	GO:0003824//GO:0004075//GO:0005524//GO:0046872	molecular_function//molecular_function//molecular_function//molecular_function	catalytic activity//biotin carboxylase activity//ATP binding//metal ion binding	NA	EPS34805.1	hypothetical protein PDE_09769 [Penicillium oxalicum 114-2]	pcs:Pc21g01060	K01968	E6.4.1.4A	3-methylcrotonyl-CoA carboxylase alpha subunit	6.4.1.4	[PATH:ko01100] Level1--Metabolism | Level2--Global and overview maps | Level3--Metabolic pathways;[PATH:ko00280] Level1--Metabolism | Level2--Amino acid metabolism | Level3--Valine, leucine and isoleucine degradation	46.4	MCCA_DICDI	Methylcrotonoyl-CoA carboxylase subunit alpha, mitochondrial OS=Dictyostelium discoideum OX=44689 GN=mccA PE=3 SV=1	COG4770	Acetyl/propionyl-CoA carboxylase, alpha subunit	I	Lipid transport and metabolism	CoA carboxylase activity	KOG0238	3-Methylcrotonyl-CoA carboxylase, biotin-containing subunit/Propionyl-CoA carboxylase, alpha chain/Acetyl-CoA carboxylase, biotin carboxylase subunit	IE	Lipid transport and metabolism ; Amino acid transport and metabolism ;	NA	NA	NA	NA	Inter	TAD23
POX_a00229	NA	NA	IPR006680; Amidohydrolase-related//IPR011059; Metal-dependent hydrolase, composite domain//IPR032466; Metal-dependent hydrolase	GO:0016787//GO:0016810	molecular_function//molecular_function	hydrolase activity//hydrolase activity, acting on carbon-nitrogen (but not peptide) bonds	CE9;	EPS34804.1	hypothetical protein PDE_09768 [Penicillium oxalicum 114-2]	NA	NA	NA	NA	NA	NA	NA	NA	NA	NA	NA	NA	NA	amidohydrolase	NA	NA	NA	NA	NA	NA	chr1:680000-681000<=>chr1:682000-683000=>POa00230;chr1:678000-679000<=>chr1:680000-681000=>POa00228,POa00229	NA	Inter	TAD23
POX_a00230	NA	NA	IPR003663; Sugar/inositol transporter//IPR005828; Major facilitator, sugar transporter-like//IPR005829; Sugar transporter, conserved site//IPR020846; Major facilitator superfamily domain	GO:0005215//GO:0016020//GO:0016021//GO:0022857//GO:0022891//GO:0055085	molecular_function//cellular_component//cellular_component//molecular_function//molecular_function//biological_process	transporter activity//membrane//integral component of membrane//transmembrane transporter activity//substrate-specific transmembrane transporter activity//transmembrane transport	NA	EPS34803.1	hypothetical protein PDE_09767 [Penicillium oxalicum 114-2]	dha:DEHA2C11374g	K08139	HXT	MFS transporter, SP family, sugar:H+ symporter	--	[PATH:ko04113] Level1--Cellular Processes | Level2--Cell growth and death | Level3--Meiosis - yeast	NA	NA	NA	NA	NA	NA	NA	Belongs to the major facilitator superfamily. Sugar transporter (TC 2.A.1.1) family	NA	NA	NA	NA	The Major Facilitator Superfamily (MFS)	Xylhp (Fragment) - Debaryomyces hansenii (Yeast) (Torulaspora hansenii).	chr1:680000-681000<=>chr1:682000-683000=>POa00229	NA	Inter	TAD23
POX_a00231	NA	NA	NA	NA	NA	NA	NA	EPS34802.1	hypothetical protein PDE_09766 [Penicillium oxalicum 114-2]	NA	NA	NA	NA	NA	NA	NA	NA	NA	NA	NA	NA	NA	NA	NA	NA	NA	NA	NA	NA	NA	NA	Inter	TAD23
POX_a00232	NA	NA	NA	NA	NA	NA	NA	NA	NA	NA	NA	NA	NA	NA	NA	NA	NA	NA	NA	NA	NA	NA	NA	NA	NA	NA	NA	NA	NA	NA	NA	Inter	TAD23
POX_a00233	NA	NA	IPR011701; Major facilitator superfamily//IPR020846; Major facilitator superfamily domain	GO:0016021//GO:0055085	cellular_component//biological_process	integral component of membrane//transmembrane transport	NA	EPS34800.1	hypothetical protein PDE_09764 [Penicillium oxalicum 114-2]	NA	NA	NA	NA	NA	NA	NA	NA	NA	NA	NA	NA	NA	Major Facilitator Superfamily	NA	NA	NA	NA	NA	NA	NA	chr1:691000-692000<=>chr2:3031000-3032000=>NaN	Inter	TAD23
POX_a00234	NA	NA	IPR000262; FMN-dependent dehydrogenase//IPR001199; Cytochrome b5-like heme/steroid binding domain//IPR012133; Alpha-hydroxy acid dehydrogenase, FMN-dependent//IPR013785; Aldolase-type TIM barrel	GO:0003824//GO:0010181//GO:0016491//GO:0055114	molecular_function//molecular_function//molecular_function//biological_process	catalytic activity//FMN binding//oxidoreductase activity//oxidation-reduction process	NA	EPS34798.1	hypothetical protein PDE_09762 [Penicillium oxalicum 114-2]	ztr:MYCGRDRAFT_50320	K00101	lldD	L-lactate dehydrogenase (cytochrome)	1.1.2.3	[PATH:ko01100] Level1--Metabolism | Level2--Global and overview maps | Level3--Metabolic pathways;[PATH:ko00620] Level1--Metabolism | Level2--Carbohydrate metabolism | Level3--Pyruvate metabolism	NA	NA	NA	NA	NA	NA	NA	FMN-dependent dehydrogenase	NA	NA	NA	NA	NA	NA	chr1:696000-697000<=>chr1:698000-699000=>POa00235	NA	Inter	TAD23
POX_a00235	NA	NA	IPR004360; Glyoxalase/fosfomycin resistance/dioxygenase domain//IPR005956; 4-hydroxyphenylpyruvate dioxygenase//IPR029068; Glyoxalase/Bleomycin resistance protein/Dihydroxybiphenyl dioxygenase	GO:0003868//GO:0009072//GO:0016701//GO:0055114	molecular_function//biological_process//molecular_function//biological_process	4-hydroxyphenylpyruvate dioxygenase activity//aromatic amino acid family metabolic process//oxidoreductase activity, acting on single donors with incorporation of molecular oxygen//oxidation-reduction process	NA	EPS34797.1	hypothetical protein PDE_09761 [Penicillium oxalicum 114-2]	ang:ANI_1_230064	K00457	HPD, hppD	4-hydroxyphenylpyruvate dioxygenase	1.13.11.27	[PATH:ko01100] Level1--Metabolism | Level2--Global and overview maps | Level3--Metabolic pathways;[PATH:ko00360] Level1--Metabolism | Level2--Amino acid metabolism | Level3--Phenylalanine metabolism;[PATH:ko00130] Level1--Metabolism | Level2--Metabolism of cofactors and vitamins | Level3--Ubiquinone and other terpenoid-quinone biosynthesis;[PATH:ko00350] Level1--Metabolism | Level2--Amino acid me…	59.7	HPPD2_ASPFU	Probable 4-hydroxyphenylpyruvate dioxygenase 2 OS=Neosartorya fumigata (strain ATCC MYA-4609 / Af293 / CBS 101355 / FGSC A1100) OX=330879 GN=AFUA_4G10620 PE=3 SV=1	COG3185	4-hydroxyphenylpyruvate dioxygenase and related hemolysins	ER	Amino acid transport and metabolism;General function prediction only	4-hydroxyphenylpyruvate dioxygenase activity	KOG0638	4-hydroxyphenylpyruvate dioxygenase	E	Amino acid transport and metabolism ;	NA	NA	chr1:696000-697000<=>chr1:698000-699000=>POa00234;chr1:698000-699000<=>chr1:714000-715000=>POa00241	NA	Inter	TAD23
POX_a00236	NA	NA	IPR014980; Dopa 4,5-dioxygenase//IPR023389; DOPA-like domain	NA	NA	NA	NA	EPS34796.1	hypothetical protein PDE_09760 [Penicillium oxalicum 114-2]	npa:UCRNP2_6506	K10253	K10253	DOPA 4,5-dioxygenase	1.14.99.-	--	50.9	Y212_BOTFU	Uncharacterized 21.2 kDa protein OS=Botryotinia fuckeliana OX=40559 PE=2 SV=1	COG3805	Aromatic ring-cleaving dioxygenase	Q	Secondary metabolites biosynthesis, transport and catabolism	Dopa 4,5-dioxygenase family	NA	NA	NA	NA	NA	NA	chr1:701000-702000<=>chr1:703000-704000=>POa00237;chr1:701000-702000<=>chr1:706000-707000=>POa00238	NA	Inter	TAD23
POX_a00237	NA	NA	IPR004839; Aminotransferase, class I/classII//IPR015421; Pyridoxal phosphate-dependent transferase, major region, subdomain 1//IPR015422; Pyridoxal phosphate-dependent transferase, major region, subdomain 2//IPR015424; Pyridoxal phosphate-dependent transferase	GO:0003824//GO:0009058//GO:0030170	molecular_function//biological_process//molecular_function	catalytic activity//biosynthetic process//pyridoxal phosphate binding	NA	EPS34795.1	hypothetical protein PDE_09759 [Penicillium oxalicum 114-2]	ani:AN6338.2	K00838	ARO8	aromatic amino acid aminotransferase I / 2-aminoadipate transaminase	2.6.1.57 2.6.1.39 2.6.1.27 2.6.1.5	[PATH:ko00300] Level1--Metabolism | Level2--Amino acid metabolism | Level3--Lysine biosynthesis;[PATH:ko00950] Level1--Metabolism | Level2--Biosynthesis of other secondary metabolites | Level3--Isoquinoline alkaloid biosynthesis;[PATH:ko01110] Level1--Metabolism | Level2--Global and overview maps | Level3--Biosynthesis of secondary metabolites;[PATH:ko01100] Level1--Metabolism | Level2--Global an…	40.1	SWNA_ARTBC	Aminotransferase swnA OS=Arthroderma benhamiae (strain ATCC MYA-4681 / CBS 112371) OX=663331 GN=swnA PE=3 SV=1	NA	NA	NA	NA	Aminotransferase	NA	NA	NA	NA	NA	NA	chr1:701000-702000<=>chr1:703000-704000=>POa00236	NA	Inter	TAD23
POX_a00238	NA	NA	IPR002938; FAD-binding domain//IPR012336; Thioredoxin-like fold//IPR012941; Phenol hydroxylase, C-terminal dimerisation domain//IPR023753; FAD/NAD(P)-binding domain	GO:0016491//GO:0055114//GO:0071949	molecular_function//biological_process//molecular_function	oxidoreductase activity//oxidation-reduction process//FAD binding	AA3;AA3_1;	EPS34794.1	hypothetical protein PDE_09758 [Penicillium oxalicum 114-2]	NA	NA	NA	NA	NA	NA	NA	NA	NA	NA	NA	NA	NA	Phenol hydroxylase, C-terminal dimerisation domain	NA	NA	NA	NA	NA	NA	chr1:706000-707000<=>chr1:708000-709000=>POa00239;chr1:706000-707000<=>chr1:712000-713000=>POa00240;chr1:704000-705000<=>chr1:706000-707000=>NaN;chr1:701000-702000<=>chr1:706000-707000=>POa00236	NA	Inter	TAD23
POX_a00239	NA	NA	IPR006089; Acyl-CoA dehydrogenase, conserved site//IPR006091; Acyl-CoA oxidase/dehydrogenase, central domain//IPR009075; Acyl-CoA dehydrogenase/oxidase C-terminal//IPR009100; Acyl-CoA dehydrogenase/oxidase, N-terminal and middle domain//IPR013786; Acyl-CoA dehydrogenase/oxidase, N-terminal	GO:0003995//GO:0008152//GO:0016627//GO:0050660//GO:0055114	molecular_function//biological_process//molecular_function//molecular_function//biological_process	acyl-CoA dehydrogenase activity//metabolic process//oxidoreductase activity, acting on the CH-CH group of donors//flavin adenine dinucleotide binding//oxidation-reduction process	NA	EPS34793.1	hypothetical protein PDE_09757 [Penicillium oxalicum 114-2]	pcs:Pc21g01100	K00253	IVD, ivd	isovaleryl-CoA dehydrogenase	1.3.8.4	[PATH:ko01100] Level1--Metabolism | Level2--Global and overview maps | Level3--Metabolic pathways;[PATH:ko00280] Level1--Metabolism | Level2--Amino acid metabolism | Level3--Valine, leucine and isoleucine degradation	63.6	IVD_ARATH	Isovaleryl-CoA dehydrogenase, mitochondrial OS=Arabidopsis thaliana OX=3702 GN=IVD PE=1 SV=2	COG1960	Acyl-CoA dehydrogenase related to the alkylation response protein AidB	I	Lipid transport and metabolism	isovaleryl-CoA dehydrogenase activity	KOG0141	Isovaleryl-CoA dehydrogenase	EI	Amino acid transport and metabolism ; Lipid transport and metabolism ;	NA	NA	chr1:706000-707000<=>chr1:708000-709000=>POa00238;chr1:708000-709000<=>chr1:714000-715000=>POa00241	NA	Inter	TAD23
POX_a00240	NA	NA	IPR000022; Carboxyl transferase//IPR011762; Acetyl-coenzyme A carboxyltransferase, N-terminal//IPR011763; Acetyl-coenzyme A carboxyltransferase, C-terminal//IPR029045; ClpP/crotonase-like domain	GO:0016874	molecular_function	ligase activity	NA	EPS34792.1	hypothetical protein PDE_09756 [Penicillium oxalicum 114-2]	pcs:Pc21g01110	K01969	E6.4.1.4B	3-methylcrotonyl-CoA carboxylase beta subunit	6.4.1.4	[PATH:ko01100] Level1--Metabolism | Level2--Global and overview maps | Level3--Metabolic pathways;[PATH:ko00280] Level1--Metabolism | Level2--Amino acid metabolism | Level3--Valine, leucine and isoleucine degradation	59.7	MCCB_DROME	Probable methylcrotonoyl-CoA carboxylase beta chain, mitochondrial OS=Drosophila melanogaster OX=7227 GN=l(2)04524 PE=2 SV=1	COG4799	Acetyl-CoA carboxylase, carboxyltransferase component	I	Lipid transport and metabolism	Methylcrotonoyl-CoA carboxylase beta chain	KOG0540	3-Methylcrotonyl-CoA carboxylase, non-biotin containing subunit/Acetyl-CoA carboxylase carboxyl transferase, subunit beta	EI	Amino acid transport and metabolism ; Lipid transport and metabolism ;	NA	NA	chr1:706000-707000<=>chr1:712000-713000=>POa00238	NA	Inter	TAD23
POX_a00241	NA	NA	IPR001806; Small GTPase superfamily//IPR002041; Ran GTPase//IPR003578; Small GTPase superfamily, Rho type//IPR003579; Small GTPase superfamily, Rab type//IPR005225; Small GTP-binding protein domain//IPR020849; Small GTPase superfamily, Ras type//IPR027417; P-loop containing nucleoside triphosphate hydrolase	GO:0003924//GO:0005525//GO:0005622//GO:0006886//GO:0006913//GO:0007165//GO:0007264//GO:0015031//GO:0016020	molecular_function//molecular_function//cellular_component//biological_process//biological_process//biological_process//biological_process//biological_process//cellular_component	GTPase activity//GTP binding//intracellular//intracellular protein transport//nucleocytoplasmic transport//signal transduction//small GTPase mediated signal transduction//protein transport//membrane	NA	EPS34791.1	hypothetical protein PDE_09755 [Penicillium oxalicum 114-2]	slb:AWJ20_3825	K07836	RAP1B	Ras-related protein Rap-1B	--	[PATH:ko04024] Level1--Environmental Information Processing | Level2--Signal transduction | Level3--cAMP signaling pathway;[PATH:ko04510] Level1--Cellular Processes | Level2--Cellular community - eukaryotes | Level3--Focal adhesion;[PATH:ko04720] Level1--Organismal Systems | Level2--Nervous system | Level3--Long-term potentiation;[PATH:ko04722] Level1--Organismal Systems | Level2--Nervous system …	64.1	RAP1B_XENTR	Ras-related protein Rap-1b OS=Xenopus tropicalis OX=8364 GN=rap1b PE=2 SV=1	NA	NA	NA	NA	Rap protein signal transduction	KOG0395	Ras-related GTPase	R	General function prediction only ;	NA	NA	chr1:708000-709000<=>chr1:714000-715000=>POa00239;chr1:698000-699000<=>chr1:714000-715000=>POa00235	NA	Inter	TAD23
POX_a00242	NA	NA	IPR004345; TB2/DP1/HVA22-related protein	NA	NA	NA	NA	EPS34790.1	hypothetical protein PDE_09754 [Penicillium oxalicum 114-2]	pcs:Pc21g01130	K17279	REEP5_6	receptor expression-enhancing protein 5/6	--	--	88.6	YOP1_ASPFU	Protein yop1 OS=Neosartorya fumigata (strain ATCC MYA-4609 / Af293 / CBS 101355 / FGSC A1100) OX=330879 GN=yop1 PE=3 SV=1	NA	NA	NA	NA	TB2/DP1, HVA22 family	KOG1725	Protein involved in membrane traffic (YOP1/TB2/DP1/HVA22 family)	U	Intracellular trafficking, secretion, and vesicular transport ;	NA	NA	NA	NA	Inter	TAD23
POX_a00243	NA	NA	IPR012445; Autophagy-related protein 1010	NA	NA	NA	NA	EPS34789.1	hypothetical protein PDE_09753 [Penicillium oxalicum 114-2]	pdp:PDIP_51340	K19730	ATG101	autophagy-related protein 101	--	[PATH:ko04140] Level1--Cellular Processes | Level2--Transport and catabolism | Level3--Autophagy - animal;[PATH:ko04211] Level1--Organismal Systems | Level2--Aging | Level3--Longevity regulating pathway;[PATH:ko04136] Level1--Cellular Processes | Level2--Transport and catabolism | Level3--Autophagy - other	NA	NA	NA	NA	NA	NA	NA	Duf1649 domain protein	NA	NA	NA	NA	NA	NA	chr1:721000-722000<=>chr1:723000-724000=>POa00244	NA	Inter	TAD23
POX_a00244	NA	NA	IPR006966; Peroxin-3	GO:0005779//GO:0007031	cellular_component//biological_process	integral component of peroxisomal membrane//peroxisome organization	NA	EPS34788.1	hypothetical protein PDE_09752 [Penicillium oxalicum 114-2]	pcs:Pc21g01160	K13336	PEX3	peroxin-3	--	[PATH:ko04146] Level1--Cellular Processes | Level2--Transport and catabolism | Level3--Peroxisome	NA	NA	NA	NA	NA	NA	NA	peroxisome organization	NA	NA	NA	NA	NA	NA	chr1:721000-722000<=>chr1:723000-724000=>POa00243;chr1:723000-724000<=>chr1:729000-730000=>POa00246;chr1:723000-724000<=>chr1:733000-734000=>POa00247;chr1:724000-725000<=>chr1:729000-730000=>POa00246	NA	Inter	TAD23
POX_a00245	NA	NA	IPR001509; NAD-dependent epimerase/dehydratase, N-terminal domain//IPR016040; NAD(P)-binding domain	GO:0003824//GO:0050662	molecular_function//molecular_function	catalytic activity//coenzyme binding	NA	EPS34787.1	hypothetical protein PDE_09751 [Penicillium oxalicum 114-2]	NA	NA	NA	NA	NA	NA	76.9	FM522_NEOFI	Protein fmp52-2, mitochondrial OS=Neosartorya fischeri (strain ATCC 1020 / DSM 3700 / CBS 544.65 / FGSC A1164 / JCM 1740 / NRRL 181 / WB 181) OX=331117 GN=fmp522 PE=3 SV=1	NA	NA	NA	NA	NAD(P)H-binding	KOG4039	Serine/threonine kinase TIP30/CC3	T	Signal transduction mechanisms ;	NA	NA	chr1:725000-726000<=>chr1:729000-730000=>POa00246	NA	Inter;Border	TAD23;TAD24
POX_a00246	NA	NA	IPR001357; BRCT domain//IPR012317; Poly(ADP-ribose) polymerase, catalytic domain	GO:0003950	molecular_function	NAD+ ADP-ribosyltransferase activity	NA	EPS34786.1	hypothetical protein PDE_09750 [Penicillium oxalicum 114-2]	NA	NA	NA	NA	NA	NA	NA	NA	NA	NA	NA	NA	NA	Poly (ADP-ribose) polymerase	NA	NA	NA	NA	NA	NA	chr1:729000-730000<=>chr1:733000-734000=>POa00247;chr1:729000-730000<=>chr1:735000-736000=>POa00248;chr1:726000-727000<=>chr1:729000-730000=>POa00245,POa00246;chr1:723000-724000<=>chr1:729000-730000=>POa00244;chr1:729000-730000<=>chr1:731000-732000=>POa00247;chr1:725000-726000<=>chr1:729000-730000=>POa00245;chr1:724000-725000<=>chr1:729000-730000=>POa00244;chr1:729000-730000<=>chr1:736000-737000=…	NA	Border;Inter	TAD24
POX_a00247	NA	NA	IPR001357; BRCT domain//IPR012317; Poly(ADP-ribose) polymerase, catalytic domain	GO:0003950	molecular_function	NAD+ ADP-ribosyltransferase activity	NA	EPS34785.1	hypothetical protein PDE_09749 [Penicillium oxalicum 114-2]	NA	NA	NA	NA	NA	NA	NA	NA	NA	NA	NA	NA	NA	Poly (ADP-ribose) polymerase	NA	NA	NA	NA	NA	NA	chr1:733000-734000<=>chr1:735000-736000=>POa00248;chr1:729000-730000<=>chr1:733000-734000=>POa00246;chr1:731000-732000<=>chr1:733000-734000=>POa00247;chr1:731000-732000<=>chr1:733000-734000=>POa00247;chr1:729000-730000<=>chr1:731000-732000=>POa00246;chr1:733000-734000<=>chr1:756000-757000=>POa00257;chr1:733000-734000<=>chr1:736000-737000=>POa00248;chr1:731000-732000<=>chr1:735000-736000=>POa00248…	NA	Inter	TAD24
POX_a00248	NA	NA	IPR001128; Cytochrome P450//IPR002401; Cytochrome P450, E-class, group I//IPR017972; Cytochrome P450, conserved site	GO:0005506//GO:0016705//GO:0020037//GO:0055114	molecular_function//molecular_function//molecular_function//biological_process	iron ion binding//oxidoreductase activity, acting on paired donors, with incorporation or reduction of molecular oxygen//heme binding//oxidation-reduction process	NA	EPS34784.1	hypothetical protein PDE_09748 [Penicillium oxalicum 114-2]	NA	NA	NA	NA	NA	NA	43.9	AFLU_ASPPU	Cytodhrome P450 monooxygenase aflU OS=Aspergillus parasiticus (strain ATCC 56775 / NRRL 5862 / SRRC 143 / SU-1) OX=1403190 GN=aflU PE=3 SV=1	NA	NA	NA	NA	Cytochrome P450	NA	NA	NA	NA	NA	NA	chr1:733000-734000<=>chr1:735000-736000=>POa00247;chr1:729000-730000<=>chr1:735000-736000=>POa00246;chr1:735000-736000<=>chr1:737000-738000=>NaN;chr1:733000-734000<=>chr1:736000-737000=>POa00247;chr1:731000-732000<=>chr1:735000-736000=>POa00247;chr1:735000-736000<=>chr1:753000-754000=>POa00255;chr1:729000-730000<=>chr1:736000-737000=>POa00246	NA	Inter	TAD24
POX_a00249	NA	NA	IPR006094; FAD linked oxidase, N-terminal//IPR016166; FAD-binding, type 2//IPR016167; FAD-binding, type 2, subdomain 1	GO:0003824//GO:0016491//GO:0016614//GO:0050660//GO:0055114	molecular_function//molecular_function//molecular_function//molecular_function//biological_process	catalytic activity//oxidoreductase activity//oxidoreductase activity, acting on CH-OH group of donors//flavin adenine dinucleotide binding//oxidation-reduction process	AA7;	EPS34783.1	hypothetical protein PDE_09747 [Penicillium oxalicum 114-2]	NA	NA	NA	NA	NA	NA	NA	NA	NA	NA	NA	NA	NA	FAD binding domain	NA	NA	NA	NA	NA	NA	NA	NA	Inter	TAD24
POX_a00250	NA	NA	IPR002198; Short-chain dehydrogenase/reductase SDR//IPR002347; Glucose/ribitol dehydrogenase//IPR016040; NAD(P)-binding domain	GO:0008152//GO:0016491	biological_process//molecular_function	metabolic process//oxidoreductase activity	NA	EPS34782.1	hypothetical protein PDE_09746 [Penicillium oxalicum 114-2]	NA	NA	NA	NA	NA	NA	NA	NA	NA	NA	NA	NA	NA	Belongs to the short-chain dehydrogenases reductases (SDR) family	NA	NA	NA	NA	NA	NA	NA	NA	Inter	TAD24
POX_a00251	NA	NA	IPR002198; Short-chain dehydrogenase/reductase SDR//IPR002347; Glucose/ribitol dehydrogenase//IPR016040; NAD(P)-binding domain	GO:0008152//GO:0016491	biological_process//molecular_function	metabolic process//oxidoreductase activity	NA	EPS34781.1	hypothetical protein PDE_09745 [Penicillium oxalicum 114-2]	NA	NA	NA	NA	NA	NA	NA	NA	NA	NA	NA	NA	NA	short chain dehydrogenase	NA	NA	NA	NA	NA	NA	chr1:733000-734000<=>chr1:745000-746000=>POa00247	NA	Inter	TAD24
POX_a00252	NA	Myb:IPR001005:Myb, DNA-binding//Homeodomain-like:IPR009057:Homeodomain-like	IPR001005; SANT/Myb domain//IPR009057; Homeodomain-like//IPR017877; Myb-like domain//IPR017930; Myb domain	GO:0003677	molecular_function	DNA binding	NA	EPS34780.1	hypothetical protein PDE_09744 [Penicillium oxalicum 114-2]	NA	NA	NA	NA	NA	NA	NA	NA	NA	NA	NA	NA	NA	V-myb avian myeloblastosis viral oncogene	NA	NA	NA	NA	NA	NA	NA	NA	Inter	TAD24
POX_a00254	NA	NA	IPR001128; Cytochrome P450//IPR002403; Cytochrome P450, E-class, group IV//IPR017972; Cytochrome P450, conserved site	GO:0004497//GO:0005506//GO:0016705//GO:0020037//GO:0055114	molecular_function//molecular_function//molecular_function//molecular_function//biological_process	monooxygenase activity//iron ion binding//oxidoreductase activity, acting on paired donors, with incorporation or reduction of molecular oxygen//heme binding//oxidation-reduction process	NA	EPS34778.1	hypothetical protein PDE_09742 [Penicillium oxalicum 114-2]	NA	NA	NA	NA	NA	NA	45.2	PKFB_EMENI	Cytochrome P450 monooxygenase pkfB OS=Emericella nidulans (strain FGSC A4 / ATCC 38163 / CBS 112.46 / NRRL 194 / M139) OX=227321 GN=pkfkB PE=1 SV=1	NA	NA	NA	NA	Cytochrome P450	NA	NA	NA	NA	NA	NA	NA	NA	Inter	TAD24
POX_a00255	NA	NA	IPR012148; Tryptophan dimethylallyltransferase//IPR017795; Aromatic prenyltransferase, DMATS type	GO:0009820//GO:0050364	biological_process//molecular_function	alkaloid metabolic process//tryptophan dimethylallyltransferase activity	NA	XP_024692040.1	aromatic prenyltransferase [Aspergillus campestris IBT 28561]	NA	NA	NA	NA	NA	NA	NA	NA	NA	NA	NA	NA	NA	part of the gene cluster that mediates the biosynthesis of neosartoricin B, a prenylated anthracenone that probably exhibits T-cell antiproliferative activity, suggestive of a physiological role as an immunosuppressive agent. The non-reducing polyketide synthase nscA probably synthesizes and cyclizes the decaketide backbone (By similarity). The hydrolase nscB then mediates the product release thr…	NA	NA	NA	NA	NA	NA	chr1:735000-736000<=>chr1:753000-754000=>POa00248	NA	Inter;Border	TAD24;TAD25
POX_a00256	NA	NA	IPR021858; Protein of unknown function DUF3468	NA	NA	NA	NA	EPS34775.1	hypothetical protein PDE_09739 [Penicillium oxalicum 114-2]	NA	NA	NA	NA	NA	NA	NA	NA	NA	NA	NA	NA	NA	Fungal specific transcription factor domain	NA	NA	NA	NA	NA	NA	NA	NA	Border	TAD25
POX_a00257	NA	NA	NA	NA	NA	NA	NA	EPS34774.1	hypothetical protein PDE_09738 [Penicillium oxalicum 114-2]	NA	NA	NA	NA	NA	NA	NA	NA	NA	NA	NA	NA	NA	NA	NA	NA	NA	NA	NA	NA	chr1:733000-734000<=>chr1:756000-757000=>POa00247;chr1:752000-753000<=>chr1:756000-757000=>POa00253,POa00254,POa00255	NA	Inter	TAD25
POX_a00258	NA	NA	IPR007461; Ysc84 actin-binding domain	NA	NA	NA	NA	EPS34773.1	hypothetical protein PDE_09737 [Penicillium oxalicum 114-2]	NA	NA	NA	NA	NA	NA	NA	NA	NA	NA	NA	NA	NA	DUF500 domain protein	NA	NA	NA	NA	NA	NA	chr1:757000-758000<=>chr1:768000-769000=>POa00261,POa00262	NA	Inter	TAD25
POX_a00259	NA	NA	IPR012255; Electron transfer flavoprotein, beta subunit//IPR014729; Rossmann-like alpha/beta/alpha sandwich fold//IPR014730; Electron transfer flavoprotein, alpha/beta-subunit, N-terminal	GO:0009055	molecular_function	electron carrier activity	NA	EPS34771.1	hypothetical protein PDE_09735 [Penicillium oxalicum 114-2]	pcs:Pc21g18110	K03521	fixA, etfB	electron transfer flavoprotein beta subunit	--	--	55.8	ETFB_BRADU	Electron transfer flavoprotein subunit beta OS=Bradyrhizobium diazoefficiens (strain JCM 10833 / IAM 13628 / NBRC 14792 / USDA 110) OX=224911 GN=etfB PE=3 SV=2	COG2086	Electron transfer flavoprotein, alpha and beta subunits	C	Energy production and conversion	electron transfer activity	KOG3180	Electron transfer flavoprotein, beta subunit	C	Energy production and conversion ;	NA	NA	chr1:763000-764000<=>chr1:766000-767000=>POa00260	NA	Inter	TAD25
POX_a00260	NA	NA	IPR001094; Flavodoxin-like//IPR001433; Oxidoreductase FAD/NAD(P)-binding//IPR001709; Flavoprotein pyridine nucleotide cytochrome reductase//IPR003097; FAD-binding, type 1//IPR008254; Flavodoxin/nitric oxide synthase//IPR017927; Ferredoxin reductase-type FAD-binding domain//IPR017938; Riboflavin synthase-like beta-barrel//IPR023173; NADPH-cytochrome p450 reductase, FAD-binding, alpha-helical domai…	GO:0003958//GO:0005506//GO:0010181//GO:0016491//GO:0055114	molecular_function//molecular_function//molecular_function//molecular_function//biological_process	NADPH-hemoprotein reductase activity//iron ion binding//FMN binding//oxidoreductase activity//oxidation-reduction process	NA	EPS34770.1	hypothetical protein PDE_09734 [Penicillium oxalicum 114-2]	NA	NA	NA	NA	NA	NA	68.5	NDOR1_ASPFU	NADPH-dependent diflavin oxidoreductase 1 OS=Neosartorya fumigata (strain ATCC MYA-4609 / Af293 / CBS 101355 / FGSC A1100) OX=330879 GN=tah18 PE=3 SV=1	NA	NA	NA	NA	NADPH-hemoprotein reductase activity	NA	NA	NA	NA	NA	NA	chr1:766000-767000<=>chr1:768000-769000=>POa00261,POa00262;chr1:763000-764000<=>chr1:766000-767000=>POa00259	NA	Inter	TAD25
POX_a00261	NA	NA	IPR024661; DNA-directed RNA polymerase III, subunit Rpc31	GO:0006359	biological_process	regulation of transcription from RNA polymerase III promoter	NA	EPS34769.1	hypothetical protein PDE_09733 [Penicillium oxalicum 114-2]	pcs:Pc21g18130	K03024	RPC7, POLR3G	DNA-directed RNA polymerase III subunit RPC7	--	[PATH:ko03020] Level1--Genetic Information Processing | Level2--Transcription | Level3--RNA polymerase;[PATH:ko04623] Level1--Organismal Systems | Level2--Immune system | Level3--Cytosolic DNA-sensing pathway	NA	NA	NA	NA	NA	NA	NA	DNA-directed RNA polymerase III subunit Rpc31	NA	NA	NA	NA	NA	NA	NA	NA	Inter	TAD25
POX_a00262	NA	NA	NA	NA	NA	NA	NA	EPS34768.1	hypothetical protein PDE_09732 [Penicillium oxalicum 114-2]	NA	NA	NA	NA	NA	NA	NA	NA	NA	NA	NA	NA	NA	NA	NA	NA	NA	NA	NA	NA	chr1:768000-769000<=>chr1:770000-771000=>POa00261,POa00262	NA	Inter	TAD25
POX_a00263	NA	NA	IPR000555; JAB1/MPN/MOV34 metalloenzyme domain//IPR024969; Rpn11/EIF3F, C-terminal	GO:0005515	molecular_function	protein binding	NA	EPS34767.1	hypothetical protein PDE_09731 [Penicillium oxalicum 114-2]	pcs:Pc21g18150	K12179	COPS6, CSN6	COP9 signalosome complex subunit 6	--	--	58.8	CSN6_EMENI	COP9 signalosome complex subunit 6 OS=Emericella nidulans (strain FGSC A4 / ATCC 38163 / CBS 112.46 / NRRL 194 / M139) OX=227321 GN=csnF PE=1 SV=2	NA	NA	NA	NA	protein deneddylation	NA	NA	NA	NA	NA	NA	chr1:772000-773000<=>chr1:774000-775000=>POa00264	NA	Inter	TAD25
POX_a00264	NA	NA	IPR005178; Organic solute transporter subunit alpha/Transmembrane protein 184	NA	NA	NA	NA	EPS34766.1	hypothetical protein PDE_09730 [Penicillium oxalicum 114-2]	NA	NA	NA	NA	NA	NA	NA	NA	NA	NA	NA	NA	NA	Organic solute transporter Ostalpha	NA	NA	NA	NA	NA	NA	chr1:772000-773000<=>chr1:774000-775000=>POa00263;chr1:775000-776000<=>chr1:777000-778000=>POa00265;chr1:774000-775000<=>chr1:777000-778000=>POa00265;chr1:774000-775000<=>chr1:776000-777000=>POa00264;chr1:774000-775000<=>chr1:776000-777000=>POa00264	NA	Inter	TAD25
POX_a00265	NA	NA	IPR003034; SAP domain//IPR012677; Nucleotide-binding alpha-beta plait domain//IPR032552; Acin1, RNSP1-SAP18 binding (RSB) motif	GO:0000166	molecular_function	nucleotide binding	NA	EPS34765.1	hypothetical protein PDE_09729 [Penicillium oxalicum 114-2]	NA	NA	NA	NA	NA	NA	NA	NA	NA	NA	NA	NA	NA	SAP domain	NA	NA	NA	NA	NA	NA	chr1:775000-776000<=>chr1:777000-778000=>POa00264;chr1:774000-775000<=>chr1:777000-778000=>POa00264	NA	Inter	TAD25
POX_a00266	NA	NA	IPR000231; Ribosomal protein L30e//IPR004038; Ribosomal protein L7Ae/L30e/S12e/Gadd45//IPR022991; Ribosomal protein L30e, conserved site//IPR029064; 50S ribosomal protein L30e-like	GO:0003735//GO:0005622//GO:0005840//GO:0006412	molecular_function//cellular_component//cellular_component//biological_process	structural constituent of ribosome//intracellular//ribosome//translation	NA	EPS34764.1	hypothetical protein PDE_09728 [Penicillium oxalicum 114-2]	pdp:PDIP_50730	K02908	RP-L30e, RPL30	large subunit ribosomal protein L30e	--	[PATH:ko03010] Level1--Genetic Information Processing | Level2--Translation | Level3--Ribosome	75	RL30A_SCHPO	60S ribosomal protein L30-1 OS=Schizosaccharomyces pombe (strain 972 / ATCC 24843) OX=284812 GN=rpl3001 PE=3 SV=2	COG1911	Ribosomal protein L30E	J	Translation, ribosomal structure and biogenesis	structural constituent of ribosome	KOG2988	60S ribosomal protein L30	J	Translation, ribosomal structure and biogenesis ;	NA	NA	NA	NA	Inter	TAD25
POX_a00267	NA	NA	IPR000073; Alpha/beta hydrolase fold-1//IPR008220; Homoserine acetyltransferase//IPR029058; Alpha/Beta hydrolase fold	GO:0004414//GO:0005737//GO:0009086	molecular_function//cellular_component//biological_process	homoserine O-acetyltransferase activity//cytoplasm//methionine biosynthetic process	CE1;	EPS34763.1	hypothetical protein PDE_09727 [Penicillium oxalicum 114-2]	pcs:Pc21g18210	K00641	metX	homoserine O-acetyltransferase/O-succinyltransferase	2.3.1.31 2.3.1.46	[PATH:ko01110] Level1--Metabolism | Level2--Global and overview maps | Level3--Biosynthesis of secondary metabolites;[PATH:ko01100] Level1--Metabolism | Level2--Global and overview maps | Level3--Metabolic pathways;[PATH:ko00920] Level1--Metabolism | Level2--Energy metabolism | Level3--Sulfur metabolism;[PATH:ko01130] Level1--Metabolism | Level2--Global and overview maps | Level3--Biosynthesis of…	82.6	MET2_EMENI	Homoserine O-acetyltransferase OS=Emericella nidulans (strain FGSC A4 / ATCC 38163 / CBS 112.46 / NRRL 194 / M139) OX=227321 GN=metE PE=3 SV=1	COG2021	Homoserine acetyltransferase	E	Amino acid transport and metabolism	homoserine O-acetyltransferase activity	NA	NA	NA	NA	NA	NA	NA	NA	Inter	TAD25
POX_a00268	NA	NA	NA	NA	NA	NA	NA	EPS34762.1	hypothetical protein PDE_09726 [Penicillium oxalicum 114-2]	NA	NA	NA	NA	NA	NA	NA	NA	NA	NA	NA	NA	NA	NA	NA	NA	NA	NA	NA	NA	NA	NA	Border;Inter	TAD26
POX_a00269	NA	NA	IPR021418; THO complex, subunitTHOC2, C-terminal//IPR021726; THO complex, subunitTHOC2, N-terminal//IPR032302; THO complex subunit 2, N-terminal domain	NA	NA	NA	NA	EPS34761.1	hypothetical protein PDE_09725 [Penicillium oxalicum 114-2]	pcs:Pc21g18250	K12879	THOC2	THO complex subunit 2	--	[PATH:ko03040] Level1--Genetic Information Processing | Level2--Transcription | Level3--Spliceosome;[PATH:ko03013] Level1--Genetic Information Processing | Level2--Translation | Level3--RNA transport	NA	NA	NA	NA	NA	NA	NA	mRNA transport	NA	NA	NA	NA	NA	NA	chr1:795000-796000<=>chr1:799000-800000=>POa00270	NA	Inter	TAD26
POX_a00270	NA	NA	IPR008030; NmrA-like domain//IPR016040; NAD(P)-binding domain	NA	NA	NA	NA	EPS34760.1	hypothetical protein PDE_09724 [Penicillium oxalicum 114-2]	NA	NA	NA	NA	NA	NA	NA	NA	NA	NA	NA	NA	NA	epimerase	NA	NA	NA	NA	NA	NA	chr1:795000-796000<=>chr1:799000-800000=>POa00269	NA	Inter	TAD26
POX_a00271	NA	NA	NA	NA	NA	NA	NA	EPS34759.1	hypothetical protein PDE_09723 [Penicillium oxalicum 114-2]	NA	NA	NA	NA	NA	NA	NA	NA	NA	NA	NA	NA	NA	NA	NA	NA	NA	NA	NA	NA	NA	NA	Inter	TAD26
POX_a00272	NA	NA	IPR001789; Signal transduction response regulator, receiver domain//IPR003018; GAF domain//IPR003594; Histidine kinase-like ATPase, C-terminal domain//IPR003661; Signal transduction histidine kinase, dimerisation/phosphoacceptor domain//IPR004358; Signal transduction histidine kinase-related protein, C-terminal//IPR005467; Histidine kinase domain//IPR011006; CheY-like superfamily//IPR029016; GAF …	GO:0000155//GO:0000160//GO:0005515//GO:0007165//GO:0016310//GO:0016772	molecular_function//biological_process//molecular_function//biological_process//biological_process//molecular_function	phosphorelay sensor kinase activity//phosphorelay signal transduction system//protein binding//signal transduction//phosphorylation//transferase activity, transferring phosphorus-containing groups	NA	EPS34758.1	hypothetical protein PDE_09722 [Penicillium oxalicum 114-2]	NA	NA	NA	NA	NA	NA	NA	NA	NA	NA	NA	NA	NA	His Kinase A (phosphoacceptor) domain	NA	NA	NA	NA	NA	NA	chr1:803000-804000<=>chr1:808000-809000=>POa00274;chr1:768000-769000<=>chr1:803000-804000=>POa00261,POa00262	NA	Inter	TAD26
POX_a00273	NA	NA	IPR001683; Phox homologous domain//IPR014461; Vacuolar protein sorting-associated protein 17, Vps17//IPR015404; Sorting nexin Vps5-like, C-terminal	GO:0015031//GO:0030904//GO:0035091//GO:0042147	biological_process//cellular_component//molecular_function//biological_process	protein transport//retromer complex//phosphatidylinositol binding//retrograde transport, endosome to Golgi	NA	EPS34757.1	hypothetical protein PDE_09721 [Penicillium oxalicum 114-2]	NA	NA	NA	NA	NA	NA	NA	NA	NA	NA	NA	NA	NA	retrograde transport, endosome to Golgi	NA	NA	NA	NA	NA	NA	NA	NA	Inter	TAD26
POX_a00274	NA	NA	IPR000640; Translation elongation factor EFG, V domain//IPR000795; Transcription factor, GTP-binding domain//IPR005225; Small GTP-binding protein domain//IPR009000; Translation protein, beta-barrel domain//IPR009022; Elongation factor G, III-V domain//IPR020568; Ribosomal protein S5 domain 2-type fold//IPR027417; P-loop containing nucleoside triphosphate hydrolase//IPR030851; Ribosome-releasing f…	GO:0003924//GO:0005525//GO:0005739//GO:0032790	molecular_function//molecular_function//cellular_component//biological_process	GTPase activity//GTP binding//mitochondrion//ribosome disassembly	NA	EPS34756.1	hypothetical protein PDE_09720 [Penicillium oxalicum 114-2]	pcs:Pc21g18290	K02355	fusA, GFM, EFG	elongation factor G	--	--	75	RRF2M_ASPFN	Ribosome-releasing factor 2, mitochondrial OS=Aspergillus flavus (strain ATCC 200026 / FGSC A1120 / NRRL 3357 / JCM 12722 / SRRC 167) OX=332952 GN=mef2 PE=3 SV=1	NA	NA	NA	NA	ribosome disassembly	NA	NA	NA	NA	NA	NA	chr1:808000-809000<=>chr1:811000-812000=>POa00275;chr1:803000-804000<=>chr1:808000-809000=>POa00272;chr1:809000-810000<=>chr1:811000-812000=>POa00275	NA	Inter;Border	TAD26;TAD27
POX_a00275	NA	NA	IPR001164; Arf GTPase activating protein	GO:0005096	molecular_function	GTPase activator activity	NA	EPS34755.1	hypothetical protein PDE_09719 [Penicillium oxalicum 114-2]	act:ACLA_010390	K12492	ARFGAP1	ADP-ribosylation factor GTPase-activating protein 1	--	[PATH:ko04144] Level1--Cellular Processes | Level2--Transport and catabolism | Level3--Endocytosis	NA	NA	NA	NA	NA	NA	NA	ADP-ribosylation factor GTPase-activating protein	NA	NA	NA	NA	NA	NA	chr1:808000-809000<=>chr1:811000-812000=>POa00274;chr1:809000-810000<=>chr1:811000-812000=>POa00274	NA	Border;Inter	TAD27
POX_a00276	NA	NA	IPR000504; RNA recognition motif domain//IPR012677; Nucleotide-binding alpha-beta plait domain	GO:0000166//GO:0003676	molecular_function//molecular_function	nucleotide binding//nucleic acid binding	NA	EPS34754.1	hypothetical protein PDE_09718 [Penicillium oxalicum 114-2]	NA	NA	NA	NA	NA	NA	NA	NA	NA	NA	NA	NA	NA	RNA recognition motif	NA	NA	NA	NA	NA	NA	NA	NA	Inter	TAD27
POX_a00277	NA	NA	NA	NA	NA	NA	NA	EPS34753.1	hypothetical protein PDE_09717 [Penicillium oxalicum 114-2]	NA	NA	NA	NA	NA	NA	NA	NA	NA	NA	NA	NA	NA	NA	NA	NA	NA	NA	NA	NA	NA	NA	Inter	TAD27
POX_a00278	NA	NA	IPR021369; Protein of unknown function DUF2985	NA	NA	NA	NA	EPS34752.1	hypothetical protein PDE_09716 [Penicillium oxalicum 114-2]	NA	NA	NA	NA	NA	NA	NA	NA	NA	NA	NA	NA	NA	Protein of unknown function (DUF2985)	NA	NA	NA	NA	NA	NA	NA	NA	Inter	TAD27
POX_a00279	NA	NA	IPR001338; Hydrophobin	GO:0005199//GO:0009277	molecular_function//cellular_component	structural constituent of cell wall//fungal-type cell wall	NA	EPS34751.1	hypothetical protein PDE_09715 [Penicillium oxalicum 114-2]	NA	NA	NA	NA	NA	NA	62.9	RODL_ASPFU	Hydrophobin OS=Neosartorya fumigata (strain ATCC MYA-4609 / Af293 / CBS 101355 / FGSC A1100) OX=330879 GN=rodA PE=2 SV=2	NA	NA	NA	NA	structural constituent of cell wall	NA	NA	NA	NA	NA	NA	NA	NA	Inter	TAD27
POX_a00280	NA	NA	IPR005746; Thioredoxin//IPR012336; Thioredoxin-like fold//IPR013766; Thioredoxin domain//IPR017937; Thioredoxin, conserved site	GO:0006662//GO:0015035//GO:0045454	biological_process//molecular_function//biological_process	glycerol ether metabolic process//protein disulfide oxidoreductase activity//cell redox homeostasis	NA	EPS34750.1	hypothetical protein PDE_09714 [Penicillium oxalicum 114-2]	pdp:PDIP_53220	K03671	trxA	thioredoxin 1	--	[PATH:ko05418] Level1--Human Diseases | Level2--Cardiovascular diseases | Level3--Fluid shear stress and atherosclerosis;[PATH:ko04621] Level1--Organismal Systems | Level2--Immune system | Level3--NOD-like receptor signaling pathway	49.4	THIO_EMENI	Thioredoxin OS=Emericella nidulans (strain FGSC A4 / ATCC 38163 / CBS 112.46 / NRRL 194 / M139) OX=227321 GN=TRX1 PE=1 SV=2	COG3118	Negative regulator of GroEL, contains thioredoxin-like and TPR-like domains	O	Posttranslational modification, protein turnover, chaperones	Belongs to the thioredoxin family	KOG0907	Thioredoxin	O	Posttranslational modification, protein turnover, chaperones ;	NA	NA	NA	NA	Inter	TAD27
POX_a00281	NA	NA	IPR005828; Major facilitator, sugar transporter-like//IPR020846; Major facilitator superfamily domain	GO:0016021//GO:0022857//GO:0055085	cellular_component//molecular_function//biological_process	integral component of membrane//transmembrane transporter activity//transmembrane transport	NA	EPS34749.1	hypothetical protein PDE_09713 [Penicillium oxalicum 114-2]	NA	NA	NA	NA	NA	NA	NA	NA	NA	NA	NA	NA	NA	Belongs to the major facilitator superfamily. Sugar transporter (TC 2.A.1.1) family	NA	NA	NA	NA	NA	NA	chr1:829000-830000<=>chr1:831000-832000=>POa00281,POa00282;chr1:829000-830000<=>chr1:834000-835000=>POa00282	NA	Inter	TAD27
POX_a00282	NA	NA	IPR004182; GRAM domain//IPR031968; Domain of unknown function DUF4782	NA	NA	NA	NA	EPS34748.1	hypothetical protein PDE_09712 [Penicillium oxalicum 114-2]	NA	NA	NA	NA	NA	NA	NA	NA	NA	NA	NA	NA	NA	intracellular sterol transport	NA	NA	NA	NA	NA	NA	chr1:831000-832000<=>chr1:834000-835000=>POa00281,POa00282;chr1:834000-835000<=>chr1:836000-837000=>POa00283;chr1:834000-835000<=>chr1:840000-841000=>POa00284;chr1:829000-830000<=>chr1:834000-835000=>POa00281;chr1:832000-833000<=>chr1:834000-835000=>POa00282;chr1:832000-833000<=>chr1:834000-835000=>POa00282	NA	Inter	TAD27
POX_a00283	NA	NA	NA	NA	NA	NA	NA	EPS34747.1	hypothetical protein PDE_09711 [Penicillium oxalicum 114-2]	NA	NA	NA	NA	NA	NA	NA	NA	NA	NA	NA	NA	NA	NA	NA	NA	NA	NA	NA	NA	chr1:834000-835000<=>chr1:836000-837000=>POa00282;chr1:837000-838000<=>chr1:840000-841000=>POa00284;chr1:837000-838000<=>chr1:841000-842000=>POa00284	NA	Border;Inter	TAD28
POX_a00284	Beta-glucosidase	NA	IPR001764; Glycoside hydrolase, family 3, N-terminal//IPR002772; Glycoside hydrolase family 3 C-terminal domain//IPR017853; Glycoside hydrolase superfamily//IPR026891; Fibronectin type III-like domain//IPR026892; Glycoside hydrolase family 3	GO:0004553//GO:0005975	molecular_function//biological_process	hydrolase activity, hydrolyzing O-glycosyl compounds//carbohydrate metabolic process	GH3;	EPS34746.1	putative beta-xylosidase [Penicillium oxalicum 114-2]	pcs:Pc22g14710	K05349	bglX	beta-glucosidase	3.2.1.21	[PATH:ko01110] Level1--Metabolism | Level2--Global and overview maps | Level3--Biosynthesis of secondary metabolites;[PATH:ko00460] Level1--Metabolism | Level2--Metabolism of other amino acids | Level3--Cyanoamino acid metabolism;[PATH:ko01100] Level1--Metabolism | Level2--Global and overview maps | Level3--Metabolic pathways;[PATH:ko00500] Level1--Metabolism | Level2--Carbohydrate metabolism | L…	NA	NA	NA	COG1472	Periplasmic beta-glucosidase and related glycosidases	G	Carbohydrate transport and metabolism	hydrolase family 3	NA	NA	NA	NA	NA	NA	chr1:840000-841000<=>chr1:843000-844000=>POa00284;chr1:840000-841000<=>chr1:843000-844000=>POa00284;chr1:840000-841000<=>chr1:848000-849000=>POa00286;chr1:834000-835000<=>chr1:840000-841000=>POa00282;chr1:841000-842000<=>chr1:843000-844000=>POa00284;chr1:841000-842000<=>chr1:843000-844000=>POa00284;chr1:837000-838000<=>chr1:840000-841000=>POa00283;chr1:840000-841000<=>chr1:911000-912000=>POa00310…	NA	Inter;Border	TAD28;TAD29
POX_a00285	NA	NA	IPR008521; Magnesium transporter NIPA	GO:0015095//GO:0015693//GO:0016021	molecular_function//biological_process//cellular_component	magnesium ion transmembrane transporter activity//magnesium ion transport//integral component of membrane	NA	EPS34745.1	hypothetical protein PDE_09709 [Penicillium oxalicum 114-2]	pcs:Pc22g14720	K22733	NIPA, SLC57A2S	magnesium transporter	--	--	NA	NA	NA	NA	NA	NA	NA	magnesium ion transmembrane transporter activity	NA	NA	NA	NA	NA	NA	chr1:844000-845000<=>chr1:846000-847000=>POa00285;chr1:844000-845000<=>chr1:846000-847000=>POa00285;chr1:846000-847000<=>chr1:848000-849000=>POa00286;chr1:844000-845000<=>chr1:886000-887000=>POa00302;chr1:844000-845000<=>chr1:874000-875000=>POa00297	NA	Inter;Border	TAD29;TAD30
POX_a00286	NA	NA	IPR001680; WD40 repeat//IPR015943; WD40/YVTN repeat-like-containing domain//IPR017986; WD40-repeat-containing domain//IPR019775; WD40 repeat, conserved site	GO:0005515	molecular_function	protein binding	NA	EPS34744.1	hypothetical protein PDE_09708 [Penicillium oxalicum 114-2]	ure:UREG_04289	K03062	PSMC1, RPT2	26S proteasome regulatory subunit T2	--	[PATH:ko05203] Level1--Human Diseases | Level2--Cancers: Overview | Level3--Viral carcinogenesis;[PATH:ko03050] Level1--Genetic Information Processing | Level2--Folding, sorting and degradation | Level3--Proteasome;[PATH:ko05165] Level1--Human Diseases | Level2--Infectious diseases: Viral | Level3--Human papillomavirus infection;[PATH:ko05169] Level1--Human Diseases | Level2--Infectious diseases:…	NA	NA	NA	NA	NA	NA	NA	WD repeat-containing protein	NA	NA	NA	NA	NA	NA	chr1:840000-841000<=>chr1:848000-849000=>POa00284;chr1:846000-847000<=>chr1:848000-849000=>POa00285;chr1:849000-850000<=>chr1:883000-884000=>POa00301	NA	Inter	TAD30
POX_a00287	NA	NA	IPR003593; AAA+ ATPase domain//IPR003959; ATPase, AAA-type, core//IPR003960; ATPase, AAA-type, conserved site//IPR005937; 26S proteasome subunit P45//IPR027417; P-loop containing nucleoside triphosphate hydrolase	GO:0005524//GO:0005737//GO:0016787//GO:0030163	molecular_function//cellular_component//molecular_function//biological_process	ATP binding//cytoplasm//hydrolase activity//protein catabolic process	NA	EPS34743.1	hypothetical protein PDE_09707 [Penicillium oxalicum 114-2]	ang:ANI_1_26154	K03062	PSMC1, RPT2	26S proteasome regulatory subunit T2	--	[PATH:ko05203] Level1--Human Diseases | Level2--Cancers: Overview | Level3--Viral carcinogenesis;[PATH:ko03050] Level1--Genetic Information Processing | Level2--Folding, sorting and degradation | Level3--Proteasome;[PATH:ko05165] Level1--Human Diseases | Level2--Infectious diseases: Viral | Level3--Human papillomavirus infection;[PATH:ko05169] Level1--Human Diseases | Level2--Infectious diseases:…	73	PRS4_SCHPO	26S proteasome regulatory subunit 4 homolog OS=Schizosaccharomyces pombe (strain 972 / ATCC 24843) OX=284812 GN=mts2 PE=2 SV=1	COG1222	ATP-dependent 26S proteasome regulatory subunit	O	Posttranslational modification, protein turnover, chaperones	proteasome-activating ATPase activity	KOG0726	26S proteasome regulatory complex, ATPase RPT2	O	Posttranslational modification, protein turnover, chaperones ;	NA	NA	chr1:4820000-4821000<=>chr1:851000-852000=>POa01587	NA	Inter	TAD30
POX_a00288	NA	NA	IPR000608; Ubiquitin-conjugating enzyme E2//IPR009060; UBA-like//IPR015368; Ubiquitin-conjugating enzyme, C-terminal fungi//IPR016135; Ubiquitin-conjugating enzyme/RWD-like//IPR023313; Ubiquitin-conjugating enzyme, active site	GO:0005515	molecular_function	protein binding	NA	EPS34742.1	hypothetical protein PDE_09706 [Penicillium oxalicum 114-2]	pcs:Pc22g14750	K04649	HIP2, UBC1	ubiquitin-conjugating enzyme (huntingtin interacting protein 2)	2.3.2.23	[PATH:ko04120] Level1--Genetic Information Processing | Level2--Folding, sorting and degradation | Level3--Ubiquitin mediated proteolysis	55	UBC1_SCHPO	Ubiquitin-conjugating enzyme E2 1 OS=Schizosaccharomyces pombe (strain 972 / ATCC 24843) OX=284812 GN=ubc1 PE=3 SV=2	NA	NA	NA	NA	Belongs to the ubiquitin-conjugating enzyme family	KOG0418	Ubiquitin-protein ligase	O	Posttranslational modification, protein turnover, chaperones ;	The Endoplasmic Reticular Retrotranslocon (ER-RT) Family	Ubc1p OS=Saccharomyces cerevisiae (strain FostersB) GN=FOSTERSB_0886 PE=3 SV=1	chr1:852000-853000<=>chr1:879000-880000=>POa00298	NA	Inter	TAD30
POX_a00289	NA	NA	IPR006671; Cyclin, N-terminal//IPR013763; Cyclin-like//IPR027081; CyclinH/Ccl1//IPR031658; Cyclin, C-terminal domain 2	GO:0006351//GO:0016538//GO:0070985	biological_process//molecular_function//cellular_component	transcription, DNA-templated//cyclin-dependent protein serine/threonine kinase regulator activity//TFIIK complex	NA	EPS34741.1	hypothetical protein PDE_09705 [Penicillium oxalicum 114-2]	pdp:PDIP_53110	K06634	CCNH	cyclin H	--	[PATH:ko03420] Level1--Genetic Information Processing | Level2--Replication and repair | Level3--Nucleotide excision repair;[PATH:ko03022] Level1--Genetic Information Processing | Level2--Transcription | Level3--Basal transcription factors;[PATH:ko04110] Level1--Cellular Processes | Level2--Cell growth and death | Level3--Cell cycle	NA	NA	NA	NA	NA	NA	NA	positive regulation of phosphorylation of RNA polymerase II C-terminal domain	NA	NA	NA	NA	NA	NA	NA	NA	Inter	TAD30
POX_a00290	NA	NA	IPR003439; ABC transporter-like//IPR003593; AAA+ ATPase domain//IPR017871; ABC transporter, conserved site//IPR027417; P-loop containing nucleoside triphosphate hydrolase//IPR032781; ABC-transporter extension domain	GO:0005524//GO:0016887	molecular_function//molecular_function	ATP binding//ATPase activity	NA	EPS34740.1	hypothetical protein PDE_09704 [Penicillium oxalicum 114-2]	ang:ANI_1_20154	K06185	ABCF2	ATP-binding cassette, subfamily F, member 2	--	--	70	ARB1_YEAST	ABC transporter ATP-binding protein ARB1 OS=Saccharomyces cerevisiae (strain ATCC 204508 / S288c) OX=559292 GN=ARB1 PE=1 SV=1	NA	NA	NA	NA	ATP-binding cassette, sub-family F	KOG0927	Predicted transporter (ABC superfamily)	R	General function prediction only ;	The ATP-binding Cassette (ABC) Superfamily	ABC transporter F family member 1 OS=Arabidopsis thaliana OX=3702 GN=ABCF1 PE=2 SV=1	NA	NA	Inter	TAD30
POX_a00291	NA	NA	IPR007065; HPP	NA	NA	NA	NA	EPS34739.1	hypothetical protein PDE_09703 [Penicillium oxalicum 114-2]	NA	NA	NA	NA	NA	NA	NA	NA	NA	COG3448	CBS-domain-containing membrane protein	T	Signal transduction mechanisms	HPP family	NA	NA	NA	NA	NA	NA	NA	NA	Inter	TAD30
POX_a00292	NA	NA	IPR000683; Oxidoreductase, N-terminal//IPR004104; Oxidoreductase, C-terminal//IPR016040; NAD(P)-binding domain	GO:0008152//GO:0016491//GO:0055114	biological_process//molecular_function//biological_process	metabolic process//oxidoreductase activity//oxidation-reduction process	GH109;	EPS34738.1	hypothetical protein PDE_09702 [Penicillium oxalicum 114-2]	NA	NA	NA	NA	NA	NA	NA	NA	NA	COG0673	Predicted dehydrogenase	R	General function prediction only	NADPH regeneration	NA	NA	NA	NA	NA	NA	NA	NA	Inter	TAD30
POX_a00293	NA	NA	IPR002935; O-methyltransferase, family 3//IPR029063; S-adenosyl-L-methionine-dependent methyltransferase	GO:0008171	molecular_function	O-methyltransferase activity	NA	EPS34737.1	hypothetical protein PDE_09701 [Penicillium oxalicum 114-2]	afm:AFUA_5G06990	K00545	COMT	catechol O-methyltransferase	2.1.1.6	[PATH:ko04728] Level1--Organismal Systems | Level2--Nervous system | Level3--Dopaminergic synapse;[PATH:ko01100] Level1--Metabolism | Level2--Global and overview maps | Level3--Metabolic pathways;[PATH:ko00140] Level1--Metabolism | Level2--Lipid metabolism | Level3--Steroid hormone biosynthesis;[PATH:ko00965] Level1--Metabolism | Level2--Biosynthesis of other secondary metabolites | Level3--Betal…	43.3	COMT2_SCHPO	Probable catechol O-methyltransferase 2 OS=Schizosaccharomyces pombe (strain 972 / ATCC 24843) OX=284812 GN=SPBPB21E7.04c PE=3 SV=1	NA	NA	NA	NA	catechol O-methyltransferase activity	KOG1663	O-methyltransferase	Q	Secondary metabolites biosynthesis, transport and catabolism ;	NA	NA	NA	NA	Inter	TAD30
POX_a00294	NA	NA	IPR002110; Ankyrin repeat//IPR020683; Ankyrin repeat-containing domain	GO:0005515	molecular_function	protein binding	NA	EPS34736.1	hypothetical protein PDE_09700 [Penicillium oxalicum 114-2]	NA	NA	NA	NA	NA	NA	NA	NA	NA	NA	NA	NA	NA	Ankyrin repeat and sterile alpha motif	NA	NA	NA	NA	NA	NA	NA	NA	Inter	TAD30
POX_a00295	NA	NA	NA	NA	NA	NA	NA	EPS34735.1	hypothetical protein PDE_09699 [Penicillium oxalicum 114-2]	NA	NA	NA	NA	NA	NA	NA	NA	NA	NA	NA	NA	NA	NA	NA	NA	NA	NA	NA	NA	chr1:869000-870000<=>chr1:874000-875000=>POa00297;chr1:868000-869000<=>chr1:883000-884000=>POa00301;chr1:869000-870000<=>chr1:871000-872000=>POa00296,POa00297;chr1:855000-856000<=>chr1:869000-870000=>POa00289,POa00290	NA	Inter	TAD30
POX_a00296	NA	NA	NA	NA	NA	NA	NA	EPS34734.1	hypothetical protein PDE_09698 [Penicillium oxalicum 114-2]	NA	NA	NA	NA	NA	NA	NA	NA	NA	NA	NA	NA	NA	NA	NA	NA	NA	NA	NA	NA	NA	NA	Inter	TAD30
POX_a00297	NA	NA	NA	NA	NA	NA	NA	EPS34733.1	hypothetical protein PDE_09697 [Penicillium oxalicum 114-2]	NA	NA	NA	NA	NA	NA	NA	NA	NA	NA	NA	NA	NA	NA	NA	NA	NA	NA	NA	NA	chr1:869000-870000<=>chr1:874000-875000=>POa00295;chr1:872000-873000<=>chr1:874000-875000=>POa00297;chr1:872000-873000<=>chr1:874000-875000=>POa00297;chr1:874000-875000<=>chr1:883000-884000=>POa00301;chr1:873000-874000<=>chr1:883000-884000=>POa00301;chr1:844000-845000<=>chr1:874000-875000=>POa00285	NA	Inter	TAD30
POX_a00298	NA	NA	IPR016185; Pre-ATP-grasp domain	NA	NA	NA	NA	EPS34732.1	hypothetical protein PDE_09696 [Penicillium oxalicum 114-2]	NA	NA	NA	NA	NA	NA	NA	NA	NA	NA	NA	NA	NA	NA	NA	NA	NA	NA	NA	NA	chr1:877000-878000<=>chr1:879000-880000=>POa00298;chr1:877000-878000<=>chr1:879000-880000=>POa00298;chr1:879000-880000<=>chr1:883000-884000=>POa00301;chr1:879000-880000<=>chr1:905000-906000=>POa00309;chr1:852000-853000<=>chr1:879000-880000=>POa00288;chr1:878000-879000<=>chr1:883000-884000=>POa00301	NA	Inter	TAD30
POX_a00299	NA	NA	NA	NA	NA	NA	NA	EPS34731.1	hypothetical protein PDE_09695 [Penicillium oxalicum 114-2]	afv:AFLA_057460	K12274	SEC72	translocation protein SEC72	--	--	NA	NA	NA	NA	NA	NA	NA	NA	NA	NA	NA	NA	NA	NA	NA	NA	Inter	TAD30
POX_a00300	NA	NA	IPR011990; Tetratricopeptide-like helical domain//IPR013105; Tetratricopeptide repeat 2	GO:0005515	molecular_function	protein binding	NA	EPS34730.1	hypothetical protein PDE_09694 [Penicillium oxalicum 114-2]	pcs:Pc22g14850	K12274	SEC72	translocation protein SEC72	--	--	NA	NA	NA	NA	NA	NA	NA	peptidyl-tyrosine sulfation	NA	NA	NA	NA	NA	NA	NA	NA	Inter	TAD30
POX_a00301	NA	NA	IPR000269; Copper amine oxidase//IPR015798; Copper amine oxidase, C-terminal//IPR015800; Copper amine oxidase, N2-terminal//IPR015802; Copper amine oxidase, N3-terminal//IPR016182; Copper amine oxidase, N-terminal	GO:0005507//GO:0008131//GO:0009308//GO:0048038//GO:0055114	molecular_function//molecular_function//biological_process//molecular_function//biological_process	copper ion binding//primary amine oxidase activity//amine metabolic process//quinone binding//oxidation-reduction process	NA	XP_016603331.1	Copper amine oxidase, N2-terminal [Penicillium expansum]	pdp:PDIP_53010	K00276	AOC3, AOC2, tynA	primary-amine oxidase	1.4.3.21	[PATH:ko00410] Level1--Metabolism | Level2--Metabolism of other amino acids | Level3--beta-Alanine metabolism;[PATH:ko00950] Level1--Metabolism | Level2--Biosynthesis of other secondary metabolites | Level3--Isoquinoline alkaloid biosynthesis;[PATH:ko01110] Level1--Metabolism | Level2--Global and overview maps | Level3--Biosynthesis of secondary metabolites;[PATH:ko01100] Level1--Metabolism | Lev…	59.9	CAO1_SCHPO	Copper amine oxidase 1 OS=Schizosaccharomyces pombe (strain 972 / ATCC 24843) OX=284812 GN=cao1 PE=1 SV=1	COG3733	Cu2+-containing amine oxidase	Q	Secondary metabolites biosynthesis, transport and catabolism	amine oxidase	KOG1186	Copper amine oxidase	Q	Secondary metabolites biosynthesis, transport and catabolism ;	NA	NA	chr1:883000-884000<=>chr1:885000-886000=>POa00301;chr1:883000-884000<=>chr1:885000-886000=>POa00301;chr1:883000-884000<=>chr1:886000-887000=>POa00302;chr1:879000-880000<=>chr1:883000-884000=>POa00298;chr1:883000-884000<=>chr1:896000-897000=>NaN;chr1:868000-869000<=>chr1:883000-884000=>POa00295;chr1:849000-850000<=>chr1:883000-884000=>POa00286;chr1:883000-884000<=>chr1:894000-895000=>POa00307;chr1…	NA	Inter;Border	TAD30;TAD31
POX_a00302	NA	NA	IPR006941; Ribonuclease CAF1//IPR012337; Ribonuclease H-like domain	GO:0003676//GO:0005634	molecular_function//cellular_component	nucleic acid binding//nucleus	NA	EPS34728.1	hypothetical protein PDE_09692 [Penicillium oxalicum 114-2]	nfi:NFIA_079890	K12581	CNOT7_8, CAF1, POP2	CCR4-NOT transcription complex subunit 7/8	--	[PATH:ko03018] Level1--Genetic Information Processing | Level2--Folding, sorting and degradation | Level3--RNA degradation	49.8	CNOT8_MOUSE	CCR4-NOT transcription complex subunit 8 OS=Mus musculus OX=10090 GN=Cnot8 PE=2 SV=1	NA	NA	NA	NA	exonucleolytic nuclear-transcribed mRNA catabolic process involved in deadenylation-dependent decay	KOG0304	mRNA deadenylase subunit	A	RNA processing and modification ;	NA	NA	chr1:883000-884000<=>chr1:886000-887000=>POa00301;chr1:844000-845000<=>chr1:886000-887000=>POa00285	NA	Inter	TAD31
POX_a00303	NA	NA	IPR012576; NADH dehydrogenase [ubiquinone] 1 beta subcomplex subunit 3	GO:0005739//GO:0005747//GO:0022900	cellular_component//cellular_component//biological_process	mitochondrion//mitochondrial respiratory chain complex I//electron transport chain	NA	EPS34727.1	hypothetical protein PDE_09691 [Penicillium oxalicum 114-2]	pcs:Pc22g14880	K03959	NDUFB3	NADH dehydrogenase (ubiquinone) 1 beta subcomplex subunit 3	--	[PATH:ko04723] Level1--Organismal Systems | Level2--Nervous system | Level3--Retrograde endocannabinoid signaling;[PATH:ko01100] Level1--Metabolism | Level2--Global and overview maps | Level3--Metabolic pathways;[PATH:ko04714] Level1--Organismal Systems | Level2--Environmental adaptation | Level3--Thermogenesis;[PATH:ko00190] Level1--Metabolism | Level2--Energy metabolism | Level3--Oxidative phos…	NA	NA	NA	NA	NA	NA	NA	NADH-ubiquinone oxidoreductase B12 subunit family	NA	NA	NA	NA	NA	NA	NA	NA	Inter	TAD31
POX_a00304	NA	NA	NA	NA	NA	NA	NA	EPS34726.1	hypothetical protein PDE_09690 [Penicillium oxalicum 114-2]	NA	NA	NA	NA	NA	NA	NA	NA	NA	NA	NA	NA	NA	NA	NA	NA	NA	NA	NA	NA	NA	NA	Inter	TAD31
POX_a00305	NA	NA	IPR001680; WD40 repeat//IPR015943; WD40/YVTN repeat-like-containing domain//IPR017986; WD40-repeat-containing domain	GO:0005515	molecular_function	protein binding	NA	EPS34725.1	hypothetical protein PDE_09689 [Penicillium oxalicum 114-2]	nfi:NFIA_079870	K14818	SQT1	ribosome assembly protein SQT1	--	--	NA	NA	NA	NA	NA	NA	NA	smooth muscle cell migration	NA	NA	NA	NA	NA	NA	NA	NA	Inter	TAD31
POX_a00306	NA	NA	IPR013094; Alpha/beta hydrolase fold-3//IPR029058; Alpha/Beta hydrolase fold	GO:0008152//GO:0016787	biological_process//molecular_function	metabolic process//hydrolase activity	CE1;CE7;	EPS34724.1	hypothetical protein PDE_09688 [Penicillium oxalicum 114-2]	NA	NA	NA	NA	NA	NA	NA	NA	NA	NA	NA	NA	NA	alpha/beta hydrolase fold	NA	NA	NA	NA	NA	NA	chr1:892000-893000<=>chr1:894000-895000=>POa00307;chr1:892000-893000<=>chr1:896000-897000=>NaN;chr1:892000-893000<=>chr1:899000-900000=>POa00308	NA	Inter	TAD31
POX_a00307	NA	NA	IPR000873; AMP-dependent synthetase/ligase//IPR020845; AMP-binding, conserved site//IPR025110; AMP-binding enzyme C-terminal domain	GO:0003824//GO:0008152	molecular_function//biological_process	catalytic activity//metabolic process	NA	EPS34723.1	hypothetical protein PDE_09687 [Penicillium oxalicum 114-2]	pno:SNOG_03246	K14818	SQT1	ribosome assembly protein SQT1	--	--	41.2	INPC_EMENI	Acyl-CoA ligase inpC OS=Emericella nidulans (strain FGSC A4 / ATCC 38163 / CBS 112.46 / NRRL 194 / M139) OX=227321 GN=inpC PE=2 SV=1	NA	NA	NA	NA	fatty acid ligase activity	NA	NA	NA	NA	NA	NA	chr1:892000-893000<=>chr1:894000-895000=>POa00306;chr1:894000-895000<=>chr1:896000-897000=>NaN;chr1:883000-884000<=>chr1:894000-895000=>POa00301	NA	Inter	TAD31
POX_a00308	NA	NA	IPR005123; Oxoglutarate/iron-dependent dioxygenase//IPR027450; Alpha-ketoglutarate-dependent dioxygenase AlkB-like	GO:0016491//GO:0055114	molecular_function//biological_process	oxidoreductase activity//oxidation-reduction process	NA	EPS34722.1	hypothetical protein PDE_09686 [Penicillium oxalicum 114-2]	NA	NA	NA	NA	NA	NA	NA	NA	NA	NA	NA	NA	NA	2OG-Fe(II) oxygenase superfamily	NA	NA	NA	NA	NA	NA	chr1:896000-897000<=>chr1:899000-900000=>NaN;chr1:896000-897000<=>chr1:898000-899000=>NaN;chr1:899000-900000<=>chr1:911000-912000=>POa00310,POa00311;chr1:892000-893000<=>chr1:899000-900000=>POa00306	NA	Inter	TAD31
POX_a00309	NA	NA	IPR000219; Dbl homology (DH) domain//IPR001180; Citron homology (CNH) domain//IPR011993; PH domain-like	GO:0005089//GO:0035023	molecular_function//biological_process	Rho guanyl-nucleotide exchange factor activity//regulation of Rho protein signal transduction	NA	EPS34721.1	hypothetical protein PDE_09685 [Penicillium oxalicum 114-2]	NA	NA	NA	NA	NA	NA	NA	NA	NA	NA	NA	NA	NA	Rho guanyl-nucleotide exchange factor activity	NA	NA	NA	NA	NA	NA	chr1:901000-902000<=>chr1:903000-904000=>POa00309;chr1:901000-902000<=>chr1:903000-904000=>POa00309;chr1:903000-904000<=>chr1:905000-906000=>POa00309;chr1:903000-904000<=>chr1:905000-906000=>POa00309;chr1:879000-880000<=>chr1:905000-906000=>POa00298;chr1:901000-902000<=>chr1:911000-912000=>POa00310,POa00311;chr1:901000-902000<=>chr1:905000-906000=>POa00309;chr1:901000-902000<=>chr1:905000-906000=…	NA	Inter	TAD31
POX_a00310	NA	NA	IPR000195; Rab-GTPase-TBC domain//IPR011992; EF-hand domain pair	NA	NA	NA	NA	EPS34720.1	hypothetical protein PDE_09684 [Penicillium oxalicum 114-2]	pcs:Pc22g14970	K19951	TBC1D8_9	TBC1 domain family member 8/9	--	--	73.2	GYP2_EMENI	Putative GTPase-activating protein AN11010 OS=Emericella nidulans (strain FGSC A4 / ATCC 38163 / CBS 112.46 / NRRL 194 / M139) OX=227321 GN=AN11010 PE=4 SV=1	NA	NA	NA	NA	TBC1 domain family member	KOG4347	GTPase-activating protein VRP	R	General function prediction only ;	NA	NA	chr1:905000-906000<=>chr1:907000-908000=>POa00309	chr1:908000-909000<=>chr3:187000-188000=>POc03547	Inter	TAD31
POX_a00311	NA	NA	NA	NA	NA	NA	NA	EPS34719.1	hypothetical protein PDE_09683 [Penicillium oxalicum 114-2]	NA	NA	NA	NA	NA	NA	NA	NA	NA	NA	NA	NA	NA	NA	NA	NA	NA	NA	NA	NA	NA	NA	Inter;Border	TAD31;TAD32
POX_a00312	NA	NA	NA	NA	NA	NA	NA	EPS34718.1	hypothetical protein PDE_09682 [Penicillium oxalicum 114-2]	NA	NA	NA	NA	NA	NA	NA	NA	NA	NA	NA	NA	NA	NA	NA	NA	NA	NA	NA	NA	chr1:915000-916000<=>chr1:917000-918000=>POa00313	NA	Inter	TAD32
POX_a00313	NA	NA	IPR002198; Short-chain dehydrogenase/reductase SDR//IPR002347; Glucose/ribitol dehydrogenase//IPR016040; NAD(P)-binding domain	GO:0008152//GO:0016491	biological_process//molecular_function	metabolic process//oxidoreductase activity	NA	EPS34717.1	hypothetical protein PDE_09681 [Penicillium oxalicum 114-2]	pcs:Pc22g15030	K13237	DECR2	peroxisomal 2,4-dienoyl-CoA reductase	1.3.1.34	[PATH:ko04146] Level1--Cellular Processes | Level2--Transport and catabolism | Level3--Peroxisome	48.8	SPS19_YEAST	Peroxisomal 2,4-dienoyl-CoA reductase SPS19 OS=Saccharomyces cerevisiae (strain ATCC 204508 / S288c) OX=559292 GN=SPS19 PE=1 SV=4	COG1028	NAD(P)-dependent dehydrogenase, short-chain alcohol dehydrogenase family	IQR	Lipid transport and metabolism;Secondary metabolites biosynthesis, transport and catabolism;General function prediction only	Reductase	KOG0725	Reductases with broad range of substrate specificities	R	General function prediction only ;	NA	NA	chr1:917000-918000<=>chr1:922000-923000=>POa00315;chr1:915000-916000<=>chr1:917000-918000=>POa00312;chr1:911000-912000<=>chr1:917000-918000=>POa00310,POa00311;chr1:917000-918000<=>chr1:945000-946000=>POa00323,POa00324;chr1:917000-918000<=>chr1:919000-920000=>POa00313;chr1:917000-918000<=>chr1:919000-920000=>POa00313;chr1:917000-918000<=>chr1:924000-925000=>POa00316	NA	Inter	TAD32
POX_a00314	NA	NA	NA	NA	NA	NA	NA	EPS34716.1	hypothetical protein PDE_09680 [Penicillium oxalicum 114-2]	pdp:PDIP_52880	K19717	ATG33	autophagy-related protein 33	--	[PATH:ko04139] Level1--Cellular Processes | Level2--Transport and catabolism | Level3--Mitophagy - yeast	NA	NA	NA	NA	NA	NA	NA	NA	NA	NA	NA	NA	NA	NA	NA	NA	Inter	TAD32
POX_a00315	NA	NA	IPR021047; Mannosyltransferase 1, CMT1	NA	NA	NA	GT69;	EPS34715.1	putative GDP-Man: alpha-1,3-mannosyltransferase [Penicillium oxalicum 114-2]	NA	NA	NA	NA	NA	NA	NA	NA	NA	NA	NA	NA	NA	Cryptococcal mannosyltransferase 1	NA	NA	NA	NA	NA	NA	chr1:922000-923000<=>chr1:927000-928000=>NaN;chr1:917000-918000<=>chr1:922000-923000=>POa00313;chr1:922000-923000<=>chr1:965000-966000=>POa00329	NA	Inter	TAD32
POX_a00316	NA	NA	NA	NA	NA	NA	NA	EPS34714.1	hypothetical protein PDE_09678 [Penicillium oxalicum 114-2]	NA	NA	NA	NA	NA	NA	NA	NA	NA	NA	NA	NA	NA	NA	NA	NA	NA	NA	NA	NA	chr1:917000-918000<=>chr1:924000-925000=>POa00313	NA	Inter	TAD32
POX_a00317	NA	NA	IPR000719; Protein kinase domain//IPR002290; Serine/threonine/dual specificity protein kinase, catalytic domain//IPR011009; Protein kinase-like domain//IPR017441; Protein kinase, ATP binding site	GO:0004672//GO:0005524//GO:0006468	molecular_function//molecular_function//biological_process	protein kinase activity//ATP binding//protein phosphorylation	NA	EPS34713.1	hypothetical protein PDE_09677 [Penicillium oxalicum 114-2]	NA	NA	NA	NA	NA	NA	NA	NA	NA	NA	NA	NA	NA	Protein kinase domain	NA	NA	NA	NA	NA	NA	chr1:925000-926000<=>chr1:927000-928000=>NaN	NA	Inter	TAD32
POX_a00318	NA	NA	IPR007065; HPP	NA	NA	NA	NA	EPS34711.1	hypothetical protein PDE_09675 [Penicillium oxalicum 114-2]	NA	NA	NA	NA	NA	NA	NA	NA	NA	COG3448	CBS-domain-containing membrane protein	T	Signal transduction mechanisms	NA	NA	NA	NA	NA	NA	NA	NA	NA	Inter	TAD32
POX_a00319	NA	NA	IPR018820; Brefeldin A sensitivity protein-related, domain of unknown function DUF2421//IPR018823; Putative ER transporter, 6TM, N-terminal	NA	NA	NA	NA	EPS34710.1	hypothetical protein PDE_09674 [Penicillium oxalicum 114-2]	NA	NA	NA	NA	NA	NA	NA	NA	NA	NA	NA	NA	NA	Aromatic acid exporter family member 2	NA	NA	NA	NA	NA	NA	chr1:927000-928000<=>chr1:931000-932000=>NaN;chr1:931000-932000<=>chr1:933000-934000=>POa00319;chr1:931000-932000<=>chr1:933000-934000=>POa00319;chr1:933000-934000<=>chr1:945000-946000=>POa00323,POa00324	NA	Inter;Border	TAD32;TAD33
POX_a00320	NA	NA	IPR002293; Amino acid/polyamine transporter I//IPR004840; Amino acid permease, conserved site//IPR004841; Amino acid permease/ SLC12A domain	GO:0003333//GO:0006810//GO:0006865//GO:0015171//GO:0016020//GO:0016021//GO:0055085	biological_process//biological_process//biological_process//molecular_function//cellular_component//cellular_component//biological_process	amino acid transmembrane transport//transport//amino acid transport//amino acid transmembrane transporter activity//membrane//integral component of membrane//transmembrane transport	NA	EPS34709.1	hypothetical protein PDE_09673 [Penicillium oxalicum 114-2]	pdp:PDIP_52850	K16261	YAT	yeast amino acid transporter	--	--	41	PUTX_EMENI	Proline-specific permease OS=Emericella nidulans (strain FGSC A4 / ATCC 38163 / CBS 112.46 / NRRL 194 / M139) OX=227321 GN=prnB PE=2 SV=2	NA	NA	NA	NA	Amino acid permease	KOG1286	Amino acid transporters	E	Amino acid transport and metabolism ;	The Amino Acid-Polyamine-Organocation (APC) Family	Proline-specific permease - Saccharomyces cerevisiae (Baker's yeast).	chr1:937000-938000<=>chr1:945000-946000=>POa00323,POa00324	NA	Inter	TAD33
POX_a00321	NA	NA	IPR003726; Homocysteine-binding domain	NA	NA	NA	NA	EPS34708.1	hypothetical protein PDE_09672 [Penicillium oxalicum 114-2]	pdp:PDIP_52860	K00547	mmuM, BHMT2	homocysteine S-methyltransferase	2.1.1.10	[PATH:ko01110] Level1--Metabolism | Level2--Global and overview maps | Level3--Biosynthesis of secondary metabolites;[PATH:ko01100] Level1--Metabolism | Level2--Global and overview maps | Level3--Metabolic pathways;[PATH:ko00270] Level1--Metabolism | Level2--Amino acid metabolism | Level3--Cysteine and methionine metabolism	NA	NA	NA	NA	NA	NA	NA	Homocysteine s-methyltransferase	NA	NA	NA	NA	NA	NA	NA	NA	Inter	TAD33
POX_a00322	NA	NA	IPR000022; Carboxyl transferase//IPR011762; Acetyl-coenzyme A carboxyltransferase, N-terminal//IPR011763; Acetyl-coenzyme A carboxyltransferase, C-terminal//IPR029045; ClpP/crotonase-like domain	GO:0016874	molecular_function	ligase activity	NA	EPS34707.1	hypothetical protein PDE_09671 [Penicillium oxalicum 114-2]	NA	NA	NA	NA	NA	NA	NA	NA	NA	COG4799	Acetyl-CoA carboxylase, carboxyltransferase component	I	Lipid transport and metabolism	propionyl-CoA carboxylase activity	NA	NA	NA	NA	NA	NA	chr1:940000-941000<=>chr1:942000-943000=>POa00321,POa00322	NA	Inter	TAD33
POX_a00323	NA	NA	IPR000089; Biotin/lipoyl attachment//IPR005479; Carbamoyl-phosphate synthetase large subunit-like, ATP-binding domain//IPR005481; Biotin carboxylase-like, N-terminal domain//IPR005482; Biotin carboxylase, C-terminal//IPR011053; Single hybrid motif//IPR011054; Rudiment single hybrid motif//IPR011761; ATP-grasp fold//IPR011764; Biotin carboxylation domain//IPR013815; ATP-grasp fold, subdomain 1//IP…	GO:0003824//GO:0004075//GO:0005524//GO:0046872	molecular_function//molecular_function//molecular_function//molecular_function	catalytic activity//biotin carboxylase activity//ATP binding//metal ion binding	NA	EPS34706.1	hypothetical protein PDE_09670 [Penicillium oxalicum 114-2]	NA	NA	NA	NA	NA	NA	40	ACCC_BACHD	Biotin carboxylase OS=Bacillus halodurans (strain ATCC BAA-125 / DSM 18197 / FERM 7344 / JCM 9153 / C-125) OX=272558 GN=accC PE=3 SV=1	COG0511	Biotin carboxyl carrier protein	HI	Coenzyme transport and metabolism;Lipid transport and metabolism	Biotin carboxylase C-terminal domain	NA	NA	NA	NA	NA	NA	chr1:943000-944000<=>chr1:945000-946000=>POa00323,POa00324	NA	Inter	TAD33
POX_a00324	NA	NA	IPR000300; Inositol polyphosphate-related phosphatase//IPR005135; Endonuclease/exonuclease/phosphatase	GO:0046856	biological_process	phosphatidylinositol dephosphorylation	NA	EPS34705.1	hypothetical protein PDE_09669 [Penicillium oxalicum 114-2]	NA	NA	NA	NA	NA	NA	NA	NA	NA	NA	NA	NA	NA	Inositol polyphosphate phosphatase, catalytic domain homologues	NA	NA	NA	NA	NA	NA	chr1:945000-946000<=>chr1:947000-948000=>POa00323,POa00324	NA	Inter	TAD33
POX_a00325	NA	NA	NA	NA	NA	NA	NA	NA	NA	NA	NA	NA	NA	NA	NA	NA	NA	NA	NA	NA	NA	NA	NA	NA	NA	NA	NA	NA	NA	NA	NA	Inter	TAD33
POX_a00326	NA	NA	NA	NA	NA	NA	NA	EPS34703.1	hypothetical protein PDE_09667 [Penicillium oxalicum 114-2]	NA	NA	NA	NA	NA	NA	NA	NA	NA	NA	NA	NA	NA	NA	NA	NA	NA	NA	NA	NA	NA	NA	Inter	TAD33
POX_a00327	NA	NA	NA	NA	NA	NA	NA	EPS34702.1	hypothetical protein PDE_09666 [Penicillium oxalicum 114-2]	NA	NA	NA	NA	NA	NA	NA	NA	NA	NA	NA	NA	NA	NA	NA	NA	NA	NA	NA	NA	NA	NA	Inter	TAD33
POX_a00328	NA	NA	IPR000228; RNA 3'-terminal phosphate cyclase//IPR013792; RNA 3'-terminal phosphate cyclase/enolpyruvate transferase, alpha/beta//IPR023797; RNA 3'-terminal phosphate cyclase domain	GO:0003824//GO:0006396	molecular_function//biological_process	catalytic activity//RNA processing	NA	EPS34701.1	hypothetical protein PDE_09665 [Penicillium oxalicum 114-2]	pcs:Pc22g15200	K01974	RTCA, rtcA	RNA 3'-terminal phosphate cyclase (ATP)	6.5.1.4	--	NA	NA	NA	NA	NA	NA	NA	RNA-3'-phosphate cyclase activity	NA	NA	NA	NA	NA	NA	chr1:962000-963000<=>chr1:965000-966000=>POa00329;chr1:962000-963000<=>chr1:964000-965000=>POa00329	NA	Inter	TAD33
POX_a00329	NA	NA	NA	NA	NA	NA	NA	EPS34700.1	hypothetical protein PDE_09664 [Penicillium oxalicum 114-2]	NA	NA	NA	NA	NA	NA	NA	NA	NA	NA	NA	NA	NA	NA	NA	NA	NA	NA	NA	NA	chr1:965000-966000<=>chr1:967000-968000=>POa00330;chr1:962000-963000<=>chr1:965000-966000=>POa00328;chr1:962000-963000<=>chr1:964000-965000=>POa00328;chr1:964000-965000<=>chr1:978000-979000=>POa00333;chr1:945000-946000<=>chr1:965000-966000=>POa00323,POa00324;chr1:965000-966000<=>chr1:968000-969000=>POa00330;chr1:965000-966000<=>chr1:978000-979000=>POa00333;chr1:955000-956000<=>chr1:965000-966000=…	NA	Inter	TAD33
POX_a00330	NA	NA	IPR001452; SH3 domain//IPR004148; BAR domain//IPR027267; Arfaptin homology (AH) domain/BAR domain	GO:0005515//GO:0005737	molecular_function//cellular_component	protein binding//cytoplasm	NA	EPS34699.1	hypothetical protein PDE_09663 [Penicillium oxalicum 114-2]	NA	NA	NA	NA	NA	NA	NA	NA	NA	NA	NA	NA	NA	BAR domain	NA	NA	NA	NA	NA	NA	chr1:965000-966000<=>chr1:967000-968000=>POa00329;chr1:965000-966000<=>chr1:968000-969000=>POa00329	NA	Inter	TAD33
POX_a00331	NA	NA	IPR018838; Domain of unknown function DUF2439	NA	NA	NA	NA	EPS34698.1	hypothetical protein PDE_09662 [Penicillium oxalicum 114-2]	NA	NA	NA	NA	NA	NA	NA	NA	NA	NA	NA	NA	NA	Protein of unknown function (DUF2439)	NA	NA	NA	NA	NA	NA	chr1:970000-971000<=>chr1:972000-973000=>POa00332;chr1:945000-946000<=>chr1:971000-972000=>POa00323,POa00324;chr1:970000-971000<=>chr1:978000-979000=>POa00333	NA	Inter	TAD33
POX_a00332	NA	NA	IPR029063; S-adenosyl-L-methionine-dependent methyltransferase	NA	NA	NA	NA	EPS34697.1	hypothetical protein PDE_09661 [Penicillium oxalicum 114-2]	NA	NA	NA	NA	NA	NA	NA	NA	NA	NA	NA	NA	NA	Methyltransferase domain	NA	NA	NA	NA	NA	NA	chr1:970000-971000<=>chr1:972000-973000=>POa00331	chr1:972000-973000<=>chr8:1553000-1554000=>POh09837	Border	TAD34
POX_a00333	NA	NA	IPR001849; Pleckstrin homology domain//IPR011993; PH domain-like//IPR024774; Pleckstrin homology domain, Mcp5-type	GO:0005515//GO:0005543//GO:0005938//GO:0032065	molecular_function//molecular_function//cellular_component//biological_process	protein binding//phospholipid binding//cell cortex//cortical protein anchoring	NA	EPS34696.1	hypothetical protein PDE_09660 [Penicillium oxalicum 114-2]	NA	NA	NA	NA	NA	NA	54.7	APSA_EMENI	Anucleate primary sterigmata protein A OS=Emericella nidulans (strain FGSC A4 / ATCC 38163 / CBS 112.46 / NRRL 194 / M139) OX=227321 GN=apsA PE=1 SV=2	NA	NA	NA	NA	Meiotic cell cortex C-terminal pleckstrin homology	NA	NA	NA	NA	NA	NA	chr1:978000-979000<=>chr1:980000-981000=>NaN;chr1:975000-976000<=>chr1:978000-979000=>POa00333;chr1:975000-976000<=>chr1:978000-979000=>POa00333;chr1:976000-977000<=>chr1:978000-979000=>POa00333;chr1:976000-977000<=>chr1:978000-979000=>POa00333;chr1:964000-965000<=>chr1:978000-979000=>POa00329;chr1:965000-966000<=>chr1:978000-979000=>POa00329;chr1:974000-975000<=>chr1:978000-979000=>POa00333;chr1…	chr1:974000-975000<=>chr3:1107000-1108000=>POc03870	Inter	TAD34
POX_a00334	NA	NA	IPR000571; Zinc finger, CCCH-type//IPR001841; Zinc finger, RING-type//IPR013083; Zinc finger, RING/FYVE/PHD-type//IPR017907; Zinc finger, RING-type, conserved site	GO:0005515//GO:0008270//GO:0046872	molecular_function//molecular_function//molecular_function	protein binding//zinc ion binding//metal ion binding	NA	EPS34694.1	hypothetical protein PDE_09658 [Penicillium oxalicum 114-2]	act:ACLA_012790	K13127	RNF113A, CWC24	RING finger protein 113A	--	--	75.9	CWC24_ASPFU	Pre-mRNA-splicing factor cwc24 OS=Neosartorya fumigata (strain ATCC MYA-4609 / Af293 / CBS 101355 / FGSC A1100) OX=330879 GN=cwc24 PE=3 SV=1	NA	NA	NA	NA	snoRNA splicing	KOG1813	Predicted E3 ubiquitin ligase	O	Posttranslational modification, protein turnover, chaperones ;	NA	NA	NA	NA	Border	TAD36
POX_a00335	NA	NA	IPR000300; Inositol polyphosphate-related phosphatase//IPR005135; Endonuclease/exonuclease/phosphatase	GO:0046856	biological_process	phosphatidylinositol dephosphorylation	NA	EPS34693.1	hypothetical protein PDE_09657 [Penicillium oxalicum 114-2]	pdp:PDIP_52440	K01099	INPP5B_F	inositol polyphosphate 5-phosphatase INPP5B/F	3.1.3.36	[PATH:ko04070] Level1--Environmental Information Processing | Level2--Signal transduction | Level3--Phosphatidylinositol signaling system;[PATH:ko01100] Level1--Metabolism | Level2--Global and overview maps | Level3--Metabolic pathways;[PATH:ko00562] Level1--Metabolism | Level2--Carbohydrate metabolism | Level3--Inositol phosphate metabolism	NA	NA	NA	NA	NA	NA	NA	Inositol polyphosphate phosphatase, catalytic domain homologues	NA	NA	NA	NA	NA	NA	chr1:985000-986000<=>chr1:987000-988000=>POa00335;chr1:985000-986000<=>chr1:987000-988000=>POa00335;chr1:987000-988000<=>chr1:990000-991000=>POa00337;chr1:985000-986000<=>chr1:990000-991000=>POa00337;chr1:986000-987000<=>chr1:988000-989000=>POa00336;chr1:985000-986000<=>chr1:995000-996000=>POa00338;chr1:1018000-1019000<=>chr1:986000-987000=>POa00343;chr1:986000-987000<=>chr1:990000-991000=>POa003…	NA	Inter	TAD36
POX_a00336	NA	NA	IPR010334; mRNA-decapping enzyme subunit 1//IPR011993; PH domain-like	GO:0000290//GO:0008047//GO:0043085	biological_process//molecular_function//biological_process	deadenylation-dependent decapping of nuclear-transcribed mRNA//enzyme activator activity//positive regulation of catalytic activity	NA	EPS34692.1	hypothetical protein PDE_09656 [Penicillium oxalicum 114-2]	NA	NA	NA	NA	NA	NA	NA	NA	NA	NA	NA	NA	NA	decapping	NA	NA	NA	NA	NA	NA	chr1:988000-989000<=>chr1:990000-991000=>POa00337;chr1:986000-987000<=>chr1:988000-989000=>POa00335	NA	Inter	TAD36
POX_a00337	NA	NA	IPR019363; Lipid droplet-associated hydrolase//IPR029058; Alpha/Beta hydrolase fold	NA	NA	NA	NA	EPS34691.1	hypothetical protein PDE_09655 [Penicillium oxalicum 114-2]	NA	NA	NA	NA	NA	NA	NA	NA	NA	NA	NA	NA	NA	UPF0554 protein C2orf43 homolog	NA	NA	NA	NA	NA	NA	chr1:988000-989000<=>chr1:990000-991000=>POa00336;chr1:987000-988000<=>chr1:990000-991000=>POa00335;chr1:985000-986000<=>chr1:990000-991000=>POa00335;chr1:990000-991000<=>chr1:995000-996000=>POa00338;chr1:1024000-1025000<=>chr1:990000-991000=>POa00345;chr1:990000-991000<=>chr1:992000-993000=>NaN;chr1:1020000-1021000<=>chr1:990000-991000=>POa00344;chr1:978000-979000<=>chr1:990000-991000=>POa00333;…	NA	Inter	TAD36
POX_a00338	NA	NA	IPR006887; Domain of unknown function DUF625//IPR011993; PH domain-like	NA	NA	NA	NA	EPS34690.1	hypothetical protein PDE_09654 [Penicillium oxalicum 114-2]	pcs:Pc22g15590	K17491	SMEK, PPP4R3	protein phosphatase 4 regulatory subunit 3	--	[PATH:ko04212] Level1--Organismal Systems | Level2--Aging | Level3--Longevity regulating pathway - worm;[PATH:ko04922] Level1--Organismal Systems | Level2--Endocrine system | Level3--Glucagon signaling pathway	NA	NA	NA	NA	NA	NA	NA	serine threonine-protein phosphatase 4 regulatory subunit	NA	NA	NA	NA	NA	NA	chr1:993000-994000<=>chr1:995000-996000=>POa00338;chr1:993000-994000<=>chr1:995000-996000=>POa00338;chr1:990000-991000<=>chr1:995000-996000=>POa00337;chr1:1018000-1019000<=>chr1:995000-996000=>POa00343;chr1:985000-986000<=>chr1:995000-996000=>POa00335	NA	Inter	TAD36
POX_a00339	NA	NA	IPR009262; Solute carrier family 35 member SLC35F1/F2/F6	GO:0006810//GO:0016021	biological_process//cellular_component	transport//integral component of membrane	NA	EPS34689.1	hypothetical protein PDE_09653 [Penicillium oxalicum 114-2]	pcs:Pc22g15580	K15287	SLC35F1_2	solute carrier family 35, member F1/2	--	--	51	YCN8_SCHPO	Uncharacterized solute carrier family 35 member C320.08 OS=Schizosaccharomyces pombe (strain 972 / ATCC 24843) OX=284812 GN=SPCC320.08 PE=1 SV=1	NA	NA	NA	NA	transmembrane transporter activity	KOG2766	Predicted membrane protein	S	Function unknown ;	The Drug/Metabolite Transporter (DMT) Superfamily	DUF914 domain membrane protein OS=Neosartorya fumigata (strain ATCC MYA-4609 / Af293 / CBS 101355 / FGSC A1100) GN=AFUA_5G07810 PE=4 SV=1	NA	NA	Inter	TAD36
POX_a00340	NA	NA	NA	NA	NA	NA	NA	EPS34688.1	hypothetical protein PDE_09652 [Penicillium oxalicum 114-2]	NA	NA	NA	NA	NA	NA	NA	NA	NA	NA	NA	NA	NA	NA	NA	NA	NA	NA	NA	NA	NA	NA	Inter	TAD36
POX_a00341	NA	NA	IPR002058; PAP/25A-associated	NA	NA	NA	NA	EPS34687.1	hypothetical protein PDE_09651 [Penicillium oxalicum 114-2]	NA	NA	NA	NA	NA	NA	NA	NA	NA	NA	NA	NA	NA	RNA uridylyltransferase activity	NA	NA	NA	NA	NA	NA	chr1:1012000-1013000<=>chr1:1015000-1016000=>POa00341,POa00342;chr1:1014000-1015000<=>chr1:1018000-1019000=>POa00343;chr1:1013000-1014000<=>chr1:1018000-1019000=>POa00343	NA	Inter	TAD36
POX_a00342	NA	NA	NA	NA	NA	NA	GH13_15;	EPS34686.1	hypothetical protein PDE_09650 [Penicillium oxalicum 114-2]	NA	NA	NA	NA	NA	NA	NA	NA	NA	NA	NA	NA	NA	NA	NA	NA	NA	NA	NA	NA	chr1:1016000-1017000<=>chr1:1018000-1019000=>POa00343	NA	Inter	TAD36
POX_a00343	NA	NA	IPR002938; FAD-binding domain//IPR013698; Squalene epoxidase//IPR023753; FAD/NAD(P)-binding domain	GO:0004506//GO:0016021//GO:0016491//GO:0050660//GO:0055114//GO:0071949	molecular_function//cellular_component//molecular_function//molecular_function//biological_process//molecular_function	squalene monooxygenase activity//integral component of membrane//oxidoreductase activity//flavin adenine dinucleotide binding//oxidation-reduction process//FAD binding	AA3;AA3_2;AA3_1;AA8;	EPS34685.1	hypothetical protein PDE_09649 [Penicillium oxalicum 114-2]	nfi:NFIA_079490	K00511	SQLE, ERG1	squalene monooxygenase	1.14.14.17	[PATH:ko01110] Level1--Metabolism | Level2--Global and overview maps | Level3--Biosynthesis of secondary metabolites;[PATH:ko00909] Level1--Metabolism | Level2--Metabolism of terpenoids and polyketides | Level3--Sesquiterpenoid and triterpenoid biosynthesis;[PATH:ko01100] Level1--Metabolism | Level2--Global and overview maps | Level3--Metabolic pathways;[PATH:ko01130] Level1--Metabolism | Level2-…	43.2	ERG1_SCHPO	Probable squalene monooxygenase OS=Schizosaccharomyces pombe (strain 972 / ATCC 24843) OX=284812 GN=erg1 PE=3 SV=1	NA	NA	NA	NA	squalene monooxygenase activity	KOG1298	Squalene monooxygenase	I	Lipid transport and metabolism ;	NA	NA	chr1:1018000-1019000<=>chr1:1020000-1021000=>POa00344;chr1:1009000-1010000<=>chr1:1018000-1019000=>NaN;chr1:1017000-1018000<=>chr1:1026000-1027000=>POa00346;chr1:1018000-1019000<=>chr1:995000-996000=>POa00338;chr1:1018000-1019000<=>chr1:986000-987000=>POa00335;chr1:1014000-1015000<=>chr1:1018000-1019000=>POa00341;chr1:1013000-1014000<=>chr1:1018000-1019000=>POa00341;chr1:1016000-1017000<=>chr1:10…	NA	Inter	TAD36
POX_a00344	NA	NA	IPR002198; Short-chain dehydrogenase/reductase SDR//IPR002347; Glucose/ribitol dehydrogenase//IPR016040; NAD(P)-binding domain//IPR020904; Short-chain dehydrogenase/reductase, conserved site	GO:0008152//GO:0016491	biological_process//molecular_function	metabolic process//oxidoreductase activity	NA	EPS34684.1	hypothetical protein PDE_09648 [Penicillium oxalicum 114-2]	NA	NA	NA	NA	NA	NA	NA	NA	NA	NA	NA	NA	NA	short chain dehydrogenase	NA	NA	NA	NA	NA	NA	chr1:1018000-1019000<=>chr1:1020000-1021000=>POa00343;chr1:1020000-1021000<=>chr1:1026000-1027000=>POa00346;chr1:1020000-1021000<=>chr1:990000-991000=>POa00337	NA	Inter;Border	TAD36;TAD37
POX_a00345	NA	NA	IPR002885; Pentatricopeptide repeat	NA	NA	NA	NA	EPS34683.1	hypothetical protein PDE_09647 [Penicillium oxalicum 114-2]	NA	NA	NA	NA	NA	NA	NA	NA	NA	NA	NA	NA	NA	Pentatricopeptide repeat protein	NA	NA	NA	NA	NA	NA	chr1:1024000-1025000<=>chr1:1026000-1027000=>POa00346;chr1:1024000-1025000<=>chr1:990000-991000=>POa00337	NA	Inter;Border	TAD37
POX_a00346	NA	NA	IPR011701; Major facilitator superfamily//IPR020846; Major facilitator superfamily domain	GO:0016021//GO:0055085	cellular_component//biological_process	integral component of membrane//transmembrane transport	NA	EPS34682.1	hypothetical protein PDE_09646 [Penicillium oxalicum 114-2]	afv:AFLA_061480	K01772	hemH, FECH	protoporphyrin/coproporphyrin ferrochelatase	4.99.1.1 4.99.1.9	[PATH:ko01110] Level1--Metabolism | Level2--Global and overview maps | Level3--Biosynthesis of secondary metabolites;[PATH:ko00860] Level1--Metabolism | Level2--Metabolism of cofactors and vitamins | Level3--Porphyrin and chlorophyll metabolism;[PATH:ko01100] Level1--Metabolism | Level2--Global and overview maps | Level3--Metabolic pathways	NA	NA	NA	NA	NA	NA	NA	transporter	NA	NA	NA	NA	NA	NA	chr1:1020000-1021000<=>chr1:1026000-1027000=>POa00344;chr1:1024000-1025000<=>chr1:1026000-1027000=>POa00345;chr1:1017000-1018000<=>chr1:1026000-1027000=>POa00343;chr1:1026000-1027000<=>chr1:1073000-1074000=>POa00362;chr1:1018000-1019000<=>chr1:1026000-1027000=>POa00343	NA	Inter	TAD37
POX_a00347	NA	NA	IPR001015; Ferrochelatase//IPR019772; Ferrochelatase, active site	GO:0004325//GO:0006783	molecular_function//biological_process	ferrochelatase activity//heme biosynthetic process	NA	EPS34681.1	hypothetical protein PDE_09645 [Penicillium oxalicum 114-2]	pdp:PDIP_52540	K01772	hemH, FECH	protoporphyrin/coproporphyrin ferrochelatase	4.99.1.1 4.99.1.9	[PATH:ko01110] Level1--Metabolism | Level2--Global and overview maps | Level3--Biosynthesis of secondary metabolites;[PATH:ko00860] Level1--Metabolism | Level2--Metabolism of cofactors and vitamins | Level3--Porphyrin and chlorophyll metabolism;[PATH:ko01100] Level1--Metabolism | Level2--Global and overview maps | Level3--Metabolic pathways	54.5	HEMH_BOVIN	Ferrochelatase, mitochondrial OS=Bos taurus OX=9913 GN=FECH PE=1 SV=3	COG0276	Protoheme ferro-lyase (ferrochelatase)	H	Coenzyme transport and metabolism	ferrochelatase activity	KOG1321	Protoheme ferro-lyase (ferrochelatase)	H	Coenzyme transport and metabolism ;	NA	NA	NA	NA	Inter	TAD37
POX_a00348	NA	NA	IPR002035; von Willebrand factor, type A//IPR003034; SAP domain//IPR005160; Ku70/Ku80 C-terminal arm//IPR005161; Ku70/Ku80, N-terminal alpha/beta//IPR006164; Ku70/Ku80 beta-barrel domain//IPR006165; Ku70//IPR016194; SPOC-like, C-terminal domain	GO:0000723//GO:0003677//GO:0003684//GO:0004003//GO:0005634//GO:0006303//GO:0042162//GO:0043564	biological_process//molecular_function//molecular_function//molecular_function//cellular_component//biological_process//molecular_function//cellular_component	telomere maintenance//DNA binding//damaged DNA binding//ATP-dependent DNA helicase activity//nucleus//double-strand break repair via nonhomologous end joining//telomeric DNA binding//Ku70:Ku80 complex	NA	ADC34633.1	DSB repair complex subunit Ku70, partial [Penicillium decumbens]	nfi:NFIA_079530	K10884	XRCC6, KU70, G22P1	ATP-dependent DNA helicase 2 subunit 1	--	[PATH:ko03450] Level1--Genetic Information Processing | Level2--Replication and repair | Level3--Non-homologous end-joining	68.9	KU70_ASPSO	ATP-dependent DNA helicase II subunit 1 OS=Aspergillus sojae OX=41058 GN=ku70 PE=3 SV=1	NA	NA	NA	NA	X-ray repair complementing defective repair in Chinese hamster cells 6	NA	NA	NA	NA	NA	NA	NA	NA	Inter	TAD37
POX_a00349	NA	NA	IPR021838; Protein of unknown function DUF3431	NA	NA	NA	NA	EPS34679.1	hypothetical protein PDE_09643 [Penicillium oxalicum 114-2]	NA	NA	NA	NA	NA	NA	NA	NA	NA	NA	NA	NA	NA	Protein of unknown function (DUF3431)	NA	NA	NA	NA	NA	NA	NA	NA	Border;Inter	TAD38
POX_a00350	NA	NA	NA	NA	NA	NA	NA	EPS34678.1	hypothetical protein PDE_09642 [Penicillium oxalicum 114-2]	NA	NA	NA	NA	NA	NA	NA	NA	NA	NA	NA	NA	NA	NA	NA	NA	NA	NA	NA	NA	NA	NA	Border;Inter	TAD39
POX_a00351	NA	NA	IPR001499; GPCR fungal pheromone mating factor, STE3	GO:0004932//GO:0007186//GO:0016021	molecular_function//biological_process//cellular_component	mating-type factor pheromone receptor activity//G-protein coupled receptor signaling pathway//integral component of membrane	NA	EPS34677.1	hypothetical protein PDE_09641 [Penicillium oxalicum 114-2]	pcs:Pc22g15650	K04627	STE3	pheromone a factor receptor	--	[PATH:ko04011] Level1--Environmental Information Processing | Level2--Signal transduction | Level3--MAPK signaling pathway - yeast	NA	NA	NA	NA	NA	NA	NA	mating-type a-factor pheromone receptor activity	NA	NA	NA	NA	NA	NA	chr1:1040000-1041000<=>chr1:1042000-1043000=>POa00352	NA	Inter	TAD39
POX_a00352	NA	NA	IPR000424; Primosome PriB/single-strand DNA-binding//IPR011344; Single-stranded DNA-binding protein//IPR012340; Nucleic acid-binding, OB-fold	GO:0003697//GO:0006260	molecular_function//biological_process	single-stranded DNA binding//DNA replication	NA	EPS34676.1	hypothetical protein PDE_09640 [Penicillium oxalicum 114-2]	NA	NA	NA	NA	NA	NA	NA	NA	NA	NA	NA	NA	NA	ssDNA binding protein	NA	NA	NA	NA	NA	NA	chr1:1040000-1041000<=>chr1:1042000-1043000=>POa00351;chr1:1042000-1043000<=>chr1:1044000-1045000=>NaN;chr1:1039000-1040000<=>chr1:1042000-1043000=>NaN	NA	Inter	TAD39
POX_a00354	NA	NA	IPR012469; Protein of unknown function DUF1688	NA	NA	NA	NA	EPS34673.1	hypothetical protein PDE_09637 [Penicillium oxalicum 114-2]	NA	NA	NA	NA	NA	NA	44.6	URC4_LACKL	Uracil catabolism protein 4 OS=Lachancea kluyveri OX=4934 GN=URC4 PE=3 SV=1	NA	NA	NA	NA	Protein of unknown function (DUF1688)	NA	NA	NA	NA	NA	NA	chr1:1052000-1053000<=>chr1:1054000-1055000=>POa00355;chr1:1052000-1053000<=>chr1:1057000-1058000=>POa00356;chr1:1052000-1053000<=>chr1:1061000-1062000=>POa00357,POa00358	NA	Inter	TAD39
POX_a00355	NA	NA	IPR006762; Gtr1/RagA G protein//IPR027417; P-loop containing nucleoside triphosphate hydrolase	GO:0005525	molecular_function	GTP binding	CE2;	EPS34672.1	hypothetical protein PDE_09636 [Penicillium oxalicum 114-2]	pcs:Pc22g14230	K16185	RRAGA_B	Ras-related GTP-binding protein A/B	--	[PATH:ko04140] Level1--Cellular Processes | Level2--Transport and catabolism | Level3--Autophagy - animal;[PATH:ko04150] Level1--Environmental Information Processing | Level2--Signal transduction | Level3--mTOR signaling pathway	51.6	GTR1_SCHPO	GTP-binding protein gtr1 OS=Schizosaccharomyces pombe (strain 972 / ATCC 24843) OX=284812 GN=gtr1 PE=3 SV=1	NA	NA	NA	NA	ras-related GTP-binding protein	KOG3886	GTP-binding protein	T	Signal transduction mechanisms ;	NA	NA	chr1:1054000-1055000<=>chr1:1056000-1057000=>POa00356;chr1:1054000-1055000<=>chr1:1057000-1058000=>POa00356;chr1:1052000-1053000<=>chr1:1054000-1055000=>POa00354;chr1:1054000-1055000<=>chr1:1061000-1062000=>POa00357,POa00358	NA	Inter	TAD39
POX_a00356	NA	NA	IPR001214; SET domain	GO:0005515	molecular_function	protein binding	NA	EPS34671.1	hypothetical protein PDE_09635 [Penicillium oxalicum 114-2]	NA	NA	NA	NA	NA	NA	NA	NA	NA	NA	NA	NA	NA	SET (Su(var)3-9, Enhancer-of-zeste, Trithorax) domain	NA	NA	NA	NA	NA	NA	chr1:1054000-1055000<=>chr1:1056000-1057000=>POa00355;chr1:1057000-1058000<=>chr1:1061000-1062000=>POa00357,POa00358;chr1:1057000-1058000<=>chr1:1059000-1060000=>POa00357;chr1:1054000-1055000<=>chr1:1057000-1058000=>POa00355;chr1:1052000-1053000<=>chr1:1057000-1058000=>POa00354	NA	Inter	TAD39
POX_a00357	NA	NA	IPR009060; UBA-like	GO:0005515	molecular_function	protein binding	NA	EPS34670.1	hypothetical protein PDE_09634 [Penicillium oxalicum 114-2]	NA	NA	NA	NA	NA	NA	NA	NA	NA	NA	NA	NA	NA	Ubiquitin interaction domain-containing protein	NA	NA	NA	NA	NA	NA	chr1:1059000-1060000<=>chr1:1061000-1062000=>POa00357,POa00358;chr1:1057000-1058000<=>chr1:1059000-1060000=>POa00356	NA	Inter	TAD39
POX_a00358	NA	NA	IPR009991; Dynactin subunit p22	NA	NA	NA	NA	EPS34669.1	hypothetical protein PDE_09633 [Penicillium oxalicum 114-2]	NA	NA	NA	NA	NA	NA	NA	NA	NA	NA	NA	NA	NA	Nuclear distribution protein	NA	NA	NA	NA	NA	NA	NA	NA	Inter	TAD39
POX_a00359	NA	NA	NA	NA	NA	NA	NA	NA	NA	NA	NA	NA	NA	NA	NA	NA	NA	NA	NA	NA	NA	NA	NA	NA	NA	NA	NA	NA	NA	NA	NA	Inter	TAD39
POX_a00360	NA	NA	IPR001452; SH3 domain	GO:0005515	molecular_function	protein binding	NA	EPS34668.1	hypothetical protein PDE_09632 [Penicillium oxalicum 114-2]	pcs:Pc22g16370	K11246	SHO1	SHO1 osmosensor	--	[PATH:ko04011] Level1--Environmental Information Processing | Level2--Signal transduction | Level3--MAPK signaling pathway - yeast	82.6	SHO1_PENRW	High osmolarity signaling protein sho1 OS=Penicillium rubens (strain ATCC 28089 / DSM 1075 / NRRL 1951 / Wisconsin 54-1255) OX=500485 GN=sho1 PE=3 SV=1	NA	NA	NA	NA	osmosensor activity	NA	NA	NA	NA	NA	NA	NA	NA	Inter	TAD39
POX_a00361	NA	NA	IPR006603; PQ-loop repeat	NA	NA	NA	NA	EPS34667.1	hypothetical protein PDE_09631 [Penicillium oxalicum 114-2]	NA	NA	NA	NA	NA	NA	40.7	YD090_YEAST	Uncharacterized membrane protein YDR090C OS=Saccharomyces cerevisiae (strain ATCC 204508 / S288c) OX=559292 GN=YDR090C PE=1 SV=1	NA	NA	NA	NA	basic amino acid transmembrane transporter activity	KOG2913	Predicted membrane protein	S	Function unknown ;	NA	NA	NA	NA	Inter	TAD39
POX_a00362	NA	NA	IPR001789; Signal transduction response regulator, receiver domain//IPR011006; CheY-like superfamily	GO:0000160	biological_process	phosphorelay signal transduction system	NA	EPS34666.1	hypothetical protein PDE_09630 [Penicillium oxalicum 114-2]	pcs:Pc22g16340	K11233	SSK1	osomolarity two-component system, response regulator SSK1	--	[PATH:ko04139] Level1--Cellular Processes | Level2--Transport and catabolism | Level3--Mitophagy - yeast;[PATH:ko04011] Level1--Environmental Information Processing | Level2--Signal transduction | Level3--MAPK signaling pathway - yeast;[PATH:ko02020] Level1--Environmental Information Processing | Level2--Signal transduction | Level3--Two-component system	NA	NA	NA	NA	NA	NA	NA	response regulator	NA	NA	NA	NA	NA	NA	chr1:1026000-1027000<=>chr1:1073000-1074000=>POa00346	NA	Inter	TAD39
POX_a00363	NA	NA	NA	NA	NA	NA	NA	EPS34665.1	hypothetical protein PDE_09629 [Penicillium oxalicum 114-2]	NA	NA	NA	NA	NA	NA	NA	NA	NA	NA	NA	NA	NA	NA	NA	NA	NA	NA	NA	NA	NA	NA	Inter	TAD39
POX_a00364	NA	NA	IPR003663; Sugar/inositol transporter//IPR005828; Major facilitator, sugar transporter-like//IPR020846; Major facilitator superfamily domain	GO:0016020//GO:0016021//GO:0022857//GO:0022891//GO:0055085	cellular_component//cellular_component//molecular_function//molecular_function//biological_process	membrane//integral component of membrane//transmembrane transporter activity//substrate-specific transmembrane transporter activity//transmembrane transport	NA	EPS34664.1	hypothetical protein PDE_09628 [Penicillium oxalicum 114-2]	NA	NA	NA	NA	NA	NA	NA	NA	NA	NA	NA	NA	NA	Belongs to the major facilitator superfamily. Sugar transporter (TC 2.A.1.1) family	NA	NA	NA	NA	NA	NA	NA	NA	Inter	TAD39
POX_a00365	NA	NA	IPR003615; HNH nuclease	NA	NA	NA	NA	EPS34663.1	hypothetical protein PDE_09627 [Penicillium oxalicum 114-2]	NA	NA	NA	NA	NA	NA	NA	NA	NA	NA	NA	NA	NA	HNH endonuclease	NA	NA	NA	NA	NA	NA	NA	NA	Inter	TAD39
POX_a00366	NA	NA	NA	NA	NA	NA	NA	EPS34662.1	hypothetical protein PDE_09626 [Penicillium oxalicum 114-2]	NA	NA	NA	NA	NA	NA	NA	NA	NA	NA	NA	NA	NA	integral membrane protein	NA	NA	NA	NA	NA	NA	NA	NA	Inter;Border	TAD39;TAD40
POX_a00368	NA	NA	NA	NA	NA	NA	NA	EPS34660.1	hypothetical protein PDE_09624 [Penicillium oxalicum 114-2]	NA	NA	NA	NA	NA	NA	NA	NA	NA	NA	NA	NA	NA	Geranylgeranyl pyrophosphate synthetase	NA	NA	NA	NA	NA	NA	NA	NA	Inter	TAD40
POX_a00369	NA	NA	IPR021036; Ribosomal protein S35, mitochondrial	NA	NA	NA	NA	EPS34659.1	hypothetical protein PDE_09623 [Penicillium oxalicum 114-2]	NA	NA	NA	NA	NA	NA	NA	NA	NA	NA	NA	NA	NA	Eukaryotic mitochondrial regulator protein	NA	NA	NA	NA	NA	NA	NA	NA	Inter	TAD40
POX_a00370	NA	NA	NA	NA	NA	NA	NA	EPS34658.1	hypothetical protein PDE_09622 [Penicillium oxalicum 114-2]	NA	NA	NA	NA	NA	NA	NA	NA	NA	NA	NA	NA	NA	NA	NA	NA	NA	NA	NA	NA	NA	NA	Inter	TAD40
POX_a00371	NA	NA	NA	NA	NA	NA	NA	EPS34657.1	hypothetical protein PDE_09621 [Penicillium oxalicum 114-2]	NA	NA	NA	NA	NA	NA	NA	NA	NA	NA	NA	NA	NA	NA	NA	NA	NA	NA	NA	NA	NA	NA	Inter	TAD40
POX_a00372	NA	NA	IPR000504; RNA recognition motif domain//IPR012677; Nucleotide-binding alpha-beta plait domain	GO:0000166//GO:0003676	molecular_function//molecular_function	nucleotide binding//nucleic acid binding	NA	EPS34656.1	hypothetical protein PDE_09620 [Penicillium oxalicum 114-2]	NA	NA	NA	NA	NA	NA	NA	NA	NA	NA	NA	NA	NA	Rna binding protein	NA	NA	NA	NA	NA	NA	chr1:1104000-1105000<=>chr1:1106000-1107000=>POa00373;chr1:1093000-1094000<=>chr1:1104000-1105000=>NaN;chr1:1102000-1103000<=>chr1:1104000-1105000=>POa00370,POa00371;chr1:1104000-1105000<=>chr1:1120000-1121000=>POa00379	NA	Inter	TAD40
POX_a00373	NA	NA	NA	NA	NA	NA	NA	EPS34655.1	hypothetical protein PDE_09619 [Penicillium oxalicum 114-2]	NA	NA	NA	NA	NA	NA	NA	NA	NA	NA	NA	NA	NA	NA	NA	NA	NA	NA	NA	NA	chr1:1104000-1105000<=>chr1:1106000-1107000=>POa00372	NA	Inter	TAD40
POX_a00374	NA	NA	IPR000307; Ribosomal protein S16//IPR023803; Ribosomal protein S16 domain	GO:0003735//GO:0005622//GO:0005840//GO:0006412	molecular_function//cellular_component//cellular_component//biological_process	structural constituent of ribosome//intracellular//ribosome//translation	NA	EPS34654.1	hypothetical protein PDE_09618 [Penicillium oxalicum 114-2]	pdp:PDIP_51930	K02959	RP-S16, MRPS16, rpsP	small subunit ribosomal protein S16	--	[PATH:ko03010] Level1--Genetic Information Processing | Level2--Translation | Level3--Ribosome	58.8	RT16_NEUCR	Ribosomal protein S16, mitochondrial OS=Neurospora crassa (strain ATCC 24698 / 74-OR23-1A / CBS 708.71 / DSM 1257 / FGSC 987) OX=367110 GN=cyt-21 PE=3 SV=2	COG0228	Ribosomal protein S16	J	Translation, ribosomal structure and biogenesis	mitochondrial translation	KOG3419	Mitochondrial/chloroplast ribosomal protein S16	J	Translation, ribosomal structure and biogenesis ;	NA	NA	chr1:1109000-1110000<=>chr1:1113000-1114000=>POa00376;chr1:1109000-1110000<=>chr1:1135000-1136000=>POa00385	NA	Inter	TAD40
POX_a00375	NA	NA	IPR004443; YjeF N-terminal domain	NA	NA	NA	NA	EPS34653.1	hypothetical protein PDE_09617 [Penicillium oxalicum 114-2]	act:ACLA_012180	K17759	AIBP, nnrE	NAD(P)H-hydrate epimerase	5.1.99.6	--	73.9	NNRE_ASPFU	NAD(P)H-hydrate epimerase OS=Neosartorya fumigata (strain ATCC MYA-4609 / Af293 / CBS 101355 / FGSC A1100) OX=330879 GN=AFUA_5G08360 PE=3 SV=2	NA	NA	NA	NA	Catalyzes the epimerization of the S- and R-forms of NAD(P)HX, a damaged form of NAD(P)H that is a result of enzymatic or heat-dependent hydration. This is a prerequisite for the S- specific NAD(P)H-hydrate dehydratase to allow the repair of both epimers of NAD(P)HX	KOG2585	Uncharacterized conserved protein	S	Function unknown ;	NA	NA	NA	NA	Inter	TAD40
POX_a00376	NA	NA	IPR002085; Alcohol dehydrogenase superfamily, zinc-type//IPR002328; Alcohol dehydrogenase, zinc-type, conserved site//IPR011032; GroES-like//IPR013149; Alcohol dehydrogenase, C-terminal//IPR013154; Alcohol dehydrogenase, N-terminal//IPR016040; NAD(P)-binding domain//IPR020843; Polyketide synthase, enoylreductase domain	GO:0008270//GO:0016491//GO:0055114	molecular_function//molecular_function//biological_process	zinc ion binding//oxidoreductase activity//oxidation-reduction process	NA	EPS34652.1	hypothetical protein PDE_09616 [Penicillium oxalicum 114-2]	bfu:BCIN_15g05660	K18369	adh2	alcohol dehydrogenase	1.1.1.-	[PATH:ko00640] Level1--Metabolism | Level2--Carbohydrate metabolism | Level3--Propanoate metabolism	NA	NA	NA	COG1063	Threonine dehydrogenase or related Zn-dependent dehydrogenase	ER	Amino acid transport and metabolism;General function prediction only	alcohol dehydrogenase	NA	NA	NA	NA	NA	NA	chr1:1113000-1114000<=>chr1:1115000-1116000=>POa00377;chr1:1109000-1110000<=>chr1:1113000-1114000=>POa00374	NA	Inter	TAD40
POX_a00377	NA	NA	IPR001680; WD40 repeat//IPR013535; PUL domain//IPR015155; PLAA family ubiquitin binding, PFU//IPR015943; WD40/YVTN repeat-like-containing domain//IPR017986; WD40-repeat-containing domain//IPR020472; G-protein beta WD-40 repeat	GO:0005515	molecular_function	protein binding	NA	EPS34651.1	hypothetical protein PDE_09615 [Penicillium oxalicum 114-2]	pcs:Pc22g16290	K14018	PLAA, DOA1, UFD3	phospholipase A-2-activating protein	--	[PATH:ko04141] Level1--Genetic Information Processing | Level2--Folding, sorting and degradation | Level3--Protein processing in endoplasmic reticulum	NA	NA	NA	NA	NA	NA	NA	phospholipase A2 activator activity	NA	NA	NA	NA	NA	NA	chr1:1113000-1114000<=>chr1:1115000-1116000=>POa00376;chr1:1117000-1118000<=>chr1:1176000-1177000=>POa00401;chr1:1117000-1118000<=>chr1:1123000-1124000=>POa00380	NA	Inter	TAD40
POX_a00378	NA	NA	IPR001680; WD40 repeat//IPR015943; WD40/YVTN repeat-like-containing domain//IPR017986; WD40-repeat-containing domain//IPR019775; WD40 repeat, conserved site	GO:0005515	molecular_function	protein binding	NA	EPS34650.1	hypothetical protein PDE_09614 [Penicillium oxalicum 114-2]	nfi:NFIA_078960	K13137	STRAP, UNRIP	serine-threonine kinase receptor-associated protein	--	[PATH:ko03013] Level1--Genetic Information Processing | Level2--Translation | Level3--RNA transport	42.4	STRAP_CHICK	Serine-threonine kinase receptor-associated protein OS=Gallus gallus OX=9031 GN=STRAP PE=2 SV=2	NA	NA	NA	NA	negative regulation of transforming growth factor beta receptor signaling pathway	KOG0278	Serine/threonine kinase receptor-associated protein	I	Lipid transport and metabolism ;	NA	NA	chr1:1119000-1120000<=>chr1:1121000-1122000=>POa00379;chr1:1118000-1119000<=>chr1:1121000-1122000=>POa00379;chr1:1118000-1119000<=>chr1:1175000-1176000=>POa00401	NA	Border	TAD41
POX_a00379	NA	NA	IPR000504; RNA recognition motif domain//IPR012677; Nucleotide-binding alpha-beta plait domain//IPR025715; Friend of PRMT1 duplication	GO:0000166//GO:0003676	molecular_function//molecular_function	nucleotide binding//nucleic acid binding	NA	EPS34649.1	hypothetical protein PDE_09613 [Penicillium oxalicum 114-2]	pdp:PDIP_51970	K12881	THOC4, ALY	THO complex subunit 4	--	[PATH:ko03040] Level1--Genetic Information Processing | Level2--Transcription | Level3--Spliceosome;[PATH:ko03013] Level1--Genetic Information Processing | Level2--Translation | Level3--RNA transport;[PATH:ko03015] Level1--Genetic Information Processing | Level2--Translation | Level3--mRNA surveillance pathway;[PATH:ko05168] Level1--Human Diseases | Level2--Infectious diseases: Viral | Level3--He…	NA	NA	NA	NA	NA	NA	NA	mRNA transport	NA	NA	NA	NA	NA	NA	chr1:1119000-1120000<=>chr1:1121000-1122000=>POa00378;chr1:1121000-1122000<=>chr1:1123000-1124000=>POa00380;chr1:1118000-1119000<=>chr1:1121000-1122000=>POa00378;chr1:1121000-1122000<=>chr1:1143000-1144000=>NaN;chr1:1121000-1122000<=>chr1:1124000-1125000=>POa00380;chr1:1104000-1105000<=>chr1:1120000-1121000=>POa00372	NA	Inter	TAD41
POX_a00380	NA	NA	IPR001589; Actinin-type actin-binding domain, conserved site//IPR001715; Calponin homology domain//IPR002048; EF-hand domain//IPR011992; EF-hand domain pair//IPR014837; EF-hand, Ca insensitive//IPR018247; EF-Hand 1, calcium-binding site	GO:0005509//GO:0005515	molecular_function//molecular_function	calcium ion binding//protein binding	NA	EPS34648.1	hypothetical protein PDE_09612 [Penicillium oxalicum 114-2]	cci:CC1G_03395	K05765	CFL	cofilin	--	[PATH:ko04360] Level1--Organismal Systems | Level2--Development | Level3--Axon guidance;[PATH:ko05133] Level1--Human Diseases | Level2--Infectious diseases: Bacterial | Level3--Pertussis;[PATH:ko04810] Level1--Cellular Processes | Level2--Cell motility | Level3--Regulation of actin cytoskeleton;[PATH:ko05170] Level1--Human Diseases | Level2--Infectious diseases: Viral | Level3--Human immunodefici…	48	AIN1_SCHPO	Alpha-actinin-like protein 1 OS=Schizosaccharomyces pombe (strain 972 / ATCC 24843) OX=284812 GN=ain1 PE=1 SV=1	NA	NA	NA	NA	actin binding	KOG0035	Ca2+-binding actin-bundling protein (actinin), alpha chain (EF-Hand protein superfamily)	Z	Cytoskeleton ;	NA	NA	chr1:1121000-1122000<=>chr1:1123000-1124000=>POa00379;chr1:1123000-1124000<=>chr1:1147000-1148000=>POa00388,POa00389;chr1:1121000-1122000<=>chr1:1124000-1125000=>POa00379;chr1:1117000-1118000<=>chr1:1123000-1124000=>POa00377	NA	Inter	TAD41
POX_a00381	NA	NA	IPR001395; Aldo/keto reductase/potassium channel subunit beta//IPR018170; Aldo/keto reductase, conserved site//IPR020471; Aldo/keto reductase//IPR023210; NADP-dependent oxidoreductase domain	GO:0016491//GO:0055114	molecular_function//biological_process	oxidoreductase activity//oxidation-reduction process	NA	EPS34647.1	hypothetical protein PDE_09611 [Penicillium oxalicum 114-2]	ttt:THITE_125923	K18097	GCY1	glycerol 2-dehydrogenase (NADP+)	1.1.1.156	[PATH:ko01100] Level1--Metabolism | Level2--Global and overview maps | Level3--Metabolic pathways;[PATH:ko00561] Level1--Metabolism | Level2--Lipid metabolism | Level3--Glycerolipid metabolism	40.8	PGFS_LEIMA	9,11-endoperoxide prostaglandin H2 reductase OS=Leishmania major OX=5664 GN=P100/11E PE=1 SV=3	COG0656	Aldo/keto reductase, related to diketogulonate reductase	Q	Secondary metabolites biosynthesis, transport and catabolism	Aldo/keto reductase family	KOG1577	Aldo/keto reductase family proteins	R	General function prediction only ;	NA	NA	chr1:1126000-1127000<=>chr1:1143000-1144000=>NaN	NA	Inter	TAD41
POX_a00382	NA	NA	IPR007306; tRNA A64-2'-O-ribosylphosphate transferase	GO:0019988//GO:0043399	biological_process//molecular_function	charged-tRNA amino acid modification//tRNA A64-2'-O-ribosylphosphate transferase activity	NA	EPS34646.1	hypothetical protein PDE_09610 [Penicillium oxalicum 114-2]	pcs:Pc22g16140	K15463	RIT1	tRNA A64-2'-O-ribosylphosphate transferase	2.4.2.-	--	NA	NA	NA	NA	NA	NA	NA	tRNA A64-2'-O-ribosylphosphate transferase activity	NA	NA	NA	NA	NA	NA	NA	NA	Inter	TAD41
POX_a00383	NA	NA	IPR006439; HAD hydrolase, subfamily IA//IPR023214; HAD-like domain	GO:0008152//GO:0016787	biological_process//molecular_function	metabolic process//hydrolase activity	NA	EPS34645.1	hypothetical protein PDE_09609 [Penicillium oxalicum 114-2]	NA	NA	NA	NA	NA	NA	NA	NA	NA	NA	NA	NA	NA	Haloacid dehalogenase-like hydrolase	NA	NA	NA	NA	NA	NA	chr1:1132000-1133000<=>chr1:1134000-1135000=>POa00384,POa00385	NA	Inter	TAD41
POX_a00384	NA	NA	IPR000086; NUDIX hydrolase domain//IPR015797; NUDIX hydrolase domain-like//IPR020084; NUDIX hydrolase, conserved site//IPR020476; NUDIX hydrolase	GO:0016787	molecular_function	hydrolase activity	NA	EPS34644.1	hypothetical protein PDE_09608 [Penicillium oxalicum 114-2]	act:ACLA_012260	K01515	nudF	ADP-ribose pyrophosphatase	3.6.1.13	[PATH:ko00230] Level1--Metabolism | Level2--Nucleotide metabolism | Level3--Purine metabolism	50.5	ADPP_YEAST	ADP-ribose pyrophosphatase OS=Saccharomyces cerevisiae (strain ATCC 204508 / S288c) OX=559292 GN=YSA1 PE=1 SV=2	NA	NA	NA	NA	ADP-sugar diphosphatase activity	KOG3041	Nucleoside diphosphate-sugar hydrolase of the MutT (NUDIX) family	L	Replication, recombination and repair ;	NA	NA	NA	NA	Inter	TAD41
POX_a00385	NA	NA	IPR000086; NUDIX hydrolase domain//IPR015797; NUDIX hydrolase domain-like	GO:0016787	molecular_function	hydrolase activity	NA	EPS34643.1	hypothetical protein PDE_09607 [Penicillium oxalicum 114-2]	aalt:CC77DRAFT_933850	K18447	NUDX14	ADP-sugar diphosphatase	3.6.1.21	[PATH:ko00230] Level1--Metabolism | Level2--Nucleotide metabolism | Level3--Purine metabolism;[PATH:ko01110] Level1--Metabolism | Level2--Global and overview maps | Level3--Biosynthesis of secondary metabolites;[PATH:ko01100] Level1--Metabolism | Level2--Global and overview maps | Level3--Metabolic pathways;[PATH:ko00500] Level1--Metabolism | Level2--Carbohydrate metabolism | Level3--Starch and s…	NA	NA	NA	NA	NA	NA	NA	Nudix family	NA	NA	NA	NA	NA	NA	chr1:1109000-1110000<=>chr1:1135000-1136000=>POa00374	NA	Inter	TAD41
POX_a00386	NA	NA	IPR011990; Tetratricopeptide-like helical domain//IPR018834; DNA/RNA-binding domain, Est1-type	GO:0005515	molecular_function	protein binding	NA	EPS34641.1	hypothetical protein PDE_09605 [Penicillium oxalicum 114-2]	NA	NA	NA	NA	NA	NA	NA	NA	NA	NA	NA	NA	NA	NA	NA	NA	NA	NA	NA	NA	chr1:1141000-1142000<=>chr1:1143000-1144000=>NaN;chr1:1138000-1139000<=>chr1:1143000-1144000=>NaN;chr1:1140000-1141000<=>chr1:1143000-1144000=>NaN;chr1:1138000-1139000<=>chr1:1140000-1141000=>POa00386;chr1:1138000-1139000<=>chr1:1140000-1141000=>POa00386	NA	Inter	TAD41
POX_a00387	NA	NA	IPR001173; Glycosyltransferase 2-like//IPR029044; Nucleotide-diphospho-sugar transferases	NA	NA	NA	GT2_Glycos_transf_2;GT81;GT2_Glyco_tranf_2_3;GT27;	EPS34640.1	putative dolichyl-phosphate beta-glucosyltransferase [Penicillium oxalicum 114-2]	pdp:PDIP_52110	K00729	ALG5	dolichyl-phosphate beta-glucosyltransferase	2.4.1.117	[PATH:ko01100] Level1--Metabolism | Level2--Global and overview maps | Level3--Metabolic pathways;[PATH:ko00510] Level1--Metabolism | Level2--Glycan biosynthesis and metabolism | Level3--N-Glycan biosynthesis	43.4	ALG5_SCHPO	Dolichyl-phosphate beta-glucosyltransferase OS=Schizosaccharomyces pombe (strain 972 / ATCC 24843) OX=284812 GN=alg5 PE=3 SV=1	NA	NA	NA	NA	dolichyl-phosphate beta-glucosyltransferase activity	KOG2977	Glycosyltransferase	R	General function prediction only ;	NA	NA	chr1:1143000-1144000<=>chr1:1145000-1146000=>NaN;chr1:1145000-1146000<=>chr1:1147000-1148000=>POa00388,POa00389;chr1:1145000-1146000<=>chr1:1179000-1180000=>POa00403	NA	Inter	TAD41
POX_a00388	NA	NA	NA	NA	NA	NA	NA	EPS34639.1	hypothetical protein PDE_09603 [Penicillium oxalicum 114-2]	NA	NA	NA	NA	NA	NA	NA	NA	NA	NA	NA	NA	NA	FUN14 family	NA	NA	NA	NA	NA	NA	NA	NA	Border	TAD42
POX_a00389	NA	NA	IPR007220; Origin recognition complex, subunit 2	GO:0000808//GO:0005634//GO:0006260	cellular_component//cellular_component//biological_process	origin recognition complex//nucleus//DNA replication	NA	EPS34638.1	hypothetical protein PDE_09602 [Penicillium oxalicum 114-2]	pcs:Pc22g15950	K02604	ORC2	origin recognition complex subunit 2	--	[PATH:ko04110] Level1--Cellular Processes | Level2--Cell growth and death | Level3--Cell cycle;[PATH:ko04113] Level1--Cellular Processes | Level2--Cell growth and death | Level3--Meiosis - yeast;[PATH:ko04111] Level1--Cellular Processes | Level2--Cell growth and death | Level3--Cell cycle - yeast	NA	NA	NA	NA	NA	NA	NA	origin recognition complex subunit	NA	NA	NA	NA	NA	NA	chr1:1147000-1148000<=>chr1:1149000-1150000=>POa00388,POa00389	NA	Border;Inter	TAD42
POX_a00390	NA	NA	IPR002813; Arginine biosynthesis protein ArgJ//IPR016117; ArgJ-like domain	GO:0004358//GO:0006526	molecular_function//biological_process	glutamate N-acetyltransferase activity//arginine biosynthetic process	NA	EPS34637.1	hypothetical protein PDE_09601 [Penicillium oxalicum 114-2]	pdp:PDIP_52190	K00620	argJ	glutamate N-acetyltransferase / amino-acid N-acetyltransferase	2.3.1.35 2.3.1.1	[PATH:ko01110] Level1--Metabolism | Level2--Global and overview maps | Level3--Biosynthesis of secondary metabolites;[PATH:ko01100] Level1--Metabolism | Level2--Global and overview maps | Level3--Metabolic pathways;[PATH:ko01230] Level1--Metabolism | Level2--Global and overview maps | Level3--Biosynthesis of amino acids;[PATH:ko01130] Level1--Metabolism | Level2--Global and overview maps | Level3…	90.2	ARGJ_PENRW	Arginine biosynthesis bifunctional protein ArgJ, mitochondrial OS=Penicillium rubens (strain ATCC 28089 / DSM 1075 / NRRL 1951 / Wisconsin 54-1255) OX=500485 GN=Pc22g15960 PE=3 SV=1	COG1364	N-acetylglutamate synthase (N-acetylornithine aminotransferase)	E	Amino acid transport and metabolism	glutamate N-acetyltransferase activity	KOG2786	Putative glutamate/ornithine acetyltransferase	E	Amino acid transport and metabolism ;	NA	NA	chr1:1151000-1152000<=>chr1:1161000-1162000=>POa00394;chr1:1143000-1144000<=>chr1:1151000-1152000=>NaN	chr1:1151000-1152000<=>chr7:822000-823000=>POg08817	Inter	TAD42
POX_a00391	NA	NA	NA	NA	NA	NA	NA	EPS34636.1	hypothetical protein PDE_09600 [Penicillium oxalicum 114-2]	NA	NA	NA	NA	NA	NA	NA	NA	NA	NA	NA	NA	NA	NA	NA	NA	NA	NA	NA	NA	NA	NA	Inter	TAD42
POX_a00392	NA	NA	NA	NA	NA	NA	NA	EPS34635.1	hypothetical protein PDE_09599 [Penicillium oxalicum 114-2]	NA	NA	NA	NA	NA	NA	NA	NA	NA	NA	NA	NA	NA	NA	NA	NA	NA	NA	NA	NA	NA	NA	Inter	TAD42
POX_a00393	NA	NA	NA	NA	NA	NA	NA	EPS34634.1	hypothetical protein PDE_09598 [Penicillium oxalicum 114-2]	NA	NA	NA	NA	NA	NA	NA	NA	NA	NA	NA	NA	NA	NA	NA	NA	NA	NA	NA	NA	NA	NA	Inter	TAD42
POX_a00394	NA	NA	IPR007134; Autophagy-related protein 3, N-terminal//IPR007135; Autophagy-related protein 3//IPR019461; Autophagy-related protein 3, C-terminal	NA	NA	NA	NA	EPS34633.1	hypothetical protein PDE_09597 [Penicillium oxalicum 114-2]	pdp:PDIP_52150	K08343	ATG3	ubiquitin-like-conjugating enzyme ATG3	--	[PATH:ko04140] Level1--Cellular Processes | Level2--Transport and catabolism | Level3--Autophagy - animal;[PATH:ko04138] Level1--Cellular Processes | Level2--Transport and catabolism | Level3--Autophagy - yeast;[PATH:ko04136] Level1--Cellular Processes | Level2--Transport and catabolism | Level3--Autophagy - other;[PATH:ko05167] Level1--Human Diseases | Level2--Infectious diseases: Viral | Level3…	83.3	ATG3_PENRW	Autophagy-related protein 3 OS=Penicillium rubens (strain ATCC 28089 / DSM 1075 / NRRL 1951 / Wisconsin 54-1255) OX=500485 GN=atg3 PE=3 SV=1	NA	NA	NA	NA	Atg8 ligase activity	NA	NA	NA	NA	NA	NA	chr1:1161000-1162000<=>chr1:1163000-1164000=>POa00395;chr1:1151000-1152000<=>chr1:1161000-1162000=>POa00390	NA	Inter	TAD42
POX_a00395	NA	NA	IPR013763; Cyclin-like	NA	NA	NA	NA	EPS34632.1	hypothetical protein PDE_09596 [Penicillium oxalicum 114-2]	NA	NA	NA	NA	NA	NA	NA	NA	NA	NA	NA	NA	NA	positive regulation of phosphorylation of RNA polymerase II C-terminal domain	NA	NA	NA	NA	NA	NA	chr1:1161000-1162000<=>chr1:1163000-1164000=>POa00394;chr1:1163000-1164000<=>chr1:1165000-1166000=>POa00396	NA	Inter	TAD42
POX_a00396	NA	NA	NA	NA	NA	NA	NA	EPS34631.1	hypothetical protein PDE_09595 [Penicillium oxalicum 114-2]	NA	NA	NA	NA	NA	NA	NA	NA	NA	NA	NA	NA	NA	NA	NA	NA	NA	NA	NA	NA	chr1:1143000-1144000<=>chr1:1165000-1166000=>NaN;chr1:1163000-1164000<=>chr1:1165000-1166000=>POa00395	NA	Inter	TAD42
POX_a00397	NA	NA	IPR002208; SecY/SEC61-alpha family//IPR019561; Translocon Sec61/SecY, plug domain//IPR023201; SecY subunit domain//IPR030659; SecY conserved site	GO:0015031//GO:0016020	biological_process//cellular_component	protein transport//membrane	NA	XP_022492780.1	hypothetical protein PENARI_c002G06899 [Penicillium arizonense]	npa:UCRNP2_5994	K10956	SEC61A	protein transport protein SEC61 subunit alpha	--	[PATH:ko04145] Level1--Cellular Processes | Level2--Transport and catabolism | Level3--Phagosome;[PATH:ko04141] Level1--Genetic Information Processing | Level2--Folding, sorting and degradation | Level3--Protein processing in endoplasmic reticulum;[PATH:ko03060] Level1--Genetic Information Processing | Level2--Folding, sorting and degradation | Level3--Protein export;[PATH:ko05110] Level1--Human …	87.6	SC61A_NEUCR	Protein transport protein SEC61 subunit alpha OS=Neurospora crassa (strain ATCC 24698 / 74-OR23-1A / CBS 708.71 / DSM 1257 / FGSC 987) OX=367110 GN=sec-61 PE=3 SV=1	NA	NA	NA	NA	Protein transport protein sec61 subunit alpha	KOG1373	Transport protein Sec61, alpha subunit	UO	Intracellular trafficking, secretion, and vesicular transport ; Posttranslational modification, protein turnover, chaperones ;	The General Secretory Pathway (Sec) Family	Sec61 alpha subunit OS=Penicillium ochrochloron GN=PoSec61 PE=2 SV=1	NA	NA	Inter	TAD42
POX_a00398	NA	NA	IPR001852; Pyridoxal 5'-phosphate synthase subunit PdxS/SNZ//IPR011060; Ribulose-phosphate binding barrel//IPR013785; Aldolase-type TIM barrel	GO:0003824//GO:0008152//GO:0042819//GO:0042823	molecular_function//biological_process//biological_process//biological_process	catalytic activity//metabolic process//vitamin B6 biosynthetic process//pyridoxal phosphate biosynthetic process	NA	EPS34629.1	hypothetical protein PDE_09593 [Penicillium oxalicum 114-2]	pcs:Pc22g15930	K06215	pdxS, pdx1	pyridoxal 5'-phosphate synthase pdxS subunit	4.3.3.6	[PATH:ko00750] Level1--Metabolism | Level2--Metabolism of cofactors and vitamins | Level3--Vitamin B6 metabolism	90.8	PDX1_EMENI	Pyridoxal 5'-phosphate synthase subunit pyroA OS=Emericella nidulans (strain FGSC A4 / ATCC 38163 / CBS 112.46 / NRRL 194 / M139) OX=227321 GN=pyroA PE=3 SV=1	COG0214	Pyridoxal biosynthesis lyase PdxS	H	Coenzyme transport and metabolism	pyridoxal 5'-phosphate synthase (glutamine hydrolysing) activity	KOG1606	Stationary phase-induced protein, SOR/SNZ family	H	Coenzyme transport and metabolism ;	NA	NA	NA	NA	Inter	TAD42
POX_a00400	NA	NA	NA	NA	NA	NA	NA	EPS34627.1	hypothetical protein PDE_09591 [Penicillium oxalicum 114-2]	NA	NA	NA	NA	NA	NA	NA	NA	NA	NA	NA	NA	NA	NA	NA	NA	NA	NA	NA	NA	NA	NA	Inter	TAD42
POX_a00401	NA	NA	IPR032710; NTF2-like domain	NA	NA	NA	NA	EPS34626.1	hypothetical protein PDE_09590 [Penicillium oxalicum 114-2]	fvr:FVEG_13977	K01061	E3.1.1.45	carboxymethylenebutenolidase	3.1.1.45	[PATH:ko01110] Level1--Metabolism | Level2--Global and overview maps | Level3--Biosynthesis of secondary metabolites;[PATH:ko01120] Level1--Metabolism | Level2--Global and overview maps | Level3--Microbial metabolism in diverse environments;[PATH:ko01100] Level1--Metabolism | Level2--Global and overview maps | Level3--Metabolic pathways;[PATH:ko00364] Level1--Metabolism | Level2--Xenobiotics biod…	NA	NA	NA	COG0412	Dienelactone hydrolase	Q	Secondary metabolites biosynthesis, transport and catabolism	carboxymethylenebutenolidase activity	NA	NA	NA	NA	NA	NA	chr1:1143000-1144000<=>chr1:1176000-1177000=>NaN;chr1:1175000-1176000<=>chr1:1181000-1182000=>POa00403;chr1:1117000-1118000<=>chr1:1176000-1177000=>POa00377;chr1:1118000-1119000<=>chr1:1175000-1176000=>POa00378	NA	Inter	TAD42
POX_a00402	NA	NA	IPR018306; Bacteriophage T5, Orf172 DNA-binding	NA	NA	NA	NA	EPS34625.1	hypothetical protein PDE_09589 [Penicillium oxalicum 114-2]	NA	NA	NA	NA	NA	NA	NA	NA	NA	NA	NA	NA	NA	Meiotically up-regulated gene 113	NA	NA	NA	NA	NA	NA	NA	NA	Inter	TAD42
POX_a00403	NA	NA	IPR000587; Creatinase, N-terminal//IPR000994; Peptidase M24, structural domain//IPR001131; Peptidase M24B, X-Pro dipeptidase/aminopeptidase P, conserved site//IPR028980; Creatinase/Aminopeptidase P, N-terminal//IPR029149; Creatinase/Aminopeptidase P/Spt16, N-terminal//IPR032416; Peptidase M24, C-terminal domain	GO:0016787	molecular_function	hydrolase activity	NA	EPS34624.1	hypothetical protein PDE_09588 [Penicillium oxalicum 114-2]	pcs:Pc22g15910	K01262	pepP	Xaa-Pro aminopeptidase	3.4.11.9	--	86.3	AMPP1_PENRW	Probable Xaa-Pro aminopeptidase P OS=Penicillium rubens (strain ATCC 28089 / DSM 1075 / NRRL 1951 / Wisconsin 54-1255) OX=500485 GN=ampp PE=3 SV=1	COG0006	Xaa-Pro aminopeptidase	E	Amino acid transport and metabolism	Belongs to the peptidase M24B family	KOG2413	Xaa-Pro aminopeptidase	E	Amino acid transport and metabolism ;	NA	NA	chr1:1181000-1182000<=>chr1:1183000-1184000=>POa00404;chr1:1181000-1182000<=>chr1:1185000-1186000=>POa00404;chr1:1175000-1176000<=>chr1:1181000-1182000=>POa00401;chr1:1145000-1146000<=>chr1:1179000-1180000=>POa00387	NA	Inter	TAD42
POX_a00404	NA	NA	IPR007191; Sec8 exocyst complex component specific domain	GO:0000145//GO:0006904//GO:0015031	cellular_component//biological_process//biological_process	exocyst//vesicle docking involved in exocytosis//protein transport	NA	EPS34623.1	hypothetical protein PDE_09587 [Penicillium oxalicum 114-2]	ani:AN7730.2	K01262	pepP	Xaa-Pro aminopeptidase	3.4.11.9	--	NA	NA	NA	NA	NA	NA	NA	exocyst complex component	NA	NA	NA	NA	NA	NA	chr1:1181000-1182000<=>chr1:1183000-1184000=>POa00403;chr1:1183000-1184000<=>chr1:1185000-1186000=>POa00404;chr1:1183000-1184000<=>chr1:1185000-1186000=>POa00404;chr1:1181000-1182000<=>chr1:1185000-1186000=>POa00403	NA	Inter	TAD42
POX_a00405	NA	NA	IPR007112; Expansin/pollen allergen, DPBB domain//IPR007117; Expansin, cellulose-binding-like domain//IPR009009; RlpA-like double-psi beta-barrel domain	NA	NA	NA	CBM63;	CEJ60291.1	Putative Extracellular cellulase CelA/allergen Asp F7-like [Penicillium brasilianum]	nfi:NFIA_079270	K20628	exlX	expansin	--	--	NA	NA	NA	NA	NA	NA	NA	Extracellular cellulase CelA	NA	NA	NA	NA	NA	NA	chr1:1187000-1188000<=>chr1:1189000-1190000=>POa00406	NA	Inter	TAD42
POX_a00406	NA	NA	IPR011598; Myc-type, basic helix-loop-helix (bHLH) domain	GO:0046983	molecular_function	protein dimerization activity	NA	EPS34621.1	hypothetical protein PDE_09585 [Penicillium oxalicum 114-2]	pcs:Pc22g15870	K22484	CBF1	transcriptional regulator CBF1	--	--	40.7	YAWC_SCHPO	Uncharacterized bHLH domain-containing protein C3F10.12c OS=Schizosaccharomyces pombe (strain 972 / ATCC 24843) OX=284812 GN=SPAC3F10.12c PE=3 SV=1	NA	NA	NA	NA	DNA Binding protein	KOG1318	Helix loop helix transcription factor EB	K	Transcription ;	NA	NA	chr1:1187000-1188000<=>chr1:1189000-1190000=>POa00405;chr1:1189000-1190000<=>chr1:1191000-1192000=>POa00407	NA	Inter	TAD42
POX_a00407	NA	NA	NA	NA	NA	NA	NA	EPS34620.1	hypothetical protein PDE_09584 [Penicillium oxalicum 114-2]	NA	NA	NA	NA	NA	NA	NA	NA	NA	NA	NA	NA	NA	NA	NA	NA	NA	NA	NA	NA	chr1:1192000-1193000<=>chr1:1201000-1202000=>POa00409;chr1:1189000-1190000<=>chr1:1191000-1192000=>POa00406	NA	Inter;Border	TAD42;TAD43
POX_a00408	NA	NA	IPR003010; Carbon-nitrogen hydrolase	GO:0006807//GO:0016810	biological_process//molecular_function	nitrogen compound metabolic process//hydrolase activity, acting on carbon-nitrogen (but not peptide) bonds	NA	EPS34619.1	hypothetical protein PDE_09583 [Penicillium oxalicum 114-2]	pdp:PDIP_52300	K14663	NTA1	protein N-terminal amidase	3.5.1.-	--	NA	NA	NA	NA	NA	NA	NA	Carbon-nitrogen hydrolase	NA	NA	NA	NA	NA	NA	NA	chr1:1195000-1196000<=>chr4:493000-494000=>POd04954	Inter	TAD43
POX_a00409	NA	NA	IPR005062; SAC3/GANP/THP3	NA	NA	NA	NA	EPS34618.1	hypothetical protein PDE_09582 [Penicillium oxalicum 114-2]	NA	NA	NA	NA	NA	NA	NA	NA	NA	NA	NA	NA	NA	Minichromosome maintenance complex component 3 associated protein	NA	NA	NA	NA	NA	NA	chr1:1201000-1202000<=>chr1:1225000-1226000=>NaN;chr1:1192000-1193000<=>chr1:1201000-1202000=>POa00407;chr1:1201000-1202000<=>chr1:1258000-1259000=>POa00422;chr1:1201000-1202000<=>chr1:1203000-1204000=>POa00410	NA	Inter	TAD43
POX_a00410	NA	NA	IPR021264; Protein of unknown function DUF2841	NA	NA	NA	NA	EPS34617.1	hypothetical protein PDE_09581 [Penicillium oxalicum 114-2]	NA	NA	NA	NA	NA	NA	NA	NA	NA	NA	NA	NA	NA	Protein of unknown function (DUF2841)	NA	NA	NA	NA	NA	NA	chr1:1203000-1204000<=>chr1:1225000-1226000=>NaN;chr1:1203000-1204000<=>chr1:1205000-1206000=>POa00410;chr1:1203000-1204000<=>chr1:1205000-1206000=>POa00410;chr1:1205000-1206000<=>chr1:1227000-1228000=>POa00414;chr1:1204000-1205000<=>chr1:1225000-1226000=>NaN;chr1:1201000-1202000<=>chr1:1203000-1204000=>POa00409	NA	Inter	TAD43
POX_a00411	NA	NA	NA	NA	NA	NA	NA	NA	NA	NA	NA	NA	NA	NA	NA	NA	NA	NA	NA	NA	NA	NA	NA	NA	NA	NA	NA	NA	NA	NA	NA	Inter	TAD43
POX_a00412	NA	NA	NA	NA	NA	NA	NA	NA	NA	NA	NA	NA	NA	NA	NA	NA	NA	NA	NA	NA	NA	NA	NA	NA	NA	NA	NA	NA	NA	NA	NA	Inter	TAD43
POX_a00413	NA	NA	NA	NA	NA	NA	NA	NA	NA	NA	NA	NA	NA	NA	NA	NA	NA	NA	NA	NA	NA	NA	NA	NA	NA	NA	NA	NA	NA	NA	NA	Inter	TAD43
POX_a00414	NA	NA	IPR003439; ABC transporter-like//IPR003593; AAA+ ATPase domain//IPR011527; ABC transporter type 1, transmembrane domain//IPR017871; ABC transporter, conserved site//IPR027417; P-loop containing nucleoside triphosphate hydrolase	GO:0005524//GO:0006810//GO:0016021//GO:0016887//GO:0042626//GO:0055085	molecular_function//biological_process//cellular_component//molecular_function//molecular_function//biological_process	ATP binding//transport//integral component of membrane//ATPase activity//ATPase activity, coupled to transmembrane movement of substances//transmembrane transport	NA	EPS34615.1	hypothetical protein PDE_09579 [Penicillium oxalicum 114-2]	pcs:Pc22g15780	K05665	ABCC1	ATP-binding cassette, subfamily C (CFTR/MRP), member 1	7.6.2.3	[PATH:ko04071] Level1--Environmental Information Processing | Level2--Signal transduction | Level3--Sphingolipid signaling pathway;[PATH:ko01523] Level1--Human Diseases | Level2--Drug resistance: Antineoplastic | Level3--Antifolate resistance;[PATH:ko04977] Level1--Organismal Systems | Level2--Digestive system | Level3--Vitamin digestion and absorption;[PATH:ko02010] Level1--Environmental Informa…	48.4	YCFI_YEAST	Metal resistance protein YCF1 OS=Saccharomyces cerevisiae (strain ATCC 204508 / S288c) OX=559292 GN=YCF1 PE=1 SV=2	NA	NA	NA	NA	ATPase activity, coupled to transmembrane movement of substances	KOG0054	Multidrug resistance-associated protein/mitoxantrone resistance protein, ABC superfamily	Q	Secondary metabolites biosynthesis, transport and catabolism ;	The ATP-binding Cassette (ABC) Superfamily	Metal resistance protein YCF1 (Yeast cadmium factor 1) - Saccharomyces cerevisiae (Baker's yeast).	chr1:1225000-1226000<=>chr1:1227000-1228000=>NaN;chr1:1225000-1226000<=>chr1:1228000-1229000=>NaN;chr1:1205000-1206000<=>chr1:1227000-1228000=>POa00410;chr1:1225000-1226000<=>chr1:1229000-1230000=>NaN;chr1:1231000-1232000<=>chr1:1233000-1234000=>POa00415	NA	Inter;Border	TAD43;TAD44
POX_a00415	NA	NA	IPR000253; Forkhead-associated (FHA) domain//IPR000719; Protein kinase domain//IPR002290; Serine/threonine/dual specificity protein kinase, catalytic domain//IPR003604; Zinc finger, U1-type//IPR008271; Serine/threonine-protein kinase, active site//IPR008984; SMAD/FHA domain//IPR011009; Protein kinase-like domain//IPR017441; Protein kinase, ATP binding site//IPR020683; Ankyrin repeat-containing do…	GO:0003676//GO:0004672//GO:0005515//GO:0005524//GO:0006468//GO:0008270	molecular_function//molecular_function//molecular_function//molecular_function//biological_process//molecular_function	nucleic acid binding//protein kinase activity//protein binding//ATP binding//protein phosphorylation//zinc ion binding	NA	EPS34614.1	hypothetical protein PDE_09578 [Penicillium oxalicum 114-2]	NA	NA	NA	NA	NA	NA	NA	NA	NA	NA	NA	NA	NA	Ankyrin repeat and zinc finger	NA	NA	NA	NA	NA	NA	chr1:1232000-1233000<=>chr1:1234000-1235000=>POa00415;chr1:1232000-1233000<=>chr1:1234000-1235000=>POa00415;chr1:1231000-1232000<=>chr1:1233000-1234000=>POa00414	NA	Inter	TAD44
POX_a00416	NA	NA	NA	NA	NA	NA	NA	EPS34610.1	hypothetical protein PDE_09574 [Penicillium oxalicum 114-2]	NA	NA	NA	NA	NA	NA	NA	NA	NA	NA	NA	NA	NA	NA	NA	NA	NA	NA	NA	NA	NA	NA	Inter	TAD44
POX_a00417	NA	NA	IPR001392; Clathrin adaptor, mu subunit//IPR011012; Longin-like domain//IPR028565; Mu homology domain	GO:0006810//GO:0006886//GO:0016192//GO:0030131	biological_process//biological_process//biological_process//cellular_component	transport//intracellular protein transport//vesicle-mediated transport//clathrin adaptor complex	NA	EPS34609.1	hypothetical protein PDE_09573 [Penicillium oxalicum 114-2]	pcs:Pc22g15720	K11826	AP2M1	AP-2 complex subunit mu-1	--	[PATH:ko04144] Level1--Cellular Processes | Level2--Transport and catabolism | Level3--Endocytosis;[PATH:ko04721] Level1--Organismal Systems | Level2--Nervous system | Level3--Synaptic vesicle cycle;[PATH:ko05016] Level1--Human Diseases | Level2--Neurodegenerative diseases | Level3--Huntington disease;[PATH:ko04961] Level1--Organismal Systems | Level2--Excretory system | Level3--Endocrine and oth…	49.3	AP2M_DICDI	AP-2 complex subunit mu OS=Dictyostelium discoideum OX=44689 GN=apm2 PE=2 SV=2	NA	NA	NA	NA	endocytosis	KOG0938	Adaptor complexes medium subunit family	U	Intracellular trafficking, secretion, and vesicular transport ;	NA	NA	chr1:1244000-1245000<=>chr1:1246000-1247000=>NaN	NA	Inter	TAD44
POX_a00418	NA	NA	IPR019383; Golgin subfamily A member 7/ERF4	NA	NA	NA	NA	EPS34608.1	hypothetical protein PDE_09572 [Penicillium oxalicum 114-2]	NA	NA	NA	NA	NA	NA	NA	NA	NA	NA	NA	NA	NA	Golgin subfamily A member 7/ERF4 family	NA	NA	NA	NA	NA	NA	chr1:1247000-1248000<=>chr1:1249000-1250000=>POa00418;chr1:1247000-1248000<=>chr1:1249000-1250000=>POa00418	NA	Inter	TAD44
POX_a00419	NA	NA	IPR000999; Ribonuclease III domain	GO:0003723//GO:0004525//GO:0006396	molecular_function//molecular_function//biological_process	RNA binding//ribonuclease III activity//RNA processing	NA	EPS34607.1	hypothetical protein PDE_09571 [Penicillium oxalicum 114-2]	NA	NA	NA	NA	NA	NA	NA	NA	NA	NA	NA	NA	NA	NA	NA	NA	NA	NA	NA	NA	NA	NA	Inter	TAD44
POX_a00420	NA	NA	IPR024983; CHAT domain	NA	NA	NA	NA	EPS34606.1	hypothetical protein PDE_09570 [Penicillium oxalicum 114-2]	NA	NA	NA	NA	NA	NA	NA	NA	NA	NA	NA	NA	NA	CHAT domain	NA	NA	NA	NA	NA	NA	chr1:1252000-1253000<=>chr1:1254000-1255000=>POa00420;chr1:1252000-1253000<=>chr1:1254000-1255000=>POa00420;chr1:1241000-1242000<=>chr1:1252000-1253000=>NaN	NA	Inter	TAD44
POX_a00421	NA	NA	NA	NA	NA	NA	NA	EPS34605.1	hypothetical protein PDE_09569 [Penicillium oxalicum 114-2]	NA	NA	NA	NA	NA	NA	NA	NA	NA	NA	NA	NA	NA	NA	NA	NA	NA	NA	NA	NA	NA	chr1:1257000-1258000<=>chr4:1899000-1900000=>NaN	Inter	TAD44
POX_a00422	NA	NA	IPR025256; Domain of unknown function DUF4203	NA	NA	NA	NA	EPS34604.1	hypothetical protein PDE_09568 [Penicillium oxalicum 114-2]	NA	NA	NA	NA	NA	NA	NA	NA	NA	NA	NA	NA	NA	Domain of unknown function (DUF4203)	NA	NA	NA	NA	NA	NA	chr1:1260000-1261000<=>chr1:1262000-1263000=>NaN;chr1:1258000-1259000<=>chr1:1260000-1261000=>POa00422;chr1:1258000-1259000<=>chr1:1260000-1261000=>POa00422;chr1:1201000-1202000<=>chr1:1258000-1259000=>POa00409	NA	Border;Inter	TAD45
POX_a00423	NA	NA	NA	NA	NA	NA	NA	NA	NA	NA	NA	NA	NA	NA	NA	NA	NA	NA	NA	NA	NA	NA	NA	NA	NA	NA	NA	NA	NA	NA	NA	Inter	TAD45
POX_a00424	NA	NA	IPR001623; DnaJ domain//IPR009060; UBA-like//IPR011990; Tetratricopeptide-like helical domain//IPR015940; Ubiquitin-associated domain	GO:0005515	molecular_function	protein binding	NA	EPS34603.1	hypothetical protein PDE_09567 [Penicillium oxalicum 114-2]	NA	NA	NA	NA	NA	NA	NA	NA	NA	NA	NA	NA	NA	clathrin coat disassembly	NA	NA	NA	NA	NA	NA	chr1:1265000-1266000<=>chr1:1271000-1272000=>POa00426	NA	Inter	TAD45
POX_a00425	NA	NA	IPR014816; tRNA (1-methyladenosine) methyltransferase catalytic subunit Gcd14//IPR029063; S-adenosyl-L-methionine-dependent methyltransferase	GO:0016429//GO:0030488//GO:0031515	molecular_function//biological_process//cellular_component	tRNA (adenine-N1-)-methyltransferase activity//tRNA methylation//tRNA (m1A) methyltransferase complex	NA	EPS34602.1	hypothetical protein PDE_09566 [Penicillium oxalicum 114-2]	nfi:NFIA_077690	K07442	TRM61, GCD14	tRNA (adenine57-N1/adenine58-N1)-methyltransferase catalytic subunit	2.1.1.219 2.1.1.220	--	65.1	TRM61_ASPFU	tRNA (adenine(58)-N(1))-methyltransferase catalytic subunit trm61 OS=Neosartorya fumigata (strain ATCC MYA-4609 / Af293 / CBS 101355 / FGSC A1100) OX=330879 GN=trm61 PE=3 SV=1	NA	NA	NA	NA	Catalytic subunit of tRNA (adenine-N(1)-)- methyltransferase, which catalyzes the formation of N(1)- methyladenine at position 58 (m1A58) in initiator methionyl-tRNA	NA	NA	NA	NA	NA	NA	NA	NA	Inter	TAD45
POX_a00426	NA	NA	IPR009080; Aminoacyl-tRNA synthetase, class 1a, anticodon-binding//IPR014729; Rossmann-like alpha/beta/alpha sandwich fold//IPR015803; Cysteine-tRNA ligase//IPR024909; Cysteinyl-tRNA synthetase/mycothiol ligase//IPR032678; tRNA synthetases class I, catalytic domain	GO:0000166//GO:0004812//GO:0004817//GO:0005524//GO:0006418//GO:0006423	molecular_function//molecular_function//molecular_function//molecular_function//biological_process//biological_process	nucleotide binding//aminoacyl-tRNA ligase activity//cysteine-tRNA ligase activity//ATP binding//tRNA aminoacylation for protein translation//cysteinyl-tRNA aminoacylation	NA	EPS34601.1	hypothetical protein PDE_09565 [Penicillium oxalicum 114-2]	pcs:Pc22g14160	K01883	CARS, cysS	cysteinyl-tRNA synthetase	6.1.1.16	[PATH:ko00970] Level1--Genetic Information Processing | Level2--Translation | Level3--Aminoacyl-tRNA biosynthesis	41	SYC_SCHPO	Probable cysteine--tRNA ligase OS=Schizosaccharomyces pombe (strain 972 / ATCC 24843) OX=284812 GN=SPAC29E6.06c PE=3 SV=1	NA	NA	NA	NA	cysteinyl-tRNA aminoacylation	KOG2007	Cysteinyl-tRNA synthetase	J	Translation, ribosomal structure and biogenesis ;	NA	NA	chr1:1265000-1266000<=>chr1:1271000-1272000=>POa00424	NA	Inter	TAD45
POX_a00427	NA	NA	IPR006603; PQ-loop repeat	NA	NA	NA	NA	EPS34600.1	hypothetical protein PDE_09564 [Penicillium oxalicum 114-2]	NA	NA	NA	NA	NA	NA	NA	NA	NA	NA	NA	NA	NA	Pq loop repeat	NA	NA	NA	NA	NA	NA	NA	NA	Inter	TAD45
POX_a00428	NA	NA	IPR029062; Class I glutamine amidotransferase-like	NA	NA	NA	NA	EPS34599.1	hypothetical protein PDE_09563 [Penicillium oxalicum 114-2]	NA	NA	NA	NA	NA	NA	NA	NA	NA	NA	NA	NA	NA	peptidase activity	NA	NA	NA	NA	NA	NA	NA	NA	Inter	TAD45
POX_a00429	NA	NA	IPR007052; CS domain//IPR007699; SGS domain//IPR008978; HSP20-like chaperone//IPR011990; Tetratricopeptide-like helical domain	GO:0005515	molecular_function	protein binding	NA	EPS34598.1	hypothetical protein PDE_09562 [Penicillium oxalicum 114-2]	afm:AFUA_5G04090	K12795	SUGT1, SGT1	suppressor of G2 allele of SKP1	--	[PATH:ko04621] Level1--Organismal Systems | Level2--Immune system | Level3--NOD-like receptor signaling pathway;[PATH:ko04626] Level1--Organismal Systems | Level2--Environmental adaptation | Level3--Plant-pathogen interaction	NA	NA	NA	NA	NA	NA	NA	positive regulation of catalytic activity in other organism involved in symbiotic interaction	NA	NA	NA	NA	NA	NA	chr1:1276000-1277000<=>chr1:1278000-1279000=>POa00430	NA	Inter	TAD45
POX_a00430	NA	NA	IPR002365; Terpene synthase, conserved site//IPR008930; Terpenoid cyclases/protein prenyltransferase alpha-alpha toroid//IPR018333; Squalene cyclase//IPR032696; Squalene cyclase, C-terminal//IPR032697; Squalene cyclase, N-terminal	GO:0016866	molecular_function	intramolecular transferase activity	PL10;PL10_1;	OKP00928.1	Lanosterol synthase [Penicillium subrubescens]	nfi:NFIA_038030	K01852	LSS, ERG7	lanosterol synthase	5.4.99.7	[PATH:ko01110] Level1--Metabolism | Level2--Global and overview maps | Level3--Biosynthesis of secondary metabolites;[PATH:ko01100] Level1--Metabolism | Level2--Global and overview maps | Level3--Metabolic pathways;[PATH:ko01130] Level1--Metabolism | Level2--Global and overview maps | Level3--Biosynthesis of antibiotics;[PATH:ko00100] Level1--Metabolism | Level2--Lipid metabolism | Level3--Steroi…	53.1	ERG7_PNECA	Lanosterol synthase OS=Pneumocystis carinii OX=4754 GN=ERG7 PE=2 SV=1	COG1657	Squalene cyclase	I	Lipid transport and metabolism	oxidosqualene cyclase activity	KOG0497	Oxidosqualene-lanosterol cyclase and related proteins	I	Lipid transport and metabolism ;	NA	NA	chr1:1276000-1277000<=>chr1:1278000-1279000=>POa00429	NA	Border;Inter	TAD46
POX_a00431	NA	Winged helix repressor DNA-binding:IPR011991:Winged helix repressor DNA-binding	IPR002815; Spo11/DNA topoisomerase VI subunit A//IPR011991; Winged helix-turn-helix DNA-binding domain//IPR013049; Spo11/DNA topoisomerase VI, subunit A, N-terminal	GO:0000737//GO:0003677//GO:0003824//GO:0005524//GO:0005694//GO:0006259	biological_process//molecular_function//molecular_function//molecular_function//cellular_component//biological_process	DNA catabolic process, endonucleolytic//DNA binding//catalytic activity//ATP binding//chromosome//DNA metabolic process	NA	EPS34596.1	hypothetical protein PDE_09560 [Penicillium oxalicum 114-2]	pdp:PDIP_53530	K10878	SPO11	meiotic recombination protein SPO11	--	[PATH:ko04113] Level1--Cellular Processes | Level2--Cell growth and death | Level3--Meiosis - yeast	NA	NA	NA	NA	NA	NA	NA	meiotic DNA double-strand break processing	NA	NA	NA	NA	NA	NA	NA	NA	Inter	TAD46
POX_a00432	NA	NA	IPR000608; Ubiquitin-conjugating enzyme E2//IPR016135; Ubiquitin-conjugating enzyme/RWD-like//IPR023313; Ubiquitin-conjugating enzyme, active site	NA	NA	NA	NA	EPS34595.1	hypothetical protein PDE_09559 [Penicillium oxalicum 114-2]	pdp:PDIP_53540	K04555	UBE2G2, UBC7	ubiquitin-conjugating enzyme E2 G2	2.3.2.23	[PATH:ko04141] Level1--Genetic Information Processing | Level2--Folding, sorting and degradation | Level3--Protein processing in endoplasmic reticulum;[PATH:ko04120] Level1--Genetic Information Processing | Level2--Folding, sorting and degradation | Level3--Ubiquitin mediated proteolysis;[PATH:ko05012] Level1--Human Diseases | Level2--Neurodegenerative diseases | Level3--Parkinson disease	59.3	UBC7_SCHPO	Ubiquitin-conjugating enzyme E2-18 kDa OS=Schizosaccharomyces pombe (strain 972 / ATCC 24843) OX=284812 GN=ubc7 PE=2 SV=2	NA	NA	NA	NA	Belongs to the ubiquitin-conjugating enzyme family	KOG0426	Ubiquitin-protein ligase	O	Posttranslational modification, protein turnover, chaperones ;	The Endoplasmic Reticular Retrotranslocon (ER-RT) Family	Ubc7p OS=Saccharomyces cerevisiae (strain Lalvin EC1118 / Prise de mousse) GN=EC1118_1M3_1838g PE=3 SV=1	NA	NA	Inter	TAD46
POX_a00433	NA	NA	IPR005552; Scramblase	NA	NA	NA	NA	EPS34594.1	hypothetical protein PDE_09558 [Penicillium oxalicum 114-2]	NA	NA	NA	NA	NA	NA	NA	NA	NA	NA	NA	NA	NA	May mediate accelerated ATP-independent bidirectional transbilayer migration of phospholipids upon binding calcium ions that results in a loss of phospholipid asymmetry in the plasma membrane	NA	NA	NA	NA	NA	NA	chr1:1286000-1287000<=>chr1:1288000-1289000=>POa00435	NA	Inter	TAD46
POX_a00434	NA	NA	NA	NA	NA	NA	NA	EPS34593.1	hypothetical protein PDE_09557 [Penicillium oxalicum 114-2]	NA	NA	NA	NA	NA	NA	79.2	LCL2_PENRW	Long chronological lifespan protein 2 OS=Penicillium rubens (strain ATCC 28089 / DSM 1075 / NRRL 1951 / Wisconsin 54-1255) OX=500485 GN=lcl2 PE=3 SV=1	NA	NA	NA	NA	ubiquitin-dependent ERAD pathway	NA	NA	NA	NA	NA	NA	NA	NA	Inter	TAD46
POX_a00435	NA	NA	IPR001684; Ribosomal protein L27//IPR018261; Ribosomal protein L27, conserved site	GO:0003735//GO:0005622//GO:0005840//GO:0006412	molecular_function//cellular_component//cellular_component//biological_process	structural constituent of ribosome//intracellular//ribosome//translation	NA	EPS34592.1	hypothetical protein PDE_09556 [Penicillium oxalicum 114-2]	abe:ARB_06987	K02899	RP-L27, MRPL27, rpmA	large subunit ribosomal protein L27	--	[PATH:ko03010] Level1--Genetic Information Processing | Level2--Translation | Level3--Ribosome	40.9	RM02_SCHPO	54S ribosomal protein L27, mitochondrial OS=Schizosaccharomyces pombe (strain 972 / ATCC 24843) OX=284812 GN=mrp7 PE=3 SV=1	NA	NA	NA	NA	structural constituent of ribosome	KOG4600	Mitochondrial ribosomal protein MRP7 (L2)	J	Translation, ribosomal structure and biogenesis ;	NA	NA	chr1:1286000-1287000<=>chr1:1288000-1289000=>POa00433;chr1:1288000-1289000<=>chr1:1290000-1291000=>POa00436;chr1:1288000-1289000<=>chr1:1291000-1292000=>POa00436	NA	Inter	TAD46
POX_a00436	NA	NA	IPR001357; BRCT domain//IPR013914; Rad9-like Rad53-binding domain, fungi	NA	NA	NA	NA	EPS34591.1	hypothetical protein PDE_09555 [Penicillium oxalicum 114-2]	NA	NA	NA	NA	NA	NA	NA	NA	NA	NA	NA	NA	NA	ubiquitin modification-dependent histone binding	NA	NA	NA	NA	NA	NA	chr1:1291000-1292000<=>chr1:1293000-1294000=>POa00436;chr1:1291000-1292000<=>chr1:1293000-1294000=>POa00436;chr1:1288000-1289000<=>chr1:1290000-1291000=>POa00435;chr1:1288000-1289000<=>chr1:1291000-1292000=>POa00435;chr1:1291000-1292000<=>chr1:1309000-1310000=>POa00442	NA	Inter	TAD46
POX_a00437	NA	NA	IPR006676; tRNA-splicing endonuclease//IPR006677; tRNA intron endonuclease, catalytic domain-like//IPR011856; tRNA endonuclease-like domain//IPR016589; tRNA-splicing endonuclease, SEN2 subunit	GO:0000213//GO:0000214//GO:0003676//GO:0004518//GO:0006388	molecular_function//cellular_component//molecular_function//molecular_function//biological_process	tRNA-intron endonuclease activity//tRNA-intron endonuclease complex//nucleic acid binding//nuclease activity//tRNA splicing, via endonucleolytic cleavage and ligation	NA	EPS34590.1	hypothetical protein PDE_09554 [Penicillium oxalicum 114-2]	pcs:Pc22g14000	K15322	TSEN2	tRNA-splicing endonuclease subunit Sen2	4.6.1.16	--	NA	NA	NA	NA	NA	NA	NA	Constitutes one of the two catalytic subunit of the tRNA-splicing endonuclease complex, a complex responsible for identification and cleavage of the splice sites in pre-tRNA. It cleaves pre-tRNA at the 5'- and 3'-splice sites to release the intron. The products are an intron and two tRNA half-molecules bearing 2',3'-cyclic phosphate and 5'-OH termini. There are no conserved sequences at the splic…	NA	NA	NA	NA	NA	NA	NA	NA	Inter	TAD46
POX_a00438	NA	NA	IPR007264; H/ACA ribonucleoprotein complex, subunit Nop10	GO:0001522//GO:0030515//GO:0042254//GO:0072588	biological_process//molecular_function//biological_process//cellular_component	pseudouridine synthesis//snoRNA binding//ribosome biogenesis//box H/ACA RNP complex	NA	EPS34589.1	hypothetical protein PDE_09553 [Penicillium oxalicum 114-2]	act:ACLA_001170	K11130	NOP10, NOLA3	H/ACA ribonucleoprotein complex subunit 3	--	[PATH:ko03008] Level1--Genetic Information Processing | Level2--Translation | Level3--Ribosome biogenesis in eukaryotes	79.3	NOP10_DEBHA	H/ACA ribonucleoprotein complex subunit NOP10 OS=Debaryomyces hansenii (strain ATCC 36239 / CBS 767 / JCM 1990 / NBRC 0083 / IGC 2968) OX=284592 GN=NOP10 PE=3 SV=1	NA	NA	NA	NA	pseudouridine synthesis	KOG3503	H/ACA snoRNP complex, subunit NOP10	A	RNA processing and modification ;	NA	NA	NA	NA	Inter	TAD46
POX_a00439	NA	NA	IPR014881; Nin one binding (NOB1) Zn-ribbon-like//IPR017117; D-site 20S pre-rRNA nuclease Nob1	GO:0000469//GO:0004521//GO:0042274	biological_process//molecular_function//biological_process	cleavage involved in rRNA processing//endoribonuclease activity//ribosomal small subunit biogenesis	NA	EPS34588.1	hypothetical protein PDE_09552 [Penicillium oxalicum 114-2]	pcs:Pc22g13980	K11883	NOB1	RNA-binding protein NOB1	--	[PATH:ko03008] Level1--Genetic Information Processing | Level2--Translation | Level3--Ribosome biogenesis in eukaryotes	42.1	NOB1_SCHPO	20S-pre-rRNA D-site endonuclease nob1 OS=Schizosaccharomyces pombe (strain 972 / ATCC 24843) OX=284812 GN=nob1 PE=3 SV=1	NA	NA	NA	NA	cleavage involved in rRNA processing	KOG2463	Predicted RNA-binding protein Nob1p involved in 26S proteasome assembly	O	Posttranslational modification, protein turnover, chaperones ;	NA	NA	chr1:1299000-1300000<=>chr1:1309000-1310000=>POa00442	NA	Inter	TAD46
POX_a00440	NA	NA	NA	NA	NA	NA	NA	EPS34587.1	hypothetical protein PDE_09551 [Penicillium oxalicum 114-2]	NA	NA	NA	NA	NA	NA	NA	NA	NA	NA	NA	NA	NA	integral membrane protein	NA	NA	NA	NA	NA	NA	NA	NA	Inter	TAD46
POX_a00441	NA	NA	IPR001948; Peptidase M18//IPR023358; Peptidase M18, domain 2	GO:0004177//GO:0006508//GO:0008270	molecular_function//biological_process//molecular_function	aminopeptidase activity//proteolysis//zinc ion binding	NA	EPS34586.1	hypothetical protein PDE_09550 [Penicillium oxalicum 114-2]	pdp:PDIP_53680	K01268	LAP4	aminopeptidase I	3.4.11.22	--	45.6	AMPL_YEAST	Vacuolar aminopeptidase 1 OS=Saccharomyces cerevisiae (strain ATCC 204508 / S288c) OX=559292 GN=APE1 PE=1 SV=2	NA	NA	NA	NA	Aminopeptidase I zinc metalloprotease (M18)	KOG2596	Aminopeptidase I zinc metalloprotease (M18)	E	Amino acid transport and metabolism ;	NA	NA	NA	NA	Inter	TAD46
POX_a00442	NA	NA	IPR002085; Alcohol dehydrogenase superfamily, zinc-type//IPR002328; Alcohol dehydrogenase, zinc-type, conserved site//IPR011032; GroES-like//IPR013154; Alcohol dehydrogenase, N-terminal//IPR016040; NAD(P)-binding domain//IPR020843; Polyketide synthase, enoylreductase domain	GO:0008270//GO:0016491//GO:0055114	molecular_function//molecular_function//biological_process	zinc ion binding//oxidoreductase activity//oxidation-reduction process	NA	EPS34585.1	hypothetical protein PDE_09549 [Penicillium oxalicum 114-2]	NA	NA	NA	NA	NA	NA	NA	NA	NA	COG1063	Threonine dehydrogenase or related Zn-dependent dehydrogenase	ER	Amino acid transport and metabolism;General function prediction only	Dehydrogenase	NA	NA	NA	NA	NA	NA	chr1:1309000-1310000<=>chr1:1311000-1312000=>POa00443;chr1:1307000-1308000<=>chr1:1309000-1310000=>POa00442;chr1:1307000-1308000<=>chr1:1309000-1310000=>POa00442;chr1:1299000-1300000<=>chr1:1309000-1310000=>POa00439;chr1:1291000-1292000<=>chr1:1309000-1310000=>POa00436	NA	Inter	TAD46
POX_a00443	NA	bZIP:IPR004827:Basic-leucine zipper (bZIP) transcription factor	IPR004827; Basic-leucine zipper domain//IPR018287; Hap4 transcription factor, heteromerisation domain//IPR027328; Microtubule-associated protein RP/EB	GO:0003677//GO:0003700//GO:0005634//GO:0006355//GO:0008017//GO:0043565	molecular_function//molecular_function//cellular_component//biological_process//molecular_function//molecular_function	DNA binding//transcription factor activity, sequence-specific DNA binding//nucleus//regulation of transcription, DNA-templated//microtubule binding//sequence-specific DNA binding	GT40;	EPS34584.1	hypothetical protein PDE_09548 [Penicillium oxalicum 114-2]	NA	NA	NA	NA	NA	NA	65.1	HAPX_ASPFU	bZIP transcription factor hapX OS=Neosartorya fumigata (strain ATCC MYA-4609 / Af293 / CBS 101355 / FGSC A1100) OX=330879 GN=hapX PE=2 SV=1	NA	NA	NA	NA	DNA-binding transcription factor activity	NA	NA	NA	NA	NA	NA	chr1:1309000-1310000<=>chr1:1311000-1312000=>POa00442	NA	Inter	TAD46
POX_a00444	NA	NA	IPR023395; Mitochondrial carrier domain	NA	NA	NA	NA	EPS34583.1	hypothetical protein PDE_09547 [Penicillium oxalicum 114-2]	pcs:Pc22g13880	K17967	UGO1	mitochondrial fusion and transport protein UGO1	--	--	NA	NA	NA	NA	NA	NA	NA	mitochondrial fusion	NA	NA	NA	NA	NA	NA	NA	NA	Inter	TAD46
POX_a00445	NA	NA	IPR001041; 2Fe-2S ferredoxin-type iron-sulfur binding domain//IPR001055; Adrenodoxin//IPR012675; Beta-grasp domain//IPR018298; Adrenodoxin, iron-sulphur binding site	GO:0009055//GO:0051536//GO:0051537	molecular_function//molecular_function//molecular_function	electron carrier activity//iron-sulfur cluster binding//2 iron, 2 sulfur cluster binding	NA	EPS34582.1	hypothetical protein PDE_09546 [Penicillium oxalicum 114-2]	pcs:Pc22g13890	K22071	FDX2	ferredoxin-2, mitochondrial	--	--	65.2	ADRX_YEAST	Adrenodoxin homolog, mitochondrial OS=Saccharomyces cerevisiae (strain ATCC 204508 / S288c) OX=559292 GN=YAH1 PE=1 SV=1	COG0633	Ferredoxin	C	Energy production and conversion	2 iron, 2 sulfur cluster binding	KOG3309	Ferredoxin	C	Energy production and conversion ;	NA	NA	NA	NA	Inter	TAD46
POX_a00446	NA	NA	IPR012459; Protein of unknown function DUF1665	NA	NA	NA	NA	EPS34581.1	hypothetical protein PDE_09545 [Penicillium oxalicum 114-2]	NA	NA	NA	NA	NA	NA	NA	NA	NA	NA	NA	NA	NA	rRNA processing protein RRP15	NA	NA	NA	NA	NA	NA	NA	NA	Inter	TAD46
POX_a00447	NA	NA	IPR000897; Signal recognition particle, SRP54 subunit, GTPase domain//IPR003593; AAA+ ATPase domain//IPR004125; Signal recognition particle, SRP54 subunit, M-domain//IPR006325; Signal recognition particle, SRP54 subunit, eukaryotic//IPR013822; Signal recognition particle, SRP54 subunit, helical bundle//IPR022941; Signal recognition particle, SRP54 subunit//IPR027417; P-loop containing nucleoside …	GO:0003924//GO:0005525//GO:0006614//GO:0008312//GO:0048500	molecular_function//molecular_function//biological_process//molecular_function//cellular_component	GTPase activity//GTP binding//SRP-dependent cotranslational protein targeting to membrane//7S RNA binding//signal recognition particle	NA	EPS34580.1	hypothetical protein PDE_09544 [Penicillium oxalicum 114-2]	ang:ANI_1_816084	K03106	SRP54, ffh	signal recognition particle subunit SRP54	3.6.5.4	[PATH:ko03070] Level1--Environmental Information Processing | Level2--Membrane transport | Level3--Bacterial secretion system;[PATH:ko03060] Level1--Genetic Information Processing | Level2--Folding, sorting and degradation | Level3--Protein export;[PATH:ko02024] Level1--Cellular Processes | Level2--Cellular community - prokaryotes | Level3--Quorum sensing	89.9	SRP54_ASPNG	Signal recognition particle 54 kDa protein homolog OS=Aspergillus niger OX=5061 GN=srpA PE=3 SV=1	COG0541	Signal recognition particle GTPase	U	Intracellular trafficking, secretion, and vesicular transport	7S RNA binding	KOG0780	Signal recognition particle, subunit Srp54	U	Intracellular trafficking, secretion, and vesicular transport ;	The General Secretory Pathway (Sec) Family	Signal recognition particle 54 kDa protein (SRP54) - Homo sapiens (Human).	NA	NA	Inter	TAD46
POX_a00448	NA	NA	IPR018946; Alkaline phosphatase D-related//IPR029052; Metallo-dependent phosphatase-like	NA	NA	NA	NA	EPS34579.1	hypothetical protein PDE_09543 [Penicillium oxalicum 114-2]	pcs:Pc22g13870	K01113	phoD	alkaline phosphatase D	3.1.3.1	[PATH:ko01100] Level1--Metabolism | Level2--Global and overview maps | Level3--Metabolic pathways;[PATH:ko02020] Level1--Environmental Information Processing | Level2--Signal transduction | Level3--Two-component system;[PATH:ko00790] Level1--Metabolism | Level2--Metabolism of cofactors and vitamins | Level3--Folate biosynthesis	NA	NA	NA	NA	NA	NA	NA	Alkaline phosphatase family protein	NA	NA	NA	NA	NA	NA	chr1:1322000-1323000<=>chr1:1324000-1325000=>POa00449	NA	Inter	TAD46
POX_a00449	NA	NA	IPR001223; Glycoside hydrolase family 18, catalytic domain//IPR013781; Glycoside hydrolase, catalytic domain//IPR017853; Glycoside hydrolase superfamily	GO:0004553//GO:0005975	molecular_function//biological_process	hydrolase activity, hydrolyzing O-glycosyl compounds//carbohydrate metabolic process	GH18;	EPS34578.1	putative endo-N-acetyl-beta-d-glucosaminidase [Penicillium oxalicum 114-2]	afm:AFUA_5G03850	K01183	E3.2.1.14	chitinase	3.2.1.14	[PATH:ko01100] Level1--Metabolism | Level2--Global and overview maps | Level3--Metabolic pathways;[PATH:ko00520] Level1--Metabolism | Level2--Carbohydrate metabolism | Level3--Amino sugar and nucleotide sugar metabolism	NA	NA	NA	COG3469	Chitinase	G	Carbohydrate transport and metabolism	Glycoside hydrolase family 18	NA	NA	NA	NA	NA	NA	chr1:1322000-1323000<=>chr1:1324000-1325000=>POa00448	NA	Inter	TAD46
POX_a00450	NA	NA	NA	NA	NA	NA	NA	EPS34577.1	hypothetical protein PDE_09541 [Penicillium oxalicum 114-2]	NA	NA	NA	NA	NA	NA	NA	NA	NA	NA	NA	NA	NA	NA	NA	NA	NA	NA	NA	NA	chr1:1325000-1326000<=>chr1:1327000-1328000=>POa00451	NA	Inter	TAD46
POX_a00451	NA	NA	NA	NA	NA	NA	NA	EPS34576.1	hypothetical protein PDE_09540 [Penicillium oxalicum 114-2]	NA	NA	NA	NA	NA	NA	NA	NA	NA	NA	NA	NA	NA	Spindle pole body associated protein SnaD	NA	NA	NA	NA	NA	NA	chr1:1325000-1326000<=>chr1:1327000-1328000=>POa00450;chr1:1327000-1328000<=>chr1:1334000-1335000=>POa00453;chr1:1327000-1328000<=>chr1:1390000-1391000=>POa00473;chr1:1327000-1328000<=>chr1:1330000-1331000=>POa00452	NA	Inter	TAD46
POX_a00452	NA	NA	NA	NA	NA	NA	NA	EPS34575.1	hypothetical protein PDE_09539 [Penicillium oxalicum 114-2]	NA	NA	NA	NA	NA	NA	NA	NA	NA	NA	NA	NA	NA	NA	NA	NA	NA	NA	NA	NA	chr1:1327000-1328000<=>chr1:1330000-1331000=>POa00451	chr1:1330000-1331000<=>chr3:2780000-2781000=>POc04399	Inter	TAD46
POX_a00453	NA	NA	NA	NA	NA	NA	NA	EPS34574.1	hypothetical protein PDE_09538 [Penicillium oxalicum 114-2]	NA	NA	NA	NA	NA	NA	NA	NA	NA	NA	NA	NA	NA	NA	NA	NA	NA	NA	NA	NA	chr1:1334000-1335000<=>chr1:1336000-1337000=>POa00454;chr1:1334000-1335000<=>chr1:1402000-1403000=>POa00480;chr1:1327000-1328000<=>chr1:1334000-1335000=>POa00451;chr1:1332000-1333000<=>chr1:1334000-1335000=>POa00453;chr1:1332000-1333000<=>chr1:1334000-1335000=>POa00453;chr1:1334000-1335000<=>chr1:1385000-1386000=>POa00471	NA	Inter;Border	TAD46;TAD47
POX_a00454	NA	NA	NA	NA	NA	NA	GH162;	EPS34573.1	hypothetical protein PDE_09537 [Penicillium oxalicum 114-2]	NA	NA	NA	NA	NA	NA	NA	NA	NA	NA	NA	NA	NA	GPI anchored protein	NA	NA	NA	NA	NA	NA	chr1:1334000-1335000<=>chr1:1336000-1337000=>POa00453;chr1:1335000-1336000<=>chr1:1396000-1397000=>POa00477;chr1:1335000-1336000<=>chr1:1342000-1343000=>POa00455,POa00456	NA	Border;Inter	TAD47
POX_a00455	NA	Zn2Cys6:IPR001138:Fungal transcriptional regulatory protein, N-terminal//Zn2Cys6:IPR007219:Fungal specific transcription factor	IPR001138; Zn(2)-C6 fungal-type DNA-binding domain//IPR007219; Transcription factor domain, fungi	GO:0000981//GO:0003677//GO:0005634//GO:0006351//GO:0006355//GO:0008270	molecular_function//molecular_function//cellular_component//biological_process//biological_process//molecular_function	RNA polymerase II transcription factor activity, sequence-specific DNA binding//DNA binding//nucleus//transcription, DNA-templated//regulation of transcription, DNA-templated//zinc ion binding	GH1;GH5;GH128;GH113;	OKP00971.1	Beta-glucosidase 1B [Penicillium subrubescens]	afm:AFUA_1G16400	K01188	E3.2.1.21	beta-glucosidase	3.2.1.21	[PATH:ko01110] Level1--Metabolism | Level2--Global and overview maps | Level3--Biosynthesis of secondary metabolites;[PATH:ko00460] Level1--Metabolism | Level2--Metabolism of other amino acids | Level3--Cyanoamino acid metabolism;[PATH:ko01100] Level1--Metabolism | Level2--Global and overview maps | Level3--Metabolic pathways;[PATH:ko00500] Level1--Metabolism | Level2--Carbohydrate metabolism | L…	54.6	BGL1B_PHACH	Beta-glucosidase 1B OS=Phanerochaete chrysosporium OX=5306 GN=BGL1B PE=1 SV=1	COG2723	Beta-glucosidase/6-phospho-beta-glucosidase/beta-galactosidase	G	Carbohydrate transport and metabolism	c6 transcription factor	KOG0626	Beta-glucosidase, lactase phlorizinhydrolase, and related proteins	G	Carbohydrate transport and metabolism ;	NA	NA	chr1:1340000-1341000<=>chr1:1342000-1343000=>POa00455,POa00456;chr1:1338000-1339000<=>chr1:1340000-1341000=>POa00455;chr1:1338000-1339000<=>chr1:1340000-1341000=>POa00455;chr1:1338000-1339000<=>chr1:1344000-1345000=>POa00457;chr1:1338000-1339000<=>chr1:1342000-1343000=>POa00455,POa00456;chr1:1339000-1340000<=>chr1:1341000-1342000=>POa00455,POa00456;chr1:1340000-1341000<=>chr1:1344000-1345000=>POa…	NA	Inter	TAD47
POX_a00457	NA	NA	IPR003663; Sugar/inositol transporter//IPR005828; Major facilitator, sugar transporter-like//IPR020846; Major facilitator superfamily domain	GO:0016020//GO:0016021//GO:0022857//GO:0022891//GO:0055085	cellular_component//cellular_component//molecular_function//molecular_function//biological_process	membrane//integral component of membrane//transmembrane transporter activity//substrate-specific transmembrane transporter activity//transmembrane transport	NA	EPS34570.1	hypothetical protein PDE_09534 [Penicillium oxalicum 114-2]	NA	NA	NA	NA	NA	NA	NA	NA	NA	NA	NA	NA	NA	carbohydrate:proton symporter activity	NA	NA	NA	NA	NA	NA	chr1:1338000-1339000<=>chr1:1344000-1345000=>POa00455;chr1:1342000-1343000<=>chr1:1344000-1345000=>POa00455,POa00456;chr1:1340000-1341000<=>chr1:1344000-1345000=>POa00455;chr1:1341000-1342000<=>chr1:1344000-1345000=>POa00455,POa00456	NA	Inter	TAD47
POX_a00458	NA	NA	NA	NA	NA	NA	NA	NA	NA	NA	NA	NA	NA	NA	NA	NA	NA	NA	NA	NA	NA	NA	NA	NA	NA	NA	NA	NA	NA	NA	NA	Inter	TAD47
POX_a00459	NA	NA	IPR001223; Glycoside hydrolase family 18, catalytic domain//IPR001579; Glycoside hydrolase, chitinase active site//IPR013781; Glycoside hydrolase, catalytic domain//IPR017853; Glycoside hydrolase superfamily	GO:0004553//GO:0005975	molecular_function//biological_process	hydrolase activity, hydrolyzing O-glycosyl compounds//carbohydrate metabolic process	GH18;	EPS34568.1	putative chitinase [Penicillium oxalicum 114-2]	act:ACLA_001370	K01183	E3.2.1.14	chitinase	3.2.1.14	[PATH:ko01100] Level1--Metabolism | Level2--Global and overview maps | Level3--Metabolic pathways;[PATH:ko00520] Level1--Metabolism | Level2--Carbohydrate metabolism | Level3--Amino sugar and nucleotide sugar metabolism	42.6	CHIA1_EMENI	Endochitinase A OS=Emericella nidulans (strain FGSC A4 / ATCC 38163 / CBS 112.46 / NRRL 194 / M139) OX=227321 GN=chiA PE=1 SV=1	NA	NA	NA	NA	Belongs to the glycosyl hydrolase 18 family	NA	NA	NA	NA	NA	NA	chr1:1350000-1351000<=>chr1:1372000-1373000=>POa00467	NA	Inter	TAD47
POX_a00460	NA	NA	IPR003673; CoA-transferase family III//IPR023606; CoA-transferase family III domain	GO:0003824	molecular_function	catalytic activity	NA	EPS34567.1	hypothetical protein PDE_09531 [Penicillium oxalicum 114-2]	pcs:Pc22g13680	K01796	E5.1.99.4, AMACR, mcr	alpha-methylacyl-CoA racemase	5.1.99.4	[PATH:ko04146] Level1--Cellular Processes | Level2--Transport and catabolism | Level3--Peroxisome;[PATH:ko00120] Level1--Metabolism | Level2--Lipid metabolism | Level3--Primary bile acid biosynthesis;[PATH:ko01100] Level1--Metabolism | Level2--Global and overview maps | Level3--Metabolic pathways	65.7	CEFD2_ACRCH	Isopenicillin N epimerase component 2 OS=Acremonium chrysogenum OX=5044 GN=cefD2 PE=3 SV=1	COG1804	Crotonobetainyl-CoA:carnitine CoA-transferase CaiB and related acyl-CoA transferases	I	Lipid transport and metabolism	alpha-methylacyl-CoA racemase activity	KOG3957	Predicted L-carnitine dehydratase/alpha-methylacyl-CoA racemase	I	Lipid transport and metabolism ;	NA	NA	NA	NA	Inter	TAD47
POX_a00461	NA	NA	NA	NA	NA	NA	NA	EPS34566.1	hypothetical protein PDE_09530 [Penicillium oxalicum 114-2]	NA	NA	NA	NA	NA	NA	NA	NA	NA	NA	NA	NA	NA	NA	NA	NA	NA	NA	NA	NA	NA	NA	Inter	TAD47
POX_a00462	NA	NA	NA	NA	NA	NA	NA	EPS34565.1	hypothetical protein PDE_09529 [Penicillium oxalicum 114-2]	NA	NA	NA	NA	NA	NA	NA	NA	NA	NA	NA	NA	NA	NA	NA	NA	NA	NA	NA	NA	NA	NA	Inter	TAD47
POX_a00463	NA	NA	NA	NA	NA	NA	NA	EPS34564.1	hypothetical protein PDE_09528 [Penicillium oxalicum 114-2]	NA	NA	NA	NA	NA	NA	NA	NA	NA	NA	NA	NA	NA	NA	NA	NA	NA	NA	NA	NA	NA	NA	Inter	TAD47
POX_a00464	NA	NA	NA	NA	NA	NA	NA	EPS34563.1	hypothetical protein PDE_09527 [Penicillium oxalicum 114-2]	NA	NA	NA	NA	NA	NA	NA	NA	NA	NA	NA	NA	NA	NA	NA	NA	NA	NA	NA	NA	NA	NA	Inter	TAD47
POX_a00465	NA	NA	NA	NA	NA	NA	NA	EPS34562.1	hypothetical protein PDE_09526 [Penicillium oxalicum 114-2]	NA	NA	NA	NA	NA	NA	NA	NA	NA	NA	NA	NA	NA	NA	NA	NA	NA	NA	NA	NA	chr1:1361000-1362000<=>chr1:1363000-1364000=>POa00463,POa00464	chr1:1363000-1364000<=>chr2:3361000-3362000=>POb03040	Inter	TAD47
POX_a00466	NA	NA	IPR022043; Chromatin assembly factor 1 subunit A	NA	NA	NA	GT41;	EPS34561.1	hypothetical protein PDE_09525 [Penicillium oxalicum 114-2]	pcs:Pc21g01180	K10750	CHAF1A	chromatin assembly factor 1 subunit A	--	--	NA	NA	NA	NA	NA	NA	NA	Chromatin assembly factor 1 subunit A	NA	NA	NA	NA	NA	NA	NA	chr1:1366000-1367000<=>chr3:1577000-1578000=>POc04021	Inter	TAD47
POX_a00467	NA	NA	NA	NA	NA	NA	NA	EPS34559.1	hypothetical protein PDE_09523 [Penicillium oxalicum 114-2]	NA	NA	NA	NA	NA	NA	NA	NA	NA	NA	NA	NA	NA	NA	NA	NA	NA	NA	NA	NA	chr1:1372000-1373000<=>chr1:1374000-1375000=>POa00467;chr1:1372000-1373000<=>chr1:1374000-1375000=>POa00467;chr1:1370000-1371000<=>chr1:1372000-1373000=>POa00467;chr1:1370000-1371000<=>chr1:1372000-1373000=>POa00467;chr1:1372000-1373000<=>chr1:1376000-1377000=>POa00468;chr1:1374000-1375000<=>chr1:1376000-1377000=>POa00468;chr1:1350000-1351000<=>chr1:1372000-1373000=>POa00459	NA	Inter	TAD47
POX_a00468	NA	NA	IPR007062; Protein phosphatase inhibitor 2 (IPP-2)	GO:0004864//GO:0009966//GO:0043666	molecular_function//biological_process//biological_process	protein phosphatase inhibitor activity//regulation of signal transduction//regulation of phosphoprotein phosphatase activity	NA	EPS34558.1	hypothetical protein PDE_09522 [Penicillium oxalicum 114-2]	pcs:Pc21g01200	K16833	PPP1R2, IPP2	protein phosphatase inhibitor 2	--	--	NA	NA	NA	NA	NA	NA	NA	Protein phosphatase inhibitor 2 (IPP-2)	NA	NA	NA	NA	NA	NA	chr1:1340000-1341000<=>chr1:1376000-1377000=>POa00455;chr1:1372000-1373000<=>chr1:1376000-1377000=>POa00467;chr1:1374000-1375000<=>chr1:1376000-1377000=>POa00467	NA	Inter	TAD47
POX_a00469	NA	NA	IPR001251; CRAL-TRIO lipid binding domain//IPR011074; CRAL/TRIO, N-terminal domain	NA	NA	NA	NA	EPS34557.1	hypothetical protein PDE_09521 [Penicillium oxalicum 114-2]	pcs:Pc21g01230	K19996	SFH5	phosphatidylinositol transfer protein SFH5	--	--	52.6	SFH5_ASPOR	Phosphatidylinositol transfer protein sfh5 OS=Aspergillus oryzae (strain ATCC 42149 / RIB 40) OX=510516 GN=sfh5 PE=3 SV=1	NA	NA	NA	NA	Non-classical phosphatidylinositol (PtdIns) transfer protein (PITP), which exhibits PtdIns-binding transfer activity in the absence of detectable PtdCho-binding transfer activity. Regulates PtdIns(4,5)P2 homeostasis at the plasma membrane (By similarity)	NA	NA	NA	NA	NA	NA	NA	NA	Inter	TAD47
POX_a00470	NA	NA	IPR004823; TATA box binding protein associated factor (TAF)//IPR009072; Histone-fold//IPR011442; TAF6, C-terminal HEAT repeat domain//IPR011989; Armadillo-like helical//IPR016024; Armadillo-type fold	GO:0005488//GO:0005634//GO:0006352//GO:0046982//GO:0051090	molecular_function//cellular_component//biological_process//molecular_function//biological_process	binding//nucleus//DNA-templated transcription, initiation//protein heterodimerization activity//regulation of sequence-specific DNA binding transcription factor activity	NA	EPS34556.1	hypothetical protein PDE_09520 [Penicillium oxalicum 114-2]	pcs:Pc21g01240	K03131	TAF6	transcription initiation factor TFIID subunit 6	--	[PATH:ko03022] Level1--Genetic Information Processing | Level2--Transcription | Level3--Basal transcription factors;[PATH:ko05168] Level1--Human Diseases | Level2--Infectious diseases: Viral | Level3--Herpes simplex infection	49.4	TAF6_SCHPO	Transcription initiation factor TFIID subunit 6 OS=Schizosaccharomyces pombe (strain 972 / ATCC 24843) OX=284812 GN=taf6 PE=1 SV=1	NA	NA	NA	NA	regulation of DNA-binding transcription factor activity	KOG2549	Transcription initiation factor TFIID, subunit TAF6 (also component of histone acetyltransferase SAGA)	K	Transcription ;	NA	NA	chr1:1382000-1383000<=>chr1:1384000-1385000=>POa00471	NA	Inter	TAD47
POX_a00471	NA	NA	IPR001985; S-adenosylmethionine decarboxylase//IPR016067; S-adenosylmethionine decarboxylase, core//IPR018166; S-adenosylmethionine decarboxylase, conserved site//IPR018167; S-adenosylmethionine decarboxylase subgroup	GO:0004014//GO:0006597//GO:0008295	molecular_function//biological_process//biological_process	adenosylmethionine decarboxylase activity//spermine biosynthetic process//spermidine biosynthetic process	NA	EPS34555.1	hypothetical protein PDE_09519 [Penicillium oxalicum 114-2]	pcs:Pc21g01250	K01611	speD, AMD1	S-adenosylmethionine decarboxylase	4.1.1.50	[PATH:ko00330] Level1--Metabolism | Level2--Amino acid metabolism | Level3--Arginine and proline metabolism;[PATH:ko01100] Level1--Metabolism | Level2--Global and overview maps | Level3--Metabolic pathways;[PATH:ko00270] Level1--Metabolism | Level2--Amino acid metabolism | Level3--Cysteine and methionine metabolism	NA	NA	NA	NA	NA	NA	NA	S-adenosylmethioninamine biosynthetic process	NA	NA	NA	NA	NA	NA	chr1:1382000-1383000<=>chr1:1384000-1385000=>POa00470;chr1:1341000-1342000<=>chr1:1384000-1385000=>POa00455,POa00456;chr1:1334000-1335000<=>chr1:1385000-1386000=>POa00453	NA	Inter	TAD47
POX_a00472	NA	NA	IPR006809; TAFII28-like protein//IPR009072; Histone-fold	GO:0005634//GO:0006367//GO:0046982	cellular_component//biological_process//molecular_function	nucleus//transcription initiation from RNA polymerase II promoter//protein heterodimerization activity	NA	EPS34554.1	hypothetical protein PDE_09518 [Penicillium oxalicum 114-2]	pcs:Pc21g01260	K03135	TAF11	transcription initiation factor TFIID subunit 11	--	[PATH:ko03022] Level1--Genetic Information Processing | Level2--Transcription | Level3--Basal transcription factors	NA	NA	NA	NA	NA	NA	NA	hTAFII28-like protein conserved region	NA	NA	NA	NA	NA	NA	chr1:1388000-1389000<=>chr1:1390000-1391000=>POa00473	NA	Inter	TAD47
POX_a00473	NA	NA	IPR001708; Membrane insertase OXA1/ALB3/YidC	GO:0016021//GO:0051205	cellular_component//biological_process	integral component of membrane//protein insertion into membrane	NA	EPS34553.1	hypothetical protein PDE_09517 [Penicillium oxalicum 114-2]	pdp:PDIP_51220	K03217	yidC, spoIIIJ, OXA1, ccfA	YidC/Oxa1 family membrane protein insertase	--	[PATH:ko03070] Level1--Environmental Information Processing | Level2--Membrane transport | Level3--Bacterial secretion system;[PATH:ko03060] Level1--Genetic Information Processing | Level2--Folding, sorting and degradation | Level3--Protein export;[PATH:ko02024] Level1--Cellular Processes | Level2--Cellular community - prokaryotes | Level3--Quorum sensing	NA	NA	NA	NA	NA	NA	NA	mitochondrial inner membrane protein	NA	NA	NA	NA	NA	NA	chr1:1388000-1389000<=>chr1:1390000-1391000=>POa00472;chr1:1327000-1328000<=>chr1:1390000-1391000=>POa00451	NA	Inter	TAD47
POX_a00474	NA	NA	IPR013262; Outer membrane protein, MIM1/TOM13, mitochondrial	GO:0005741	cellular_component	mitochondrial outer membrane	NA	EPS34552.1	hypothetical protein PDE_09516 [Penicillium oxalicum 114-2]	NA	NA	NA	NA	NA	NA	60.2	MIM1_NEUCR	Mitochondrial import protein 1 OS=Neurospora crassa (strain ATCC 24698 / 74-OR23-1A / CBS 708.71 / DSM 1257 / FGSC 987) OX=367110 GN=B13O8.080 PE=3 SV=1	NA	NA	NA	NA	mitochondrial outer membrane translocase complex assembly	NA	NA	NA	NA	NA	NA	NA	NA	Inter	TAD47
POX_a00475	NA	NA	IPR001012; UBX domain//IPR009060; UBA-like//IPR012989; SEP domain//IPR029071; Ubiquitin-related domain	GO:0005515	molecular_function	protein binding	NA	EPS34551.1	hypothetical protein PDE_09515 [Penicillium oxalicum 114-2]	pdp:PDIP_48410	K14012	SHP1, UBX1, NSFL1C	UBX domain-containing protein 1	--	[PATH:ko04141] Level1--Genetic Information Processing | Level2--Folding, sorting and degradation | Level3--Protein processing in endoplasmic reticulum	67	UBX1_EMENI	UBX domain-containing protein 1 OS=Emericella nidulans (strain FGSC A4 / ATCC 38163 / CBS 112.46 / NRRL 194 / M139) OX=227321 GN=ubx1 PE=3 SV=1	NA	NA	NA	NA	nuclear envelope reassembly	NA	NA	NA	NA	NA	NA	NA	NA	Inter	TAD47
POX_a00476	NA	NA	IPR019591; Mrp/NBP35 ATP-binding protein//IPR027417; P-loop containing nucleoside triphosphate hydrolase//IPR028600; Cytosolic Fe-S cluster assembly factor NUBP2/Cfd1, eukaryotes	GO:0016226//GO:0051539	biological_process//molecular_function	iron-sulfur cluster assembly//4 iron, 4 sulfur cluster binding	NA	EPS34550.1	hypothetical protein PDE_09514 [Penicillium oxalicum 114-2]	ani:AN8228.2	K14012	SHP1, UBX1, NSFL1C	UBX domain-containing protein 1	--	[PATH:ko04141] Level1--Genetic Information Processing | Level2--Folding, sorting and degradation | Level3--Protein processing in endoplasmic reticulum	77	CFD1_ASPFU	Cytosolic Fe-S cluster assembly factor cfd1 OS=Neosartorya fumigata (strain ATCC MYA-4609 / Af293 / CBS 101355 / FGSC A1100) OX=330879 GN=cfd1 PE=3 SV=1	COG0489	Chromosome partitioning ATPase, Mrp family, contains Fe-S cluster	D	Cell cycle control, cell division, chromosome partitioning	iron-sulfur cluster assembly	KOG3022	Predicted ATPase, nucleotide-binding	D	Cell cycle control, cell division, chromosome partitioning ;	NA	NA	NA	NA	Inter	TAD47
POX_a00477	NA	NA	NA	NA	NA	NA	NA	EPS34549.1	hypothetical protein PDE_09513 [Penicillium oxalicum 114-2]	NA	NA	NA	NA	NA	NA	NA	NA	NA	NA	NA	NA	NA	NA	NA	NA	NA	NA	NA	NA	chr1:1342000-1343000<=>chr1:1396000-1397000=>POa00455,POa00456;chr1:1335000-1336000<=>chr1:1396000-1397000=>POa00454;chr1:1340000-1341000<=>chr1:1396000-1397000=>POa00455	NA	Inter	TAD47
POX_a00478	NA	NA	IPR009316; COG complex component, COG2//IPR024602; Conserved oligomeric Golgi complex, subunit 2, N-terminal	GO:0007030//GO:0015031//GO:0016020	biological_process//biological_process//cellular_component	Golgi organization//protein transport//membrane	NA	EPS34548.1	hypothetical protein PDE_09512 [Penicillium oxalicum 114-2]	pdp:PDIP_48700	K20289	COG2	conserved oligomeric Golgi complex subunit 2	--	--	NA	NA	NA	NA	NA	NA	NA	Golgi organization	NA	NA	NA	NA	NA	NA	NA	NA	Inter;Border	TAD47;TAD48
POX_a00479	NA	NA	IPR016094; Ribosomal protein L1, 2-layer alpha/beta-sandwich//IPR016095; Ribosomal protein L1, 3-layer alpha/beta-sandwich//IPR023674; Ribosomal protein L1-like//IPR028364; Ribosomal protein L1/ribosomal biogenesis protein	GO:0003723	molecular_function	RNA binding	NA	EPS34547.1	hypothetical protein PDE_09511 [Penicillium oxalicum 114-2]	pdp:PDIP_48710	K02863	RP-L1, MRPL1, rplA	large subunit ribosomal protein L1	--	[PATH:ko03010] Level1--Genetic Information Processing | Level2--Translation | Level3--Ribosome	NA	NA	NA	NA	NA	NA	NA	mitochondrial translation	NA	NA	NA	NA	NA	NA	NA	NA	Border;Inter	TAD48
POX_a00480	NA	NA	IPR000924; Glutamyl/glutaminyl-tRNA synthetase//IPR001412; Aminoacyl-tRNA synthetase, class I, conserved site//IPR004046; Glutathione S-transferase, C-terminal//IPR004526; Glutamyl-tRNA synthetase, archaeal/eukaryotic cytosolic//IPR010987; Glutathione S-transferase, C-terminal-like//IPR011035; Ribosomal protein L25/Gln-tRNA synthetase, anti-codon-binding domain//IPR014729; Rossmann-like alpha/bet…	GO:0000166//GO:0004812//GO:0004818//GO:0005524//GO:0005737//GO:0006412//GO:0006418//GO:0006424//GO:0016876//GO:0043039	molecular_function//molecular_function//molecular_function//molecular_function//cellular_component//biological_process//biological_process//biological_process//molecular_function//biological_process	nucleotide binding//aminoacyl-tRNA ligase activity//glutamate-tRNA ligase activity//ATP binding//cytoplasm//translation//tRNA aminoacylation for protein translation//glutamyl-tRNA aminoacylation//ligase activity, forming aminoacyl-tRNA and related compounds//tRNA aminoacylation	NA	EPS34546.1	hypothetical protein PDE_09510 [Penicillium oxalicum 114-2]	pdp:PDIP_48720	K01885	EARS, gltX	glutamyl-tRNA synthetase	6.1.1.17	[PATH:ko01110] Level1--Metabolism | Level2--Global and overview maps | Level3--Biosynthesis of secondary metabolites;[PATH:ko00860] Level1--Metabolism | Level2--Metabolism of cofactors and vitamins | Level3--Porphyrin and chlorophyll metabolism;[PATH:ko01120] Level1--Metabolism | Level2--Global and overview maps | Level3--Microbial metabolism in diverse environments;[PATH:ko01100] Level1--Metabol…	55.5	SYEC_SCHPO	Probable glutamate--tRNA ligase, cytoplasmic OS=Schizosaccharomyces pombe (strain 972 / ATCC 24843) OX=284812 GN=gus1 PE=1 SV=1	NA	NA	NA	NA	glutamyl-tRNA aminoacylation	KOG1147	Glutamyl-tRNA synthetase	J	Translation, ribosomal structure and biogenesis ;	NA	NA	chr1:1334000-1335000<=>chr1:1402000-1403000=>POa00453	NA	Inter	TAD48
POX_a00481	NA	NA	IPR001757; P-type ATPase//IPR004014; Cation-transporting P-type ATPase, N-terminal//IPR006534; P-type ATPase, subfamily IIIA//IPR008250; P-type ATPase, A domain//IPR018303; P-type ATPase, phosphorylation site//IPR023214; HAD-like domain//IPR023298; P-type ATPase, transmembrane domain//IPR023299; P-type ATPase, cytoplasmic domain N	GO:0000166//GO:0006754//GO:0016021//GO:0016887//GO:0046872	molecular_function//biological_process//cellular_component//molecular_function//molecular_function	nucleotide binding//ATP biosynthetic process//integral component of membrane//ATPase activity//metal ion binding	NA	OOQ85590.1	Plasma membrane ATPase [Penicillium brasilianum]	pdp:PDIP_48730	K01535	PMA1, PMA2	H+-transporting ATPase	7.1.2.1	[PATH:ko00190] Level1--Metabolism | Level2--Energy metabolism | Level3--Oxidative phosphorylation	52.9	PMA1_KLULA	Plasma membrane ATPase OS=Kluyveromyces lactis (strain ATCC 8585 / CBS 2359 / DSM 70799 / NBRC 1267 / NRRL Y-1140 / WM37) OX=284590 GN=PMA1 PE=1 SV=1	COG0474	Magnesium-transporting ATPase (P-type)	P	Inorganic ion transport and metabolism	proton export across plasma membrane	KOG0205	Plasma membrane H+-transporting ATPase	P	Inorganic ion transport and metabolism ;	The P-type ATPase (P-ATPase) Superfamily	Plasma membrane ATPase OS=Leptosphaeria maculans GN=pma1 PE=3 SV=1	NA	NA	Inter	TAD48
POX_a00482	NA	NA	IPR001223; Glycoside hydrolase family 18, catalytic domain//IPR001579; Glycoside hydrolase, chitinase active site//IPR013781; Glycoside hydrolase, catalytic domain//IPR017853; Glycoside hydrolase superfamily	GO:0004553//GO:0005975	molecular_function//biological_process	hydrolase activity, hydrolyzing O-glycosyl compounds//carbohydrate metabolic process	GH18;	CEJ60377.1	hypothetical protein PMG11_08954 [Penicillium brasilianum]	pdp:PDIP_48740	K01183	E3.2.1.14	chitinase	3.2.1.14	[PATH:ko01100] Level1--Metabolism | Level2--Global and overview maps | Level3--Metabolic pathways;[PATH:ko00520] Level1--Metabolism | Level2--Carbohydrate metabolism | Level3--Amino sugar and nucleotide sugar metabolism	51.1	CHI33_ARTBC	Class III chitinase ARB_03514 OS=Arthroderma benhamiae (strain ATCC MYA-4681 / CBS 112371) OX=663331 GN=ARB_03514 PE=1 SV=2	NA	NA	NA	NA	Belongs to the glycosyl hydrolase 18 family	NA	NA	NA	NA	NA	NA	chr1:1409000-1410000<=>chr1:1440000-1441000=>POa00495;chr1:1409000-1410000<=>chr1:1411000-1412000=>POa00483	NA	Inter	TAD48
POX_a00483	NA	NA	NA	NA	NA	NA	NA	EPS34543.1	hypothetical protein PDE_09507 [Penicillium oxalicum 114-2]	NA	NA	NA	NA	NA	NA	NA	NA	NA	NA	NA	NA	NA	ABC-type nitrate sulfonate bicarbonate transport systems periplasmic components-like protein	NA	NA	NA	NA	NA	NA	chr1:1409000-1410000<=>chr1:1411000-1412000=>POa00482;chr1:1411000-1412000<=>chr1:1413000-1414000=>POa00484;chr1:1411000-1412000<=>chr1:1435000-1436000=>POa00493	NA	Inter	TAD48
POX_a00484	NA	NA	IPR006603; PQ-loop repeat	NA	NA	NA	NA	EPS34542.1	hypothetical protein PDE_09506 [Penicillium oxalicum 114-2]	NA	NA	NA	NA	NA	NA	NA	NA	NA	NA	NA	NA	NA	PQ loop repeat	NA	NA	NA	NA	NA	NA	chr1:1411000-1412000<=>chr1:1413000-1414000=>POa00483	NA	Inter	TAD48
POX_a00485	NA	NA	IPR000322; Glycoside hydrolase family 31//IPR011013; Galactose mutarotase-like domain//IPR017853; Glycoside hydrolase superfamily//IPR025887; Glycoside hydrolase family 31, N-terminal domain//IPR030458; Glycosyl hydrolases family 31, active site	GO:0003824//GO:0004553//GO:0005975//GO:0030246	molecular_function//molecular_function//biological_process//molecular_function	catalytic activity//hydrolase activity, hydrolyzing O-glycosyl compounds//carbohydrate metabolic process//carbohydrate binding	GH31;	OKP01003.1	Glucosidase 2 subunit alpha [Penicillium subrubescens]	pcs:Pc21g15870	K05546	GANAB	mannosyl-oligosaccharide alpha-1,3-glucosidase	3.2.1.207	[PATH:ko04141] Level1--Genetic Information Processing | Level2--Folding, sorting and degradation | Level3--Protein processing in endoplasmic reticulum;[PATH:ko01100] Level1--Metabolism | Level2--Global and overview maps | Level3--Metabolic pathways;[PATH:ko00510] Level1--Metabolism | Level2--Glycan biosynthesis and metabolism | Level3--N-Glycan biosynthesis	49.3	GLU2A_SCHPO	Glucosidase 2 subunit alpha OS=Schizosaccharomyces pombe (strain 972 / ATCC 24843) OX=284812 GN=gls2 PE=1 SV=1	NA	NA	NA	NA	alpha-1,3-glucosidase activity	KOG1066	Glucosidase II catalytic (alpha) subunit and related enzymes, glycosyl hydrolase family 31	GMO	Carbohydrate transport and metabolism ; Cell wall/membrane/envelope biogenesis ; Posttranslational modification, protein turnover, chaperones ;	NA	NA	NA	NA	Inter	TAD48
POX_a00486	NA	NA	IPR001564; Nucleoside diphosphate kinase//IPR023005; Nucleoside diphosphate kinase, active site	GO:0004550//GO:0006165//GO:0006183//GO:0006228//GO:0006241	molecular_function//biological_process//biological_process//biological_process//biological_process	nucleoside diphosphate kinase activity//nucleoside diphosphate phosphorylation//GTP biosynthetic process//UTP biosynthetic process//CTP biosynthetic process	NA	EPS34540.1	hypothetical protein PDE_09504 [Penicillium oxalicum 114-2]	pcs:Pc21g15880	K00940	ndk, NME	nucleoside-diphosphate kinase	2.7.4.6	[PATH:ko00983] Level1--Metabolism | Level2--Xenobiotics biodegradation and metabolism | Level3--Drug metabolism - other enzymes;[PATH:ko00230] Level1--Metabolism | Level2--Nucleotide metabolism | Level3--Purine metabolism;[PATH:ko01110] Level1--Metabolism | Level2--Global and overview maps | Level3--Biosynthesis of secondary metabolites;[PATH:ko00240] Level1--Metabolism | Level2--Nucleotide metab…	84.2	NDK_ASPFU	Nucleoside diphosphate kinase OS=Neosartorya fumigata (strain ATCC MYA-4609 / Af293 / CBS 101355 / FGSC A1100) OX=330879 GN=ndk1 PE=1 SV=1	COG0105	Nucleoside diphosphate kinase	F	Nucleotide transport and metabolism	UTP biosynthetic process	KOG0888	Nucleoside diphosphate kinase	F	Nucleotide transport and metabolism ;	NA	NA	NA	NA	Inter	TAD48
POX_a00487	NA	NA	IPR018811; MIOREX complex component 11	NA	NA	NA	NA	EPS34539.1	hypothetical protein PDE_09503 [Penicillium oxalicum 114-2]	NA	NA	NA	NA	NA	NA	NA	NA	NA	NA	NA	NA	NA	Saccharomyces cerevisiae YPL041C	NA	NA	NA	NA	NA	NA	NA	NA	Inter	TAD48
POX_a00488	NA	NA	IPR003171; Methylenetetrahydrofolate reductase//IPR004621; Eukaryotic-type methylenetetrahydrofolate reductase//IPR029041; FAD-linked oxidoreductase-like	GO:0004489//GO:0006555//GO:0055114	molecular_function//biological_process//biological_process	methylenetetrahydrofolate reductase (NAD(P)H) activity//methionine metabolic process//oxidation-reduction process	NA	EPS34538.1	hypothetical protein PDE_09502 [Penicillium oxalicum 114-2]	pcs:Pc21g15910	K00297	metF, MTHFR	methylenetetrahydrofolate reductase (NADPH)	1.5.1.20	[PATH:ko00670] Level1--Metabolism | Level2--Metabolism of cofactors and vitamins | Level3--One carbon pool by folate;[PATH:ko01200] Level1--Metabolism | Level2--Global and overview maps | Level3--Carbon metabolism;[PATH:ko01523] Level1--Human Diseases | Level2--Drug resistance: Antineoplastic | Level3--Antifolate resistance;[PATH:ko01120] Level1--Metabolism | Level2--Global and overview maps | Le…	42.5	MTHR2_SCHPO	Methylenetetrahydrofolate reductase 2 OS=Schizosaccharomyces pombe (strain 972 / ATCC 24843) OX=284812 GN=met11 PE=1 SV=2	COG0685	5,10-methylenetetrahydrofolate reductase	E	Amino acid transport and metabolism	Methylenetetrahydrofolate reductase	KOG0564	5,10-methylenetetrahydrofolate reductase	E	Amino acid transport and metabolism ;	NA	NA	chr1:1422000-1423000<=>chr1:1445000-1446000=>POa00496;chr1:1421000-1422000<=>chr1:1423000-1424000=>POa00488,POa00489	NA	Inter	TAD48
POX_a00489	NA	NA	IPR002616; tRNA-guanine(15) transglycosylase-like	GO:0006400//GO:0008479//GO:0008616	biological_process//molecular_function//biological_process	tRNA modification//queuine tRNA-ribosyltransferase activity//queuosine biosynthetic process	NA	EPS34537.1	hypothetical protein PDE_09501 [Penicillium oxalicum 114-2]	afm:AFUA_5G03470	K00773	tgt, QTRT1	queuine tRNA-ribosyltransferase	2.4.2.29	--	NA	NA	NA	NA	NA	NA	NA	Non-catalytic subunit of the queuine tRNA- ribosyltransferase (TGT) that catalyzes the base-exchange of a guanine (G) residue with queuine (Q) at position 34 (anticodon wobble position) in tRNAs with GU(N) anticodons (tRNA-Asp, -Asn, - His and -Tyr), resulting in the hypermodified nucleoside queuosine (7-(((4,5-cis-dihydroxy-2-cyclopenten-1-yl)amino)methyl)-7- deazaguanosine)	NA	NA	NA	NA	NA	NA	NA	NA	Inter	TAD48
POX_a00490	NA	NA	IPR018094; Thymidylate kinase//IPR018095; Thymidylate kinase, conserved site//IPR027417; P-loop containing nucleoside triphosphate hydrolase	GO:0004798//GO:0005524//GO:0006233	molecular_function//molecular_function//biological_process	thymidylate kinase activity//ATP binding//dTDP biosynthetic process	NA	EPS34536.1	hypothetical protein PDE_09500 [Penicillium oxalicum 114-2]	pcs:Pc21g15930	K00943	tmk, DTYMK	dTMP kinase	2.7.4.9	[PATH:ko00240] Level1--Metabolism | Level2--Nucleotide metabolism | Level3--Pyrimidine metabolism;[PATH:ko01100] Level1--Metabolism | Level2--Global and overview maps | Level3--Metabolic pathways	48.6	ZEUS1_ARATH	Thymidylate kinase OS=Arabidopsis thaliana OX=3702 GN=ZEU1 PE=2 SV=1	NA	NA	NA	NA	dTDP metabolic process	KOG3327	Thymidylate kinase/adenylate kinase	F	Nucleotide transport and metabolism ;	NA	NA	NA	NA	Inter	TAD48
POX_a00491	NA	NA	IPR000305; GIY-YIG nuclease superfamily//IPR013083; Zinc finger, RING/FYVE/PHD-type//IPR026850; FANCL C-terminal domain//IPR027520; Structure-specific endonuclease subunit Slx1	GO:0006281//GO:0017108//GO:0033557	biological_process//molecular_function//cellular_component	DNA repair//5'-flap endonuclease activity//Slx1-Slx4 complex	NA	EPS34535.1	hypothetical protein PDE_09499 [Penicillium oxalicum 114-2]	pcs:Pc21g15940	K15078	SLX1	structure-specific endonuclease subunit SLX1	3.6.1.-	[PATH:ko03460] Level1--Genetic Information Processing | Level2--Replication and repair | Level3--Fanconi anemia pathway	60.1	SLX1_PENRW	Structure-specific endonuclease subunit slx1 OS=Penicillium rubens (strain ATCC 28089 / DSM 1075 / NRRL 1951 / Wisconsin 54-1255) OX=500485 GN=slx1 PE=3 SV=1	NA	NA	NA	NA	5'-flap endonuclease activity	NA	NA	NA	NA	NA	NA	NA	NA	Inter	TAD48
POX_a00492	NA	AT-rich interaction region:IPR001606:AT-rich interaction region	IPR001606; ARID DNA-binding domain//IPR001965; Zinc finger, PHD-type//IPR003347; JmjC domain//IPR003349; JmjN domain//IPR004198; Zinc finger, C5HC2-type//IPR011011; Zinc finger, FYVE/PHD-type//IPR013083; Zinc finger, RING/FYVE/PHD-type//IPR013637; Lysine-specific demethylase-like domain//IPR019786; Zinc finger, PHD-type, conserved site//IPR019787; Zinc finger, PHD-finger	GO:0003677//GO:0005515//GO:0008270//GO:0016706//GO:0055114	molecular_function//molecular_function//molecular_function//molecular_function//biological_process	DNA binding//protein binding//zinc ion binding//oxidoreductase activity, acting on paired donors, with incorporation or reduction of molecular oxygen, 2-oxoglutarate as one donor, and incorporation of one atom each of oxygen into both donors//oxidation-reduction process	NA	EPS34534.1	hypothetical protein PDE_09498 [Penicillium oxalicum 114-2]	pcs:Pc21g15950	K11446	KDM5, JARID1	histone demethylase JARID1	1.14.11.-	--	NA	NA	NA	NA	NA	NA	NA	histone demethylase activity (H3-trimethyl-K4 specific)	NA	NA	NA	NA	NA	NA	chr1:1433000-1434000<=>chr1:1435000-1436000=>POa00493;chr1:1429000-1430000<=>chr1:1435000-1436000=>POa00493;chr1:1430000-1431000<=>chr1:1433000-1434000=>POa00492;chr1:1430000-1431000<=>chr1:1433000-1434000=>POa00492;chr1:1429000-1430000<=>chr1:1431000-1432000=>POa00492;chr1:1429000-1430000<=>chr1:1431000-1432000=>POa00492;chr1:1431000-1432000<=>chr1:1433000-1434000=>POa00492;chr1:1431000-1432000<…	NA	Inter	TAD48
POX_a00493	NA	NA	IPR001926; Tryptophan synthase beta subunit-like PLP-dependent enzyme	NA	NA	NA	NA	EPS34533.1	hypothetical protein PDE_09497 [Penicillium oxalicum 114-2]	pcs:Pc21g15960	K01505	E3.5.99.7	1-aminocyclopropane-1-carboxylate deaminase	3.5.99.7	[PATH:ko00270] Level1--Metabolism | Level2--Amino acid metabolism | Level3--Cysteine and methionine metabolism	NA	NA	NA	NA	NA	NA	NA	Pyridoxal-phosphate dependent enzyme	NA	NA	NA	NA	NA	NA	chr1:1433000-1434000<=>chr1:1435000-1436000=>POa00492;chr1:1429000-1430000<=>chr1:1435000-1436000=>POa00492;chr1:1423000-1424000<=>chr1:1436000-1437000=>POa00488,POa00489;chr1:1411000-1412000<=>chr1:1435000-1436000=>POa00483	NA	Inter	TAD48
POX_a00494	NA	NA	IPR002198; Short-chain dehydrogenase/reductase SDR//IPR002347; Glucose/ribitol dehydrogenase//IPR016040; NAD(P)-binding domain	GO:0008152//GO:0016491	biological_process//molecular_function	metabolic process//oxidoreductase activity	NA	EPS34532.1	hypothetical protein PDE_09496 [Penicillium oxalicum 114-2]	NA	NA	NA	NA	NA	NA	67.6	CHYC_PENRW	Short-chain dehydrogenase chyC OS=Penicillium rubens (strain ATCC 28089 / DSM 1075 / NRRL 1951 / Wisconsin 54-1255) OX=500485 GN=chyC PE=3 SV=1	COG1028	NAD(P)-dependent dehydrogenase, short-chain alcohol dehydrogenase family	IQR	Lipid transport and metabolism;Secondary metabolites biosynthesis, transport and catabolism;General function prediction only	oxidoreductase activity	NA	NA	NA	NA	NA	NA	NA	NA	Inter	TAD48
POX_a00495	NA	NA	IPR001667; DDH domain//IPR004097; DHHA2 domain	GO:0005737//GO:0016462	cellular_component//molecular_function	cytoplasm//pyrophosphatase activity	NA	EPS34531.1	hypothetical protein PDE_09495 [Penicillium oxalicum 114-2]	pcs:Pc21g15970	K01514	PRUNE, PPX1	exopolyphosphatase	3.6.1.11	[PATH:ko00230] Level1--Metabolism | Level2--Nucleotide metabolism | Level3--Purine metabolism	NA	NA	NA	NA	NA	NA	NA	inorganic diphosphatase activity	NA	NA	NA	NA	NA	NA	chr1:1440000-1441000<=>chr1:1442000-1443000=>POa00496;chr1:1409000-1410000<=>chr1:1440000-1441000=>POa00482;chr1:1440000-1441000<=>chr1:1445000-1446000=>POa00496	chr1:1440000-1441000<=>chr2:2747000-2748000=>POb02837	Inter	TAD48
POX_a00496	NA	NA	IPR001452; SH3 domain//IPR002931; Transglutaminase-like//IPR011511; Variant SH3 domain	GO:0005515	molecular_function	protein binding	NA	EPS34530.1	hypothetical protein PDE_09494 [Penicillium oxalicum 114-2]	NA	NA	NA	NA	NA	NA	NA	NA	NA	NA	NA	NA	NA	mitotic cytokinesis	NA	NA	NA	NA	NA	NA	chr1:1445000-1446000<=>chr1:1449000-1450000=>POa00498;chr1:1445000-1446000<=>chr1:1454000-1455000=>POa00499;chr1:1440000-1441000<=>chr1:1442000-1443000=>POa00495;chr1:1442000-1443000<=>chr1:1449000-1450000=>POa00498;chr1:1445000-1446000<=>chr1:1489000-1490000=>NaN;chr1:1394000-1395000<=>chr1:1445000-1446000=>POa00475,POa00476;chr1:1422000-1423000<=>chr1:1445000-1446000=>POa00488;chr1:1440000-1441…	NA	Inter	TAD48
POX_a00497	NA	NA	NA	NA	NA	NA	PL7_3;	EPS34529.1	hypothetical protein PDE_09493 [Penicillium oxalicum 114-2]	NA	NA	NA	NA	NA	NA	NA	NA	NA	NA	NA	NA	NA	NA	NA	NA	NA	NA	NA	NA	chr1:1447000-1448000<=>chr1:1449000-1450000=>POa00498;chr1:1445000-1446000<=>chr1:1447000-1448000=>POa00496	NA	Inter	TAD48
POX_a00498	NA	NA	IPR001117; Multicopper oxidase, type 1//IPR002355; Multicopper oxidase, copper-binding site//IPR008972; Cupredoxin//IPR011706; Multicopper oxidase, type 2//IPR011707; Multicopper oxidase, type 3	GO:0005507//GO:0016491//GO:0055114	molecular_function//molecular_function//biological_process	copper ion binding//oxidoreductase activity//oxidation-reduction process	AA1;AA1_3;AA1_1;AA1_2;	EPS34528.1	hypothetical protein PDE_09492 [Penicillium oxalicum 114-2]	NA	NA	NA	NA	NA	NA	49.8	ABR2_ASPFU	Laccase abr2 OS=Neosartorya fumigata (strain ATCC MYA-4609 / Af293 / CBS 101355 / FGSC A1100) OX=330879 GN=abr2 PE=1 SV=1	NA	NA	NA	NA	Belongs to the multicopper oxidase family	NA	NA	NA	NA	NA	NA	chr1:1449000-1450000<=>chr1:1451000-1452000=>NaN;chr1:1445000-1446000<=>chr1:1449000-1450000=>POa00496;chr1:1449000-1450000<=>chr1:1454000-1455000=>POa00499;chr1:1449000-1450000<=>chr1:1457000-1458000=>POa00499;chr1:1442000-1443000<=>chr1:1449000-1450000=>POa00496;chr1:1449000-1450000<=>chr1:1456000-1457000=>POa00499;chr1:1447000-1448000<=>chr1:1449000-1450000=>POa00497;chr1:1449000-1450000<=>chr…	NA	Inter	TAD48
POX_a00499	NA	NA	IPR001031; Thioesterase//IPR001227; Acyl transferase domain//IPR006162; Phosphopantetheine attachment site//IPR009081; Acyl carrier protein-like//IPR014030; Beta-ketoacyl synthase, N-terminal//IPR014031; Beta-ketoacyl synthase, C-terminal//IPR014043; Acyl transferase//IPR016035; Acyl transferase/acyl hydrolase/lysophospholipase//IPR016036; Malonyl-CoA ACP transacylase, ACP-binding//IPR016039; Thi…	GO:0003824//GO:0008152//GO:0009058//GO:0016740//GO:0016788//GO:0031177	molecular_function//biological_process//biological_process//molecular_function//molecular_function//molecular_function	catalytic activity//metabolic process//biosynthetic process//transferase activity//hydrolase activity, acting on ester bonds//phosphopantetheine binding	NA	EPS34527.1	hypothetical protein PDE_09491 [Penicillium oxalicum 114-2]	pcs:Pc21g16000	K15321	WA	naphtho-gamma-pyrone polyketide synthase	--	--	66.6	WA_EMENI	Conidial yellow pigment biosynthesis polyketide synthase OS=Emericella nidulans (strain FGSC A4 / ATCC 38163 / CBS 112.46 / NRRL 194 / M139) OX=227321 GN=wA PE=1 SV=2	NA	NA	NA	NA	phosphopantetheine binding	NA	NA	NA	NA	NA	NA	chr1:1457000-1458000<=>chr1:1459000-1460000=>POa00499;chr1:1457000-1458000<=>chr1:1459000-1460000=>POa00499;chr1:1459000-1460000<=>chr1:1461000-1462000=>POa00500;chr1:1449000-1450000<=>chr1:1454000-1455000=>POa00498;chr1:1445000-1446000<=>chr1:1454000-1455000=>POa00496;chr1:1449000-1450000<=>chr1:1457000-1458000=>POa00498;chr1:1452000-1453000<=>chr1:1459000-1460000=>POa00499;chr1:1452000-1453000<…	NA	Inter	TAD48
POX_a00500	NA	NA	IPR021006; Histone deacetylase complex, subunit 2/3	NA	NA	NA	NA	EPS34526.1	hypothetical protein PDE_09490 [Penicillium oxalicum 114-2]	NA	NA	NA	NA	NA	NA	NA	NA	NA	NA	NA	NA	NA	Class II histone deacetylase complex subunits 2 and 3	NA	NA	NA	NA	NA	NA	chr1:1459000-1460000<=>chr1:1461000-1462000=>POa00499;chr1:1454000-1455000<=>chr1:1461000-1462000=>POa00499;chr1:1457000-1458000<=>chr1:1461000-1462000=>POa00499;chr1:1449000-1450000<=>chr1:1461000-1462000=>POa00498	NA	Inter	TAD48
POX_a00501	NA	NA	IPR020946; Flavin monooxygenase-like//IPR023753; FAD/NAD(P)-binding domain	GO:0004499//GO:0016491//GO:0050660//GO:0050661//GO:0055114	molecular_function//molecular_function//molecular_function//molecular_function//biological_process	N,N-dimethylaniline monooxygenase activity//oxidoreductase activity//flavin adenine dinucleotide binding//NADP binding//oxidation-reduction process	NA	EPS34525.1	hypothetical protein PDE_09489 [Penicillium oxalicum 114-2]	NA	NA	NA	NA	NA	NA	NA	NA	NA	NA	NA	NA	NA	trimethylamine monooxygenase activity	NA	NA	NA	NA	NA	NA	NA	NA	Inter;Border	TAD48;TAD49
POX_a00502	NA	NA	IPR011564; Telomeric single stranded DNA binding POT1/Cdc13//IPR012340; Nucleic acid-binding, OB-fold	GO:0000723//GO:0000784//GO:0003677	biological_process//cellular_component//molecular_function	telomere maintenance//nuclear chromosome, telomeric region//DNA binding	NA	EPS34524.1	hypothetical protein PDE_09488 [Penicillium oxalicum 114-2]	NA	NA	NA	NA	NA	NA	NA	NA	NA	NA	NA	NA	NA	Telomeric single stranded DNA binding POT1/CDC13	NA	NA	NA	NA	NA	NA	chr1:1466000-1467000<=>chr1:1468000-1469000=>POa00502;chr1:1466000-1467000<=>chr1:1468000-1469000=>POa00502;chr1:1468000-1469000<=>chr1:1470000-1471000=>POa00503;chr1:1466000-1467000<=>chr1:1474000-1475000=>POa00504	NA	Inter;Border	TAD49
POX_a00503	NA	NA	IPR000086; NUDIX hydrolase domain//IPR015375; NADH pyrophosphatase-like, N-terminal//IPR015376; Zinc ribbon, NADH pyrophosphatase//IPR015797; NUDIX hydrolase domain-like//IPR020084; NUDIX hydrolase, conserved site	GO:0016787//GO:0046872	molecular_function//molecular_function	hydrolase activity//metal ion binding	NA	EPS34523.1	hypothetical protein PDE_09487 [Penicillium oxalicum 114-2]	pcs:Pc21g16050	K03426	E3.6.1.22, NUDT12, nudC	NAD+ diphosphatase	3.6.1.22	[PATH:ko04146] Level1--Cellular Processes | Level2--Transport and catabolism | Level3--Peroxisome;[PATH:ko01100] Level1--Metabolism | Level2--Global and overview maps | Level3--Metabolic pathways;[PATH:ko00760] Level1--Metabolism | Level2--Metabolism of cofactors and vitamins | Level3--Nicotinate and nicotinamide metabolism	NA	NA	NA	COG2816	NADH pyrophosphatase NudC, Nudix superfamily	F	Nucleotide transport and metabolism	NAD+ diphosphatase activity	KOG3084	NADH pyrophosphatase I of the Nudix family of hydrolases	L	Replication, recombination and repair ;	NA	NA	chr1:1468000-1469000<=>chr1:1470000-1471000=>POa00502;chr1:1470000-1471000<=>chr1:1499000-1500000=>NaN;chr1:1459000-1460000<=>chr1:1470000-1471000=>POa00499;chr1:1470000-1471000<=>chr1:1496000-1497000=>POa00515	NA	Inter	TAD49
POX_a00504	NA	NA	IPR003010; Carbon-nitrogen hydrolase//IPR014445; Glutamine-dependent NAD(+) synthetase//IPR014729; Rossmann-like alpha/beta/alpha sandwich fold//IPR022310; NAD/GMP synthase	GO:0003952//GO:0005524//GO:0006807//GO:0009435//GO:0016810	molecular_function//molecular_function//biological_process//biological_process//molecular_function	NAD+ synthase (glutamine-hydrolyzing) activity//ATP binding//nitrogen compound metabolic process//NAD biosynthetic process//hydrolase activity, acting on carbon-nitrogen (but not peptide) bonds	NA	EPS34522.1	hypothetical protein PDE_09486 [Penicillium oxalicum 114-2]	pcs:Pc21g16060	K01950	E6.3.5.1, NADSYN1, QNS1, nadE	NAD+ synthase (glutamine-hydrolysing)	6.3.5.1	[PATH:ko01100] Level1--Metabolism | Level2--Global and overview maps | Level3--Metabolic pathways;[PATH:ko00760] Level1--Metabolism | Level2--Metabolism of cofactors and vitamins | Level3--Nicotinate and nicotinamide metabolism	60.7	NADE_YEAST	Glutamine-dependent NAD(+) synthetase OS=Saccharomyces cerevisiae (strain ATCC 204508 / S288c) OX=559292 GN=QNS1 PE=1 SV=1	NA	NA	NA	NA	NAD+ synthase (glutamine-hydrolyzing) activity	KOG2303	Predicted NAD synthase, contains CN hydrolase domain	HR	Coenzyme transport and metabolism ; General function prediction only ;	NA	NA	chr1:1474000-1475000<=>chr1:1477000-1478000=>POa00506;chr1:1474000-1475000<=>chr1:1498000-1499000=>POa00516;chr1:1474000-1475000<=>chr1:1489000-1490000=>NaN;chr1:1472000-1473000<=>chr1:1474000-1475000=>POa00504;chr1:1472000-1473000<=>chr1:1474000-1475000=>POa00504;chr1:1466000-1467000<=>chr1:1474000-1475000=>POa00502;chr1:1474000-1475000<=>chr1:1500000-1501000=>POa00517;chr1:1474000-1475000<=>chr…	chr1:1474000-1475000<=>chr6:1020000-1021000=>POf07655	Inter	TAD49
POX_a00505	NA	NA	NA	NA	NA	NA	NA	EPS34521.1	hypothetical protein PDE_09485 [Penicillium oxalicum 114-2]	NA	NA	NA	NA	NA	NA	NA	NA	NA	NA	NA	NA	NA	NA	NA	NA	NA	NA	NA	NA	chr1:1475000-1476000<=>chr1:1477000-1478000=>POa00506;chr1:1474000-1475000<=>chr1:1476000-1477000=>POa00504	NA	Inter	TAD49
POX_a00506	NA	NA	IPR025337; Domain of unknown function DUF4243	NA	NA	NA	NA	EPS34520.1	hypothetical protein PDE_09484 [Penicillium oxalicum 114-2]	NA	NA	NA	NA	NA	NA	40.5	PTAJ_PESFW	Oxidoreductase ptaJ OS=Pestalotiopsis fici (strain W106-1 / CGMCC3.15140) OX=1229662 GN=ptaJ PE=2 SV=1	NA	NA	NA	NA	HypA protein	NA	NA	NA	NA	NA	NA	chr1:1474000-1475000<=>chr1:1477000-1478000=>POa00504;chr1:1475000-1476000<=>chr1:1477000-1478000=>POa00505;chr1:1477000-1478000<=>chr1:1481000-1482000=>POa00508;chr1:1477000-1478000<=>chr1:1483000-1484000=>POa00508,POa00509;chr1:1477000-1478000<=>chr1:1479000-1480000=>NaN	NA	Inter	TAD49
POX_a00507	NA	NA	NA	NA	NA	NA	NA	EPS34519.1	hypothetical protein PDE_09483 [Penicillium oxalicum 114-2]	NA	NA	NA	NA	NA	NA	NA	NA	NA	NA	NA	NA	NA	NA	NA	NA	NA	NA	NA	NA	NA	NA	Inter	TAD49
POX_a00508	NA	NA	IPR001161; Helicase XPB/Ssl2//IPR001650; Helicase, C-terminal//IPR006935; Helicase/UvrB, N-terminal//IPR014001; Helicase superfamily 1/2, ATP-binding domain//IPR027417; P-loop containing nucleoside triphosphate hydrolase//IPR032438; ERCC3/RAD25/XPB helicase, C-terminal domain//IPR032830; Helicase XPB/Ssl2, N-terminal domain	GO:0003677//GO:0004003//GO:0005524//GO:0006289//GO:0006367//GO:0016787	molecular_function//molecular_function//molecular_function//biological_process//biological_process//molecular_function	DNA binding//ATP-dependent DNA helicase activity//ATP binding//nucleotide-excision repair//transcription initiation from RNA polymerase II promoter//hydrolase activity	NA	EPS34518.1	hypothetical protein PDE_09482 [Penicillium oxalicum 114-2]	pcs:Pc21g16090	K10843	ERCC3, XPB	DNA excision repair protein ERCC-3	3.6.4.12	[PATH:ko03420] Level1--Genetic Information Processing | Level2--Replication and repair | Level3--Nucleotide excision repair;[PATH:ko03022] Level1--Genetic Information Processing | Level2--Transcription | Level3--Basal transcription factors	62.3	RAD25_YEAST	General transcription and DNA repair factor IIH helicase subunit XPB OS=Saccharomyces cerevisiae (strain ATCC 204508 / S288c) OX=559292 GN=SSL2 PE=1 SV=1	NA	NA	NA	NA	nucleotide-excision repair, DNA duplex unwinding	KOG1123	RNA polymerase II transcription initiation/nucleotide excision repair factor TFIIH, 3'-5' helicase subunit SSL2	KL	Transcription ; Replication, recombination and repair ;	NA	NA	chr1:1481000-1482000<=>chr1:1483000-1484000=>POa00508,POa00509;chr1:1479000-1480000<=>chr1:1481000-1482000=>NaN;chr1:1477000-1478000<=>chr1:1481000-1482000=>POa00506;chr1:1481000-1482000<=>chr1:1493000-1494000=>POa00513,POa00514	NA	Inter	TAD49
POX_a00509	NA	NA	IPR031833; Protein of unknown function DUF4748	NA	NA	NA	NA	EPS34517.1	hypothetical protein PDE_09481 [Penicillium oxalicum 114-2]	NA	NA	NA	NA	NA	NA	NA	NA	NA	NA	NA	NA	NA	Domain of unknown function (DUF4748)	NA	NA	NA	NA	NA	NA	NA	NA	Inter	TAD49
POX_a00510	NA	NA	NA	NA	NA	NA	NA	EPS34516.1	hypothetical protein PDE_09480 [Penicillium oxalicum 114-2]	NA	NA	NA	NA	NA	NA	NA	NA	NA	NA	NA	NA	NA	NA	NA	NA	NA	NA	NA	NA	NA	NA	Inter	TAD49
POX_a00511	NA	NA	NA	NA	NA	NA	NA	EPS34515.1	hypothetical protein PDE_09479 [Penicillium oxalicum 114-2]	NA	NA	NA	NA	NA	NA	NA	NA	NA	NA	NA	NA	NA	NA	NA	NA	NA	NA	NA	NA	chr1:1487000-1488000<=>chr1:1489000-1490000=>NaN	NA	Inter	TAD49
POX_a00512	Endo-1,4-beta-xylanase	NA	IPR001137; Glycoside hydrolase, family 11//IPR013319; Glycoside hydrolase, family 11/12//IPR013320; Concanavalin A-like lectin/glucanase domain	GO:0004553//GO:0005975	molecular_function//biological_process	hydrolase activity, hydrolyzing O-glycosyl compounds//carbohydrate metabolic process	GH11;	EPS34514.1	putative endo-beta-1,4-xylanase [Penicillium oxalicum 114-2]	val:VDBG_06504	K01181	E3.2.1.8, xynA	endo-1,4-beta-xylanase	3.2.1.8	--	41	XYNA_EMENI	Endo-1,4-beta-xylanase A OS=Emericella nidulans (strain FGSC A4 / ATCC 38163 / CBS 112.46 / NRRL 194 / M139) OX=227321 GN=xlnA PE=1 SV=1	NA	NA	NA	NA	endo-1,4-beta-xylanase activity	NA	NA	NA	NA	NA	NA	NA	NA	Inter	TAD49
POX_a00513	NA	NA	IPR006569; CID domain//IPR006903; RNA polymerase II-binding domain	NA	NA	NA	NA	EPS34513.1	hypothetical protein PDE_09477 [Penicillium oxalicum 114-2]	NA	NA	NA	NA	NA	NA	NA	NA	NA	NA	NA	NA	NA	RNA polymerase II-binding domain.	NA	NA	NA	NA	NA	NA	chr1:1489000-1490000<=>chr1:1491000-1492000=>NaN;chr1:1491000-1492000<=>chr1:1493000-1494000=>POa00513,POa00514	NA	Inter	TAD49
POX_a00514	NA	NA	NA	NA	NA	NA	NA	EPS34512.1	hypothetical protein PDE_09476 [Penicillium oxalicum 114-2]	NA	NA	NA	NA	NA	NA	NA	NA	NA	NA	NA	NA	NA	NA	NA	NA	NA	NA	NA	NA	NA	NA	Inter	TAD49
POX_a00515	NA	Zn2Cys6:IPR001138:Fungal transcriptional regulatory protein, N-terminal	IPR001138; Zn(2)-C6 fungal-type DNA-binding domain//IPR021858; Protein of unknown function DUF3468	GO:0000981//GO:0005634//GO:0006355//GO:0008270	molecular_function//cellular_component//biological_process//molecular_function	RNA polymerase II transcription factor activity, sequence-specific DNA binding//nucleus//regulation of transcription, DNA-templated//zinc ion binding	NA	EPS34511.1	hypothetical protein PDE_09475 [Penicillium oxalicum 114-2]	NA	NA	NA	NA	NA	NA	NA	NA	NA	NA	NA	NA	NA	Belongs to the alpha-IPM synthase homocitrate synthase family	NA	NA	NA	NA	NA	NA	chr1:1493000-1494000<=>chr1:1495000-1496000=>POa00513,POa00514;chr1:1493000-1494000<=>chr1:1496000-1497000=>POa00513,POa00514;chr1:1470000-1471000<=>chr1:1496000-1497000=>POa00503;chr1:1489000-1490000<=>chr1:1495000-1496000=>NaN	NA	Inter	TAD49
POX_a00516	NA	NA	IPR001338; Hydrophobin	GO:0005199//GO:0009277	molecular_function//cellular_component	structural constituent of cell wall//fungal-type cell wall	NA	EPS34510.1	hypothetical protein PDE_09474 [Penicillium oxalicum 114-2]	NA	NA	NA	NA	NA	NA	NA	NA	NA	NA	NA	NA	NA	NA	NA	NA	NA	NA	NA	NA	chr1:1474000-1475000<=>chr1:1498000-1499000=>POa00504	NA	Inter	TAD49
POX_a00517	NA	NA	NA	NA	NA	NA	GH16_23;	EPS34509.1	hypothetical protein PDE_09473 [Penicillium oxalicum 114-2]	NA	NA	NA	NA	NA	NA	NA	NA	NA	NA	NA	NA	NA	NA	NA	NA	NA	NA	NA	NA	chr1:1459000-1460000<=>chr1:1501000-1502000=>POa00499;chr1:1499000-1500000<=>chr1:1501000-1502000=>NaN;chr1:1474000-1475000<=>chr1:1500000-1501000=>POa00504;chr1:1472000-1473000<=>chr1:1500000-1501000=>POa00504	NA	Inter	TAD49
POX_a00518	NA	NA	NA	NA	NA	NA	NA	NA	NA	NA	NA	NA	NA	NA	NA	NA	NA	NA	NA	NA	NA	NA	NA	NA	NA	NA	NA	NA	NA	NA	NA	Border	TAD50
POX_a00519	NA	NA	IPR009038; GOLD domain//IPR015720; TMP21-related	GO:0006810//GO:0016021	biological_process//cellular_component	transport//integral component of membrane	CBM35;	EPS34507.1	hypothetical protein PDE_09471 [Penicillium oxalicum 114-2]	mgl:MGL_1211	K20347	TMED2, EMP24	p24 family protein beta-1	--	--	47.8	YE98_SCHPO	Uncharacterized membrane protein C17A5.08 OS=Schizosaccharomyces pombe (strain 972 / ATCC 24843) OX=284812 GN=SPAC17A5.08 PE=3 SV=1	NA	NA	NA	NA	vesicle-mediated transport	KOG1693	emp24/gp25L/p24 family of membrane trafficking proteins	U	Intracellular trafficking, secretion, and vesicular transport ;	NA	NA	NA	NA	Inter	TAD50
POX_a00520	NA	NA	IPR001394; Peptidase C19, ubiquitin carboxyl-terminal hydrolase//IPR002083; MATH/TRAF domain//IPR008974; TRAF-like//IPR018200; Ubiquitin specific protease, conserved site//IPR024729; Ubiquitin carboxyl-terminal hydrolase 7, ICP0-binding domain//IPR028889; Ubiquitin specific protease domain//IPR029071; Ubiquitin-related domain//IPR029346; Ubiquitin carboxyl-terminal hydrolase, C-terminal	GO:0005515//GO:0006511//GO:0016579//GO:0036459	molecular_function//biological_process//biological_process//molecular_function	protein binding//ubiquitin-dependent protein catabolic process//protein deubiquitination//ubiquitinyl hydrolase activity	NA	EPS34506.1	hypothetical protein PDE_09470 [Penicillium oxalicum 114-2]	act:ACLA_001920	K11838	USP7, UBP15	ubiquitin carboxyl-terminal hydrolase 7	3.4.19.12	[PATH:ko05203] Level1--Human Diseases | Level2--Cancers: Overview | Level3--Viral carcinogenesis;[PATH:ko04068] Level1--Environmental Information Processing | Level2--Signal transduction | Level3--FoxO signaling pathway;[PATH:ko05169] Level1--Human Diseases | Level2--Infectious diseases: Viral | Level3--Epstein-Barr virus infection;[PATH:ko05168] Level1--Human Diseases | Level2--Infectious diseas…	41.3	UBP21_SCHPO	Ubiquitin carboxyl-terminal hydrolase 21 OS=Schizosaccharomyces pombe (strain 972 / ATCC 24843) OX=284812 GN=ubp21 PE=3 SV=2	NA	NA	NA	NA	ubiquitinyl hydrolase activity	KOG1863	Ubiquitin carboxyl-terminal hydrolase	O	Posttranslational modification, protein turnover, chaperones ;	NA	NA	chr1:1512000-1513000<=>chr1:1514000-1515000=>POa00520;chr1:1512000-1513000<=>chr1:1514000-1515000=>POa00520	NA	Inter	TAD50
POX_a00521	NA	NA	IPR003594; Histidine kinase-like ATPase, C-terminal domain//IPR018955; Branched-chain alpha-ketoacid dehydrogenase kinase/Pyruvate dehydrogenase kinase, N-terminal	NA	NA	NA	NA	EPS34505.1	hypothetical protein PDE_09469 [Penicillium oxalicum 114-2]	NA	NA	NA	NA	NA	NA	NA	NA	NA	NA	NA	NA	NA	dehydrogenase kinase	NA	NA	NA	NA	NA	NA	NA	NA	Inter	TAD50
POX_a00522	NA	NA	IPR000612; Proteolipid membrane potential modulator	GO:0016021	cellular_component	integral component of membrane	NA	EPS34504.1	hypothetical protein PDE_09468 [Penicillium oxalicum 114-2]	NA	NA	NA	NA	NA	NA	54.4	PMP3_GIBZE	Plasma membrane proteolipid 3 OS=Gibberella zeae (strain PH-1 / ATCC MYA-4620 / FGSC 9075 / NRRL 31084) OX=229533 GN=PMP3 PE=3 SV=2	COG0401	Uncharacterized membrane protein YqaE, homolog of Blt101, UPF0057 family	S	Function unknown	Proteolipid membrane potential modulator	KOG1773	Stress responsive protein	R	General function prediction only ;	The Sensitivity to Sodium or Salt Stress-induced Hydrophobic Peptide (Sna) Family	Plasma membrane proteolipid 3 OS=Rhizopus delemar (strain RA 99-880 / ATCC MYA-4621 / FGSC 9543 / NRRL 43880) GN=RO3G_16587 PE=4 SV=1	NA	NA	Inter	TAD50
POX_a00523	NA	NA	IPR007653; Signal peptidase 22kDa subunit	GO:0005787//GO:0006465//GO:0008233//GO:0016021	cellular_component//biological_process//molecular_function//cellular_component	signal peptidase complex//signal peptide processing//peptidase activity//integral component of membrane	NA	EPS34503.1	hypothetical protein PDE_09467 [Penicillium oxalicum 114-2]	tml:GSTUM_00001595001	K12948	SPCS3, SPC3	signal peptidase complex subunit 3	3.4.-.-	[PATH:ko03060] Level1--Genetic Information Processing | Level2--Folding, sorting and degradation | Level3--Protein export	NA	NA	NA	NA	NA	NA	NA	signal peptidase complex subunit 3	NA	NA	NA	NA	NA	NA	NA	NA	Inter	TAD50
POX_a00524	NA	NA	IPR009288; Gamma-glutamylcyclotransferase, AIG2-like//IPR013024; Butirosin biosynthesis, BtrG-like	NA	NA	NA	NA	EPS34502.1	hypothetical protein PDE_09466 [Penicillium oxalicum 114-2]	NA	NA	NA	NA	NA	NA	NA	NA	NA	NA	NA	NA	NA	Gamma-glutamyl cyclotransferase, AIG2-like	NA	NA	NA	NA	NA	NA	NA	NA	Inter	TAD50
POX_a00525	NA	NA	IPR003653; Ulp1 protease family, C-terminal catalytic domain	GO:0006508//GO:0008234	biological_process//molecular_function	proteolysis//cysteine-type peptidase activity	NA	EPS34501.1	hypothetical protein PDE_09465 [Penicillium oxalicum 114-2]	NA	NA	NA	NA	NA	NA	NA	NA	NA	NA	NA	NA	NA	protease	NA	NA	NA	NA	NA	NA	chr1:1525000-1526000<=>chr1:1527000-1528000=>POa00525;chr1:1525000-1526000<=>chr1:1527000-1528000=>POa00525;chr1:1523000-1524000<=>chr1:1527000-1528000=>POa00525;chr1:1523000-1524000<=>chr1:1527000-1528000=>POa00525;chr1:1523000-1524000<=>chr1:1525000-1526000=>POa00525;chr1:1523000-1524000<=>chr1:1525000-1526000=>POa00525;chr1:1527000-1528000<=>chr1:1542000-1543000=>POa00531;chr1:1527000-1528000<…	NA	Inter	TAD50
POX_a00526	NA	NA	IPR001040; Translation Initiation factor eIF- 4e//IPR019770; Eukaryotic translation initiation factor 4E (eIF-4E), conserved site//IPR023398; Translation Initiation factor eIF- 4e-like	GO:0003723//GO:0003743//GO:0005737//GO:0006413	molecular_function//molecular_function//cellular_component//biological_process	RNA binding//translation initiation factor activity//cytoplasm//translational initiation	NA	EPS34500.1	hypothetical protein PDE_09464 [Penicillium oxalicum 114-2]	pcs:Pc21g16240	K03259	EIF4E	translation initiation factor 4E	--	[PATH:ko04211] Level1--Organismal Systems | Level2--Aging | Level3--Longevity regulating pathway;[PATH:ko01521] Level1--Human Diseases | Level2--Drug resistance: Antineoplastic | Level3--EGFR tyrosine kinase inhibitor resistance;[PATH:ko04910] Level1--Organismal Systems | Level2--Endocrine system | Level3--Insulin signaling pathway;[PATH:ko03013] Level1--Genetic Information Processing | Level2--T…	45.7	IF4E2_HUMAN	Eukaryotic translation initiation factor 4E type 2 OS=Homo sapiens OX=9606 GN=EIF4E2 PE=1 SV=1	NA	NA	NA	NA	RNA cap binding	KOG1669	Predicted mRNA cap-binding protein related to eIF-4E	J	Translation, ribosomal structure and biogenesis ;	NA	NA	NA	NA	Inter	TAD50
POX_a00527	NA	NA	NA	NA	NA	NA	NA	EPS34499.1	hypothetical protein PDE_09463 [Penicillium oxalicum 114-2]	NA	NA	NA	NA	NA	NA	NA	NA	NA	NA	NA	NA	NA	NA	NA	NA	NA	NA	NA	NA	NA	NA	Inter;Border	TAD50;TAD51
POX_a00528	NA	NA	IPR000719; Protein kinase domain//IPR002290; Serine/threonine/dual specificity protein kinase, catalytic domain//IPR008271; Serine/threonine-protein kinase, active site//IPR011009; Protein kinase-like domain//IPR017441; Protein kinase, ATP binding site	GO:0004672//GO:0005524//GO:0006468	molecular_function//molecular_function//biological_process	protein kinase activity//ATP binding//protein phosphorylation	NA	EPS34498.1	hypothetical protein PDE_09462 [Penicillium oxalicum 114-2]	pcs:Pc21g16250	K00916	CTK1	CTD kinase subunit alpha	2.7.11.22 2.7.11.23	--	47.5	CTK1_SCHPO	CTD kinase subunit alpha OS=Schizosaccharomyces pombe (strain 972 / ATCC 24843) OX=284812 GN=lsk1 PE=1 SV=1	NA	NA	NA	NA	RNA polymerase II CTD heptapeptide repeat kinase activity	KOG0600	Cdc2-related protein kinase	D	Cell cycle control, cell division, chromosome partitioning ;	NA	NA	chr1:1532000-1533000<=>chr1:1535000-1536000=>NaN;chr1:1531000-1532000<=>chr1:1533000-1534000=>POa00528;chr1:1531000-1532000<=>chr1:1533000-1534000=>POa00528;chr1:1532000-1533000<=>chr1:1534000-1535000=>POa00528;chr1:1532000-1533000<=>chr1:1534000-1535000=>POa00528;chr1:1533000-1534000<=>chr1:1535000-1536000=>NaN;chr1:1531000-1532000<=>chr1:1535000-1536000=>NaN	NA	Inter;Border	TAD51
POX_a00529	NA	NA	NA	NA	NA	NA	NA	NA	NA	NA	NA	NA	NA	NA	NA	NA	NA	NA	NA	NA	NA	NA	NA	NA	NA	NA	NA	NA	NA	chr1:1536000-1537000<=>chr1:1538000-1539000=>POa00530	NA	Inter	TAD51
POX_a00530	NA	NA	IPR001474; GTP cyclohydrolase I//IPR018234; GTP cyclohydrolase I, conserved site//IPR020602; GTP cyclohydrolase I domain	GO:0003934//GO:0005737//GO:0046654	molecular_function//cellular_component//biological_process	GTP cyclohydrolase I activity//cytoplasm//tetrahydrofolate biosynthetic process	NA	EPS34497.1	hypothetical protein PDE_09461 [Penicillium oxalicum 114-2]	afm:AFUA_5G03140	K01495	GCH1, folE	GTP cyclohydrolase IA	3.5.4.16	[PATH:ko01100] Level1--Metabolism | Level2--Global and overview maps | Level3--Metabolic pathways;[PATH:ko00790] Level1--Metabolism | Level2--Metabolism of cofactors and vitamins | Level3--Folate biosynthesis	53.3	GCH1_NEUCR	GTP cyclohydrolase 1 OS=Neurospora crassa (strain ATCC 24698 / 74-OR23-1A / CBS 708.71 / DSM 1257 / FGSC 987) OX=367110 GN=gch-1 PE=2 SV=2	COG0302	GTP cyclohydrolase I	H	Coenzyme transport and metabolism	7,8-dihydroneopterin 3'-triphosphate biosynthetic process	KOG2698	GTP cyclohydrolase I	H	Coenzyme transport and metabolism ;	NA	NA	chr1:1538000-1539000<=>chr1:1542000-1543000=>POa00531;chr1:1536000-1537000<=>chr1:1538000-1539000=>POa00529	chr1:1538000-1539000<=>chr2:1355000-1356000=>POb02373	Inter	TAD51
POX_a00531	NA	NA	IPR001680; WD40 repeat//IPR015943; WD40/YVTN repeat-like-containing domain//IPR017986; WD40-repeat-containing domain//IPR019775; WD40 repeat, conserved site//IPR020472; G-protein beta WD-40 repeat//IPR022052; Histone-binding protein RBBP4, N-terminal	GO:0005515	molecular_function	protein binding	NA	EPS34496.1	hypothetical protein PDE_09460 [Penicillium oxalicum 114-2]	pcs:Pc21g16310	K10752	RBBP4, HAT2, CAF1, MIS16	histone-binding protein RBBP4	--	[PATH:ko04218] Level1--Cellular Processes | Level2--Cell growth and death | Level3--Cellular senescence	84.7	HAT2_ASPOR	Histone acetyltransferase type B subunit 2 OS=Aspergillus oryzae (strain ATCC 42149 / RIB 40) OX=510516 GN=hat2 PE=3 SV=1	NA	NA	NA	NA	chromatin organization	KOG0264	Nucleosome remodeling factor, subunit CAF1/NURF55/MSI1	B	Chromatin structure and dynamics ;	NA	NA	chr1:1542000-1543000<=>chr1:1544000-1545000=>POa00532;chr1:1538000-1539000<=>chr1:1542000-1543000=>POa00530;chr1:1527000-1528000<=>chr1:1542000-1543000=>POa00525	NA	Inter	TAD51
POX_a00532	NA	NA	IPR004859; Putative 5-3 exonuclease//IPR016494; 5'-3' exoribonuclease 1//IPR027073; 5'-3' exoribonuclease	GO:0000956//GO:0003676//GO:0004527//GO:0008409	biological_process//molecular_function//molecular_function//molecular_function	nuclear-transcribed mRNA catabolic process//nucleic acid binding//exonuclease activity//5'-3' exonuclease activity	NA	EPS34495.1	hypothetical protein PDE_09459 [Penicillium oxalicum 114-2]	pcs:Pc21g16320	K12618	XRN1, SEP1, KEM1	5'-3' exoribonuclease 1	3.1.13.-	[PATH:ko03018] Level1--Genetic Information Processing | Level2--Folding, sorting and degradation | Level3--RNA degradation;[PATH:ko03008] Level1--Genetic Information Processing | Level2--Translation | Level3--Ribosome biogenesis in eukaryotes	48	XRN1_SCHPO	5'-3' exoribonuclease 1 OS=Schizosaccharomyces pombe (strain 972 / ATCC 24843) OX=284812 GN=exo2 PE=1 SV=1	NA	NA	NA	NA	5'-3' exoribonuclease activity	KOG2045	5'-3' exonuclease XRN1/KEM1/SEP1 involved in DNA strand exchange and mRNA turnover	LD	Replication, recombination and repair ; Cell cycle control, cell division, chromosome partitioning ;	NA	NA	chr1:1542000-1543000<=>chr1:1544000-1545000=>POa00531;chr1:1544000-1545000<=>chr1:1546000-1547000=>POa00532;chr1:1544000-1545000<=>chr1:1546000-1547000=>POa00532	NA	Inter	TAD51
POX_a00533	NA	NA	IPR001680; WD40 repeat//IPR007148; Small-subunit processome, Utp12//IPR011047; Quinoprotein alcohol dehydrogenase-like superfamily//IPR015943; WD40/YVTN repeat-like-containing domain//IPR017986; WD40-repeat-containing domain//IPR019775; WD40 repeat, conserved site//IPR020472; G-protein beta WD-40 repeat//IPR027145; Periodic tryptophan protein 2	GO:0005515	molecular_function	protein binding	NA	EPS34493.1	hypothetical protein PDE_09457 [Penicillium oxalicum 114-2]	pcs:Pc21g16340	K14558	PWP2, UTP1	periodic tryptophan protein 2	--	[PATH:ko03008] Level1--Genetic Information Processing | Level2--Translation | Level3--Ribosome biogenesis in eukaryotes	65.7	PWP2_NEUCR	Periodic tryptophan protein 2 homolog OS=Neurospora crassa (strain ATCC 24698 / 74-OR23-1A / CBS 708.71 / DSM 1257 / FGSC 987) OX=367110 GN=B18D24.40 PE=3 SV=1	NA	NA	NA	NA	ribosomal small subunit assembly	KOG0291	WD40-repeat-containing subunit of the 18S rRNA processing complex	A	RNA processing and modification ;	NA	NA	chr1:1550000-1551000<=>chr1:1552000-1553000=>POa00533;chr1:1550000-1551000<=>chr1:1552000-1553000=>POa00533	NA	Inter;Border	TAD51;TAD52
POX_a00534	NA	NA	IPR016491; Septin//IPR027417; P-loop containing nucleoside triphosphate hydrolase//IPR030379; Septin-type guanine nucleotide-binding (G) domain	GO:0005525	molecular_function	GTP binding	NA	EPS34492.1	hypothetical protein PDE_09456 [Penicillium oxalicum 114-2]	pcs:Pc21g16350	K16948	CDC12	cell division control protein 12	--	--	60.1	SPN4_SCHPO	Septin homolog spn4 OS=Schizosaccharomyces pombe (strain 972 / ATCC 24843) OX=284812 GN=spn4 PE=1 SV=1	NA	NA	NA	NA	GTP binding	KOG2655	Septin family protein (P-loop GTPase)	DZU	Cell cycle control, cell division, chromosome partitioning ; Cytoskeleton ; Intracellular trafficking, secretion, and vesicular transport ;	NA	NA	NA	NA	Inter	TAD52
POX_a00535	NA	NA	IPR001680; WD40 repeat//IPR015943; WD40/YVTN repeat-like-containing domain//IPR017986; WD40-repeat-containing domain//IPR019775; WD40 repeat, conserved site//IPR020472; G-protein beta WD-40 repeat	GO:0005515	molecular_function	protein binding	NA	EPS34491.1	hypothetical protein PDE_09455 [Penicillium oxalicum 114-2]	pdp:PDIP_49270	K16948	CDC12	cell division control protein 12	--	--	NA	NA	NA	NA	NA	NA	NA	RNA splicing	NA	NA	NA	NA	NA	NA	NA	NA	Inter	TAD52
POX_a00536	NA	NA	IPR027795; GATS-like ACT domain	NA	NA	NA	NA	EPS34490.1	hypothetical protein PDE_09454 [Penicillium oxalicum 114-2]	NA	NA	NA	NA	NA	NA	NA	NA	NA	NA	NA	NA	NA	ACT domain	NA	NA	NA	NA	NA	NA	NA	NA	Inter	TAD52
POX_a00537	NA	NA	IPR001117; Multicopper oxidase, type 1//IPR002355; Multicopper oxidase, copper-binding site//IPR008972; Cupredoxin//IPR011706; Multicopper oxidase, type 2//IPR011707; Multicopper oxidase, type 3	GO:0005507//GO:0016491//GO:0055114	molecular_function//molecular_function//biological_process	copper ion binding//oxidoreductase activity//oxidation-reduction process	AA1_2;AA1;AA1_3;AA1_1;	EPS34489.1	hypothetical protein PDE_09453 [Penicillium oxalicum 114-2]	pdp:PDIP_49290	K19791	FET3_5	iron transport multicopper oxidase	--	--	60.6	ABR1_ASPFU	Multicopper oxidase abr1 OS=Neosartorya fumigata (strain ATCC MYA-4609 / Af293 / CBS 101355 / FGSC A1100) OX=330879 GN=abr1 PE=2 SV=2	NA	NA	NA	NA	Multicopper oxidase	NA	NA	NA	NA	NA	NA	chr1:1564000-1565000<=>chr1:1566000-1567000=>NaN;chr1:1563000-1564000<=>chr1:1565000-1566000=>POa00537;chr1:1563000-1564000<=>chr1:1565000-1566000=>POa00537;chr1:1563000-1564000<=>chr1:1566000-1567000=>NaN	NA	Inter	TAD52
POX_a00538	NA	NA	IPR010520; UPF0255 family//IPR029058; Alpha/Beta hydrolase fold	NA	NA	NA	CE1;CE7;	EPS34488.1	hypothetical protein PDE_09452 [Penicillium oxalicum 114-2]	NA	NA	NA	NA	NA	NA	66	AYG1_ASPFU	Heptaketide hydrolyase ayg1 OS=Neosartorya fumigata (strain ATCC MYA-4609 / Af293 / CBS 101355 / FGSC A1100) OX=330879 GN=ayg1 PE=1 SV=1	NA	NA	NA	NA	Alpha/beta hydrolase of unknown function (DUF1100)	NA	NA	NA	NA	NA	NA	NA	NA	Inter	TAD52
POX_a00539	NA	NA	IPR004015; SKI-interacting protein SKIP, SNW domain//IPR017862; SKI-interacting protein, SKIP	GO:0000398//GO:0005681	biological_process//cellular_component	mRNA splicing, via spliceosome//spliceosomal complex	NA	EPS34487.1	hypothetical protein PDE_09451 [Penicillium oxalicum 114-2]	afv:AFLA_005770	K06063	SNW1, SKIIP, SKIP	SNW domain-containing protein 1	--	[PATH:ko03040] Level1--Genetic Information Processing | Level2--Transcription | Level3--Spliceosome;[PATH:ko05203] Level1--Human Diseases | Level2--Cancers: Overview | Level3--Viral carcinogenesis;[PATH:ko04330] Level1--Environmental Information Processing | Level2--Signal transduction | Level3--Notch signaling pathway;[PATH:ko05169] Level1--Human Diseases | Level2--Infectious diseases: Viral | L…	87.2	PRP45_ASPFU	Pre-mRNA-processing protein 45 OS=Neosartorya fumigata (strain ATCC MYA-4609 / Af293 / CBS 101355 / FGSC A1100) OX=330879 GN=prp45 PE=3 SV=1	NA	NA	NA	NA	generation of catalytic spliceosome for second transesterification step	KOG2441	mRNA splicing factor/probable chromatin binding snw family nuclear protein	AB	RNA processing and modification ; Chromatin structure and dynamics ;	NA	NA	NA	NA	Inter	TAD52
POX_a00540	NA	NA	IPR001623; DnaJ domain//IPR018253; DnaJ domain, conserved site//IPR024586; DnaJ-like protein C11, C-terminal	NA	NA	NA	NA	EPS34485.1	hypothetical protein PDE_09449 [Penicillium oxalicum 114-2]	pcs:Pc21g16460	K09531	DNAJC11	DnaJ homolog subfamily C member 11	--	--	NA	NA	NA	NA	NA	NA	NA	cristae formation	NA	NA	NA	NA	NA	NA	chr1:1572000-1573000<=>chr1:1575000-1576000=>NaN	NA	Inter;Border	TAD52;TAD53
POX_a00541	NA	Zn2Cys6:IPR001138:Fungal transcriptional regulatory protein, N-terminal//Zn2Cys6:IPR007219:Fungal specific transcription factor	IPR001138; Zn(2)-C6 fungal-type DNA-binding domain//IPR007219; Transcription factor domain, fungi	GO:0000981//GO:0003677//GO:0005634//GO:0006351//GO:0006355//GO:0008270	molecular_function//molecular_function//cellular_component//biological_process//biological_process//molecular_function	RNA polymerase II transcription factor activity, sequence-specific DNA binding//DNA binding//nucleus//transcription, DNA-templated//regulation of transcription, DNA-templated//zinc ion binding	NA	EPS34484.1	hypothetical protein PDE_09448 [Penicillium oxalicum 114-2]	NA	NA	NA	NA	NA	NA	NA	NA	NA	NA	NA	NA	NA	Transcription factor	NA	NA	NA	NA	NA	NA	chr1:1577000-1578000<=>chr1:1579000-1580000=>POa00541;chr1:1577000-1578000<=>chr1:1579000-1580000=>POa00541;chr1:1493000-1494000<=>chr1:1579000-1580000=>POa00513,POa00514	NA	Inter	TAD53
POX_a00542	NA	NA	NA	NA	NA	NA	NA	EPS34483.1	hypothetical protein PDE_09447 [Penicillium oxalicum 114-2]	NA	NA	NA	NA	NA	NA	NA	NA	NA	NA	NA	NA	NA	NA	NA	NA	NA	NA	NA	NA	NA	chr1:1581000-1582000<=>chr4:2364000-2365000=>POd05605	Inter	TAD53
POX_a00543	NA	NA	NA	NA	NA	NA	NA	NA	NA	NA	NA	NA	NA	NA	NA	NA	NA	NA	NA	NA	NA	NA	NA	NA	NA	NA	NA	NA	NA	NA	NA	Inter	TAD53
POX_a00545	NA	NA	NA	NA	NA	NA	NA	EPS34480.1	hypothetical protein PDE_09444 [Penicillium oxalicum 114-2]	NA	NA	NA	NA	NA	NA	NA	NA	NA	NA	NA	NA	NA	NA	NA	NA	NA	NA	NA	NA	NA	NA	Inter	TAD53
POX_a00546	NA	NA	IPR002136; Ribosomal protein L4/L1e//IPR013000; Ribosomal protein L4/L1e, eukaryotic/archaeal, conserved site//IPR023574; Ribosomal protein L4 domain//IPR025755; 60S ribosomal protein L4, C-terminal domain	GO:0003735//GO:0005840//GO:0006412	molecular_function//cellular_component//biological_process	structural constituent of ribosome//ribosome//translation	NA	EPS34479.1	hypothetical protein PDE_09443 [Penicillium oxalicum 114-2]	afv:AFLA_005730	K02930	RP-L4e, RPL4	large subunit ribosomal protein L4e	--	[PATH:ko03010] Level1--Genetic Information Processing | Level2--Translation | Level3--Ribosome	64	RL4A_SCHPO	60S ribosomal protein L4-A OS=Schizosaccharomyces pombe (strain 972 / ATCC 24843) OX=284812 GN=rpl402 PE=1 SV=2	NA	NA	NA	NA	Ribosomal protein	KOG1475	Ribosomal protein RPL1/RPL2/RL4L4	A	RNA processing and modification ;	NA	NA	chr1:1596000-1597000<=>chr1:1622000-1623000=>NaN;chr1:1596000-1597000<=>chr1:1600000-1601000=>POa00547	NA	Inter	TAD53
POX_a00547	NA	NA	IPR021840; Protein of unknown function DUF3433	NA	NA	NA	NA	EPS34478.1	hypothetical protein PDE_09442 [Penicillium oxalicum 114-2]	NA	NA	NA	NA	NA	NA	NA	NA	NA	NA	NA	NA	NA	Protein of unknown function (DUF3433)	NA	NA	NA	NA	NA	NA	chr1:1600000-1601000<=>chr1:1602000-1603000=>POa00548;chr1:1600000-1601000<=>chr1:1652000-1653000=>NaN;chr1:1597000-1598000<=>chr1:1600000-1601000=>POa00547;chr1:1597000-1598000<=>chr1:1600000-1601000=>POa00547;chr1:1596000-1597000<=>chr1:1600000-1601000=>POa00546;chr1:1600000-1601000<=>chr1:1605000-1606000=>NaN;chr1:1598000-1599000<=>chr1:1600000-1601000=>POa00547;chr1:1598000-1599000<=>chr1:160…	NA	Inter	TAD53
POX_a00548	NA	NA	NA	NA	NA	NA	AA11;AA9;	CEJ60438.1	hypothetical protein PMG11_09011 [Penicillium brasilianum]	NA	NA	NA	NA	NA	NA	NA	NA	NA	NA	NA	NA	NA	precursor of spore coat protein sp96 - Neurospora crassa	NA	NA	NA	NA	NA	NA	chr1:1600000-1601000<=>chr1:1602000-1603000=>POa00547	NA	Inter	TAD53
POX_a00549	NA	NA	IPR001498; Impact, N-terminal//IPR006575; RWD domain//IPR016135; Ubiquitin-conjugating enzyme/RWD-like//IPR020568; Ribosomal protein S5 domain 2-type fold//IPR020569; Uncharacterised protein family UPF0029, Impact, conserved site//IPR023582; Impact family	GO:0005515	molecular_function	protein binding	NA	EPS34476.1	hypothetical protein PDE_09440 [Penicillium oxalicum 114-2]	NA	NA	NA	NA	NA	NA	49.3	YIH1_YEAST	Protein IMPACT homolog OS=Saccharomyces cerevisiae (strain ATCC 204508 / S288c) OX=559292 GN=YIH1 PE=1 SV=1	NA	NA	NA	NA	cellular response to benomyl	KOG3299	Uncharacterized conserved protein	S	Function unknown ;	NA	NA	chr1:1606000-1607000<=>chr1:1608000-1609000=>NaN;chr1:1608000-1609000<=>chr1:1610000-1611000=>POa00550;chr1:1608000-1609000<=>chr1:1631000-1632000=>NaN	NA	Inter	TAD54
POX_a00550	NA	NA	IPR004839; Aminotransferase, class I/classII//IPR015421; Pyridoxal phosphate-dependent transferase, major region, subdomain 1//IPR015422; Pyridoxal phosphate-dependent transferase, major region, subdomain 2//IPR015424; Pyridoxal phosphate-dependent transferase	GO:0003824//GO:0009058//GO:0030170	molecular_function//biological_process//molecular_function	catalytic activity//biosynthetic process//pyridoxal phosphate binding	NA	EPS34475.1	hypothetical protein PDE_09439 [Penicillium oxalicum 114-2]	fme:FOMMEDRAFT_169725	K00838	ARO8	aromatic amino acid aminotransferase I / 2-aminoadipate transaminase	2.6.1.57 2.6.1.39 2.6.1.27 2.6.1.5	[PATH:ko00300] Level1--Metabolism | Level2--Amino acid metabolism | Level3--Lysine biosynthesis;[PATH:ko00950] Level1--Metabolism | Level2--Biosynthesis of other secondary metabolites | Level3--Isoquinoline alkaloid biosynthesis;[PATH:ko01110] Level1--Metabolism | Level2--Global and overview maps | Level3--Biosynthesis of secondary metabolites;[PATH:ko01100] Level1--Metabolism | Level2--Global an…	NA	NA	NA	NA	NA	NA	NA	Aminotransferase	NA	NA	NA	NA	NA	NA	chr1:1608000-1609000<=>chr1:1610000-1611000=>POa00549;chr1:1600000-1601000<=>chr1:1610000-1611000=>POa00547	NA	Inter	TAD54
POX_a00551	NA	NA	IPR004043; LCCL domain	NA	NA	NA	NA	EPS34474.1	hypothetical protein PDE_09438 [Penicillium oxalicum 114-2]	NA	NA	NA	NA	NA	NA	NA	NA	NA	NA	NA	NA	NA	LCCL domain-containing protein	NA	NA	NA	NA	NA	NA	NA	NA	Inter	TAD54
POX_a00552	NA	Zn2Cys6:IPR007219:Fungal specific transcription factor	IPR007219; Transcription factor domain, fungi	GO:0003677//GO:0005634//GO:0006351//GO:0008270	molecular_function//cellular_component//biological_process//molecular_function	DNA binding//nucleus//transcription, DNA-templated//zinc ion binding	NA	EPS34473.1	hypothetical protein PDE_09437 [Penicillium oxalicum 114-2]	NA	NA	NA	NA	NA	NA	NA	NA	NA	NA	NA	NA	NA	Fungal specific transcription factor domain	NA	NA	NA	NA	NA	NA	NA	NA	Inter	TAD54
POX_a00553	NA	NA	IPR002110; Ankyrin repeat//IPR006034; Asparaginase/glutaminase//IPR020683; Ankyrin repeat-containing domain//IPR027473; L-asparaginase, C-terminal domain//IPR027474; L-asparaginase, N-terminal	GO:0005515//GO:0006520	molecular_function//biological_process	protein binding//cellular amino acid metabolic process	NA	EPS34472.1	hypothetical protein PDE_09436 [Penicillium oxalicum 114-2]	pcs:Pc21g16610	K13278	ASPG	60kDa lysophospholipase	3.1.1.5 3.1.1.47 3.5.1.1	--	40.5	ASPG1_ECOLI	L-asparaginase 1 OS=Escherichia coli (strain K12) OX=83333 GN=ansA PE=1 SV=1	COG0252	L-asparaginase/archaeal Glu-tRNAGln amidotransferase subunit D	JU	Translation, ribosomal structure and biogenesis;Intracellular trafficking, secretion, and vesicular transport	asparaginase activity	NA	NA	NA	NA	NA	NA	NA	NA	Inter	TAD54
POX_a00554	NA	NA	NA	NA	NA	NA	NA	EPS34471.1	hypothetical protein PDE_09435 [Penicillium oxalicum 114-2]	NA	NA	NA	NA	NA	NA	NA	NA	NA	NA	NA	NA	NA	NA	NA	NA	NA	NA	NA	NA	NA	NA	Inter	TAD54
POX_a00555	NA	NA	IPR008030; NmrA-like domain//IPR016040; NAD(P)-binding domain	NA	NA	NA	NA	EPS34470.1	hypothetical protein PDE_09434 [Penicillium oxalicum 114-2]	NA	NA	NA	NA	NA	NA	80.1	NMRA_EMENI	Nitrogen metabolite repression protein nmrA OS=Emericella nidulans (strain FGSC A4 / ATCC 38163 / CBS 112.46 / NRRL 194 / M139) OX=227321 GN=nmrA PE=1 SV=1	NA	NA	NA	NA	nucleic acid-templated transcription	NA	NA	NA	NA	NA	NA	chr1:1629000-1630000<=>chr1:1631000-1632000=>NaN;chr1:1628000-1629000<=>chr1:1631000-1632000=>NaN;chr1:1628000-1629000<=>chr1:1652000-1653000=>NaN;chr1:1628000-1629000<=>chr1:1650000-1651000=>NaN	NA	Inter	TAD54
POX_a00556	NA	NA	IPR002164; Nucleosome assembly protein (NAP)	GO:0005634//GO:0006334	cellular_component//biological_process	nucleus//nucleosome assembly	NA	EPS34469.1	hypothetical protein PDE_09433 [Penicillium oxalicum 114-2]	NA	NA	NA	NA	NA	NA	NA	NA	NA	NA	NA	NA	NA	Nucleosome assembly protein (NAP)	NA	NA	NA	NA	NA	NA	NA	NA	Inter	TAD54
POX_a00557	NA	NA	IPR000727; Target SNARE coiled-coil homology domain//IPR010989; t-SNARE//IPR015260; Syntaxin 6, N-terminal	GO:0005515//GO:0016020//GO:0016192//GO:0048193	molecular_function//cellular_component//biological_process//biological_process	protein binding//membrane//vesicle-mediated transport//Golgi vesicle transport	NA	EPS34468.1	hypothetical protein PDE_09432 [Penicillium oxalicum 114-2]	afm:AFUA_5G02900	K08499	TLG1	member of the syntaxin family of t-SNAREs	--	[PATH:ko04130] Level1--Genetic Information Processing | Level2--Folding, sorting and degradation | Level3--SNARE interactions in vesicular transport	NA	NA	NA	NA	NA	NA	NA	SNAP receptor activity	NA	NA	NA	NA	NA	NA	NA	NA	Inter	TAD54
POX_a00558	NA	NA	IPR025714; Methyltransferase domain	NA	NA	NA	NA	EPS34467.1	hypothetical protein PDE_09431 [Penicillium oxalicum 114-2]	NA	NA	NA	NA	NA	NA	NA	NA	NA	NA	NA	NA	NA	rRNA (adenine-N6,N6-)-dimethyltransferase activity	NA	NA	NA	NA	NA	NA	NA	NA	Inter	TAD54
POX_a00559	NA	NA	IPR031348; Fungal N-terminal domain of STAND protein	NA	NA	NA	NA	EPS34466.1	hypothetical protein PDE_09430 [Penicillium oxalicum 114-2]	NA	NA	NA	NA	NA	NA	NA	NA	NA	NA	NA	NA	NA	Fungal N-terminal domain of STAND proteins	NA	NA	NA	NA	NA	NA	chr1:1641000-1642000<=>chr1:1650000-1651000=>NaN;chr1:1641000-1642000<=>chr1:1652000-1653000=>NaN	NA	Inter	TAD54
POX_a00560	NA	NA	IPR011990; Tetratricopeptide-like helical domain//IPR013026; Tetratricopeptide repeat-containing domain//IPR019734; Tetratricopeptide repeat//IPR027417; P-loop containing nucleoside triphosphate hydrolase	GO:0005515	molecular_function	protein binding	GT41;	XP_022484868.1	hypothetical protein PENARI_c021G05293 [Penicillium arizonense]	NA	NA	NA	NA	NA	NA	NA	NA	NA	COG4995	Uncharacterized conserved protein, contains CHAT domain	S	Function unknown	microtubule motor activity	NA	NA	NA	NA	NA	NA	chr1:1631000-1632000<=>chr1:1643000-1644000=>NaN	NA	Inter	TAD54
POX_a00561	NA	NA	NA	NA	NA	NA	NA	PYH97693.1	hypothetical protein BO71DRAFT_395943 [Aspergillus ellipticus CBS 707.79]	NA	NA	NA	NA	NA	NA	NA	NA	NA	NA	NA	NA	NA	NA	NA	NA	NA	NA	NA	NA	NA	NA	Inter	TAD54
POX_a00562	NA	NA	NA	NA	NA	NA	NA	EPS34464.1	hypothetical protein PDE_09428 [Penicillium oxalicum 114-2]	NA	NA	NA	NA	NA	NA	NA	NA	NA	NA	NA	NA	NA	NA	NA	NA	NA	NA	NA	NA	NA	NA	Inter	TAD54
POX_a00563	NA	NA	IPR011990; Tetratricopeptide-like helical domain//IPR013105; Tetratricopeptide repeat 2//IPR019734; Tetratricopeptide repeat	GO:0005515	molecular_function	protein binding	GT41;	EPS34463.1	hypothetical protein PDE_09427 [Penicillium oxalicum 114-2]	NA	NA	NA	NA	NA	NA	NA	NA	NA	COG0457	Tetratricopeptide (TPR) repeat	R	General function prediction only	tpr domain protein	NA	NA	NA	NA	NA	NA	chr1:1655000-1656000<=>chr1:1657000-1658000=>NaN;chr1:1652000-1653000<=>chr1:1655000-1656000=>NaN;chr1:1650000-1651000<=>chr1:1655000-1656000=>NaN;chr1:1631000-1632000<=>chr1:1655000-1656000=>NaN;chr1:1625000-1626000<=>chr1:1655000-1656000=>NaN	NA	Inter	TAD54
POX_a00564	NA	NA	IPR001279; Metallo-beta-lactamase	NA	NA	NA	NA	EPS34461.1	hypothetical protein PDE_09425 [Penicillium oxalicum 114-2]	NA	NA	NA	NA	NA	NA	NA	NA	NA	NA	NA	NA	NA	Beta-lactamase superfamily domain	NA	NA	NA	NA	NA	NA	NA	NA	Inter	TAD54
POX_a00565	NA	NA	IPR011701; Major facilitator superfamily//IPR020846; Major facilitator superfamily domain	GO:0016021//GO:0055085	cellular_component//biological_process	integral component of membrane//transmembrane transport	NA	EPS34460.1	hypothetical protein PDE_09424 [Penicillium oxalicum 114-2]	NA	NA	NA	NA	NA	NA	NA	NA	NA	NA	NA	NA	NA	transporter	NA	NA	NA	NA	NA	NA	chr1:1660000-1661000<=>chr1:1711000-1712000=>POa00584	NA	Inter	TAD54
POX_a00566	NA	Zn2Cys6:IPR001138:Fungal transcriptional regulatory protein, N-terminal//C2H2 zinc finger:IPR007087:Zinc finger, C2H2-type//Zn2Cys6:IPR007219:Fungal specific transcription factor	IPR001138; Zn(2)-C6 fungal-type DNA-binding domain//IPR007087; Zinc finger, C2H2//IPR007219; Transcription factor domain, fungi//IPR013087; Zinc finger C2H2-type/integrase DNA-binding domain//IPR015880; Zinc finger, C2H2-like	GO:0000981//GO:0003676//GO:0003677//GO:0005634//GO:0006351//GO:0006355//GO:0008270//GO:0046872	molecular_function//molecular_function//molecular_function//cellular_component//biological_process//biological_process//molecular_function//molecular_function	RNA polymerase II transcription factor activity, sequence-specific DNA binding//nucleic acid binding//DNA binding//nucleus//transcription, DNA-templated//regulation of transcription, DNA-templated//zinc ion binding//metal ion binding	NA	EPS34459.1	hypothetical protein PDE_09423 [Penicillium oxalicum 114-2]	NA	NA	NA	NA	NA	NA	NA	NA	NA	NA	NA	NA	NA	C2H2 type zinc finger domain protein	NA	NA	NA	NA	NA	NA	NA	NA	Inter;Border	TAD54;TAD55
POX_a00568	NA	NA	IPR023213; Chloramphenicol acetyltransferase-like domain	NA	NA	NA	NA	NA	NA	NA	NA	NA	NA	NA	NA	NA	NA	NA	NA	NA	NA	NA	NA	NA	NA	NA	NA	NA	NA	NA	NA	Inter	TAD55
POX_a00569	NA	NA	IPR003480; Transferase//IPR023213; Chloramphenicol acetyltransferase-like domain	GO:0016747	molecular_function	transferase activity, transferring acyl groups other than amino-acyl groups	NA	THC90401.1	hypothetical protein EYZ11_010142 [Aspergillus tanneri]	NA	NA	NA	NA	NA	NA	NA	NA	NA	NA	NA	NA	NA	Transferase family	NA	NA	NA	NA	NA	NA	NA	NA	Inter	TAD55
POX_a00570	NA	Zn2Cys6:IPR007219:Fungal specific transcription factor	IPR007219; Transcription factor domain, fungi	GO:0003677//GO:0005634//GO:0006351//GO:0008270	molecular_function//cellular_component//biological_process//molecular_function	DNA binding//nucleus//transcription, DNA-templated//zinc ion binding	NA	OJJ33526.1	hypothetical protein ASPWEDRAFT_116017, partial [Aspergillus wentii DTO 134E9]	NA	NA	NA	NA	NA	NA	NA	NA	NA	NA	NA	NA	NA	Fungal specific transcription factor domain	NA	NA	NA	NA	NA	NA	NA	NA	Inter	TAD55
POX_a00571	NA	NA	IPR001129; Membrane-associated, eicosanoid/glutathione metabolism (MAPEG) protein//IPR023352; Membrane associated eicosanoid/glutathione metabolism-like domain	NA	NA	NA	NA	EPS34455.1	hypothetical protein PDE_09419 [Penicillium oxalicum 114-2]	NA	NA	NA	NA	NA	NA	NA	NA	NA	COG5331	Uncharacterized protein	S	Function unknown	alpha/beta hydrolase fold	NA	NA	NA	NA	NA	NA	NA	NA	Inter	TAD55
POX_a00572	NA	NA	IPR003140; Phospholipase/carboxylesterase/thioesterase//IPR029058; Alpha/Beta hydrolase fold	GO:0016787	molecular_function	hydrolase activity	CE1;	EPS34454.1	hypothetical protein PDE_09418 [Penicillium oxalicum 114-2]	NA	NA	NA	NA	NA	NA	NA	NA	NA	NA	NA	NA	NA	Phospholipase/Carboxylesterase	NA	NA	NA	NA	NA	NA	NA	NA	Inter	TAD55
POX_a00573	NA	NA	IPR000165; Glucoamylase//IPR002044; Carbohydrate binding module family 20//IPR008291; Glucoamylase, starch-binding//IPR008928; Six-hairpin glycosidase-like//IPR011613; Glycoside hydrolase family 15/Phosphorylase b kinase regulatory chain family//IPR012341; Six-hairpin glycosidase//IPR013783; Immunoglobulin-like fold//IPR013784; Carbohydrate-binding-like fold	GO:0000272//GO:0003824//GO:0004339//GO:0005976//GO:0030246//GO:2001070	biological_process//molecular_function//molecular_function//biological_process//molecular_function//molecular_function	polysaccharide catabolic process//catalytic activity//glucan 1,4-alpha-glucosidase activity//polysaccharide metabolic process//carbohydrate binding//starch binding	GH15;CBM20;	EPS34453.1	glucoamylase Amy15A [Penicillium oxalicum 114-2]	nfi:NFIA_032960	K01178	SGA1	glucoamylase	3.2.1.3	[PATH:ko01100] Level1--Metabolism | Level2--Global and overview maps | Level3--Metabolic pathways;[PATH:ko00500] Level1--Metabolism | Level2--Carbohydrate metabolism | Level3--Starch and sucrose metabolism	66	AMYG_ASPSH	Glucoamylase OS=Aspergillus shirousami OX=5070 GN=glaA PE=3 SV=1	NA	NA	NA	NA	1,4-alpha-D-glucan glucohydrolase	NA	NA	NA	NA	NA	NA	NA	NA	Inter	TAD55
POX_a00574	NA	NA	NA	NA	NA	NA	NA	EPS34452.1	hypothetical protein PDE_09416 [Penicillium oxalicum 114-2]	NA	NA	NA	NA	NA	NA	NA	NA	NA	NA	NA	NA	NA	NA	NA	NA	NA	NA	NA	NA	NA	NA	Inter	TAD55
POX_a00575	NA	NA	IPR004331; SPX domain//IPR004342; EXS, C-terminal	GO:0016021	cellular_component	integral component of membrane	NA	EPS34451.1	hypothetical protein PDE_09415 [Penicillium oxalicum 114-2]	NA	NA	NA	NA	NA	NA	NA	NA	NA	NA	NA	NA	NA	efflux transmembrane transporter activity	NA	NA	NA	NA	NA	NA	chr1:1686000-1687000<=>chr1:1688000-1689000=>POa00575;chr1:1686000-1687000<=>chr1:1688000-1689000=>POa00575;chr1:1686000-1687000<=>chr1:1689000-1690000=>NaN	NA	Inter	TAD55
POX_a00576	NA	NA	IPR000028; Chloroperoxidase	GO:0004601	molecular_function	peroxidase activity	NA	EPS34450.1	hypothetical protein PDE_09414 [Penicillium oxalicum 114-2]	NA	NA	NA	NA	NA	NA	NA	NA	NA	NA	NA	NA	NA	Peroxidase, family 2	NA	NA	NA	NA	NA	NA	chr1:1691000-1692000<=>chr1:1693000-1694000=>POa00578	NA	Inter	TAD55
POX_a00577	NA	NA	IPR006214; Bax inhibitor 1-related	NA	NA	NA	NA	EPS34449.1	hypothetical protein PDE_09413 [Penicillium oxalicum 114-2]	pdp:PDIP_49570	K06890	K06890	uncharacterized protein	--	--	41.5	LFG4_HUMAN	Protein lifeguard 4 OS=Homo sapiens OX=9606 GN=TMBIM4 PE=1 SV=3	NA	NA	NA	NA	apoptotic process	KOG2322	N-methyl-D-aspartate receptor glutamate-binding subunit	T	Signal transduction mechanisms ;	The Calcium Transporter A (CaTA) (formerly the Testis-Enhanced Gene Transfer (TEGT) Family	Protein lifeguard 4 OS=Homo sapiens GN=TMBIM4 PE=1 SV=3	NA	NA	Inter	TAD55
POX_a00578	NA	NA	IPR013057; Amino acid transporter, transmembrane domain	NA	NA	NA	NA	EPS34448.1	hypothetical protein PDE_09412 [Penicillium oxalicum 114-2]	NA	NA	NA	NA	NA	NA	46.1	AVT5_SCHPO	Vacuolar amino acid transporter 5 OS=Schizosaccharomyces pombe (strain 972 / ATCC 24843) OX=284812 GN=avt5 PE=3 SV=1	NA	NA	NA	NA	amino acid transmembrane transporter activity	KOG1305	Amino acid transporter protein	E	Amino acid transport and metabolism ;	The Amino Acid/Auxin Permease (AAAP) Family	Hypothetical 48.8 kDa protein in SSU81-SCS2 intergenic region - Saccharomyces cerevisiae (Baker's yeast).	chr1:1693000-1694000<=>chr1:1695000-1696000=>POa00578;chr1:1693000-1694000<=>chr1:1695000-1696000=>POa00578;chr1:1691000-1692000<=>chr1:1693000-1694000=>POa00576	NA	Inter	TAD55
POX_a00579	NA	NA	NA	NA	NA	NA	NA	EPS34447.1	hypothetical protein PDE_09411 [Penicillium oxalicum 114-2]	afm:AFUA_5G09290	K00019	E1.1.1.30, bdh	3-hydroxybutyrate dehydrogenase	1.1.1.30	[PATH:ko01100] Level1--Metabolism | Level2--Global and overview maps | Level3--Metabolic pathways;[PATH:ko00650] Level1--Metabolism | Level2--Carbohydrate metabolism | Level3--Butanoate metabolism;[PATH:ko00072] Level1--Metabolism | Level2--Lipid metabolism | Level3--Synthesis and degradation of ketone bodies	NA	NA	NA	NA	NA	NA	NA	Belongs to the short-chain dehydrogenases reductases (SDR) family	NA	NA	NA	NA	NA	NA	NA	NA	Inter	TAD55
POX_a00580	NA	NA	NA	NA	NA	NA	NA	EPS34446.1	hypothetical protein PDE_09410 [Penicillium oxalicum 114-2]	NA	NA	NA	NA	NA	NA	NA	NA	NA	NA	NA	NA	NA	NA	NA	NA	NA	NA	NA	NA	NA	NA	Border	TAD56
POX_a00581	NA	NA	IPR000719; Protein kinase domain//IPR002290; Serine/threonine/dual specificity protein kinase, catalytic domain//IPR008266; Tyrosine-protein kinase, active site//IPR011009; Protein kinase-like domain	GO:0004672//GO:0005524//GO:0006468	molecular_function//molecular_function//biological_process	protein kinase activity//ATP binding//protein phosphorylation	NA	EPS34445.1	hypothetical protein PDE_09409 [Penicillium oxalicum 114-2]	NA	NA	NA	NA	NA	NA	NA	NA	NA	NA	NA	NA	NA	Protein tyrosine kinase	NA	NA	NA	NA	NA	NA	NA	NA	Border;Inter	TAD56
POX_a00582	NA	NA	IPR010856; Protein of unknown function DUF1479//IPR027443; Isopenicillin N synthase-like	NA	NA	NA	NA	EPS34444.1	hypothetical protein PDE_09408 [Penicillium oxalicum 114-2]	NA	NA	NA	NA	NA	NA	NA	NA	NA	NA	NA	NA	NA	Protein of unknown function (DUF1479)	NA	NA	NA	NA	NA	NA	NA	NA	Inter	TAD56
POX_a00583	NA	NA	IPR004834; Fungal chitin synthase//IPR004835; Chitin synthase//IPR006175; YjgF/YER057c/UK114 family//IPR013616; Chitin synthase N-terminal//IPR013813; Endoribonuclease L-PSP/chorismate mutase-like//IPR029044; Nucleotide-diphospho-sugar transferases	GO:0004100//GO:0006031//GO:0016758	molecular_function//biological_process//molecular_function	chitin synthase activity//chitin biosynthetic process//transferase activity, transferring hexosyl groups	GT2_Chitin_synth_1;GT2_Chitin_synth_2;GT2_Glyco_trans_2_3;	CEJ60462.1	Putative Chitin synthase G [Penicillium brasilianum]	afv:AFLA_086070	K00698	CHS1	chitin synthase	2.4.1.16	[PATH:ko00520] Level1--Metabolism | Level2--Carbohydrate metabolism | Level3--Amino sugar and nucleotide sugar metabolism	75	CHSC_ASPFU	Chitin synthase C OS=Neosartorya fumigata (strain ATCC MYA-4609 / Af293 / CBS 101355 / FGSC A1100) OX=330879 GN=chsC PE=3 SV=2	NA	NA	NA	NA	chitin synthase activity	KOG2571	Chitin synthase/hyaluronan synthase (glycosyltransferases)	M	Cell wall/membrane/envelope biogenesis ;	NA	NA	NA	NA	Inter	TAD56
POX_a00584	NA	NA	IPR002372; Pyrrolo-quinoline quinone repeat//IPR011047; Quinoprotein alcohol dehydrogenase-like superfamily//IPR011678; Domain of unknown function DUF1620//IPR018391; Pyrrolo-quinoline quinone beta-propeller repeat//IPR027295; Quinoprotein alcohol dehydrogenase-like domain	NA	NA	NA	NA	EPS34441.1	hypothetical protein PDE_09405 [Penicillium oxalicum 114-2]	NA	NA	NA	NA	NA	NA	NA	NA	NA	NA	NA	NA	NA	protein folding in endoplasmic reticulum	NA	NA	NA	NA	NA	NA	chr1:1709000-1710000<=>chr1:1711000-1712000=>POa00584;chr1:1709000-1710000<=>chr1:1711000-1712000=>POa00584;chr1:1660000-1661000<=>chr1:1711000-1712000=>POa00565	NA	Inter	TAD56
POX_a00585	NA	NA	IPR000312; Glycosyl transferase, family 3//IPR017459; Glycosyl transferase family 3, N-terminal domain	GO:0008152//GO:0016757	biological_process//molecular_function	metabolic process//transferase activity, transferring glycosyl groups	NA	EPS34440.1	hypothetical protein PDE_09404 [Penicillium oxalicum 114-2]	act:ACLA_051010	K00766	trpD	anthranilate phosphoribosyltransferase	2.4.2.18	[PATH:ko01110] Level1--Metabolism | Level2--Global and overview maps | Level3--Biosynthesis of secondary metabolites;[PATH:ko01100] Level1--Metabolism | Level2--Global and overview maps | Level3--Metabolic pathways;[PATH:ko01230] Level1--Metabolism | Level2--Global and overview maps | Level3--Biosynthesis of amino acids;[PATH:ko01130] Level1--Metabolism | Level2--Global and overview maps | Level3…	NA	NA	NA	NA	NA	NA	NA	anthranilate phosphoribosyltransferase activity	NA	NA	NA	NA	NA	NA	chr1:1712000-1713000<=>chr1:1714000-1715000=>NaN;chr1:1714000-1715000<=>chr1:1725000-1726000=>POa00589;chr1:1714000-1715000<=>chr1:1720000-1721000=>POa00587	NA	Border;Inter	TAD57
POX_a00586	NA	NA	IPR022812; Dynamin superfamily//IPR027417; P-loop containing nucleoside triphosphate hydrolase	NA	NA	NA	NA	EPS34439.1	hypothetical protein PDE_09403 [Penicillium oxalicum 114-2]	NA	NA	NA	NA	NA	NA	NA	NA	NA	NA	NA	NA	NA	Dynamin family	NA	NA	NA	NA	NA	NA	chr1:1715000-1716000<=>chr1:1717000-1718000=>POa00586;chr1:1715000-1716000<=>chr1:1717000-1718000=>POa00586;chr1:1715000-1716000<=>chr1:1744000-1745000=>POa00592;chr1:1717000-1718000<=>chr1:1719000-1720000=>POa00586,POa00587	NA	Inter	TAD57
POX_a00587	NA	NA	IPR006694; Fatty acid hydroxylase	GO:0005506//GO:0006633//GO:0016491//GO:0055114	molecular_function//biological_process//molecular_function//biological_process	iron ion binding//fatty acid biosynthetic process//oxidoreductase activity//oxidation-reduction process	NA	OKO99830.1	hypothetical protein PENSUB_8047 [Penicillium subrubescens]	NA	NA	NA	NA	NA	NA	42.9	VLMA_LECSP	Fatty acid hydroxylase vlmA OS=Lecanicillium sp. OX=1756136 GN=vlmA PE=3 SV=1	NA	NA	NA	NA	Belongs to the sterol desaturase family	NA	NA	NA	NA	NA	NA	chr1:1714000-1715000<=>chr1:1720000-1721000=>POa00585	NA	Inter	TAD57
POX_a00588	NA	NA	IPR001251; CRAL-TRIO lipid binding domain//IPR011074; CRAL/TRIO, N-terminal domain	NA	NA	NA	NA	EPS34437.1	hypothetical protein PDE_09401 [Penicillium oxalicum 114-2]	NA	NA	NA	NA	NA	NA	NA	NA	NA	NA	NA	NA	NA	CRAL/TRIO, N-terminal domain	NA	NA	NA	NA	NA	NA	NA	NA	Inter	TAD57
POX_a00589	NA	NA	IPR002999; Tudor domain//IPR016071; Staphylococcal nuclease (SNase-like), OB-fold//IPR016685; RNA-induced silencing complex, nuclease component Tudor-SN//IPR030481; Staphylococcal nuclease domain-containing protein 1	GO:0003712//GO:0016442//GO:0031047//GO:0035194	molecular_function//cellular_component//biological_process//biological_process	transcription cofactor activity//RISC complex//gene silencing by RNA//posttranscriptional gene silencing by RNA	NA	EPS34436.1	hypothetical protein PDE_09400 [Penicillium oxalicum 114-2]	pdp:PDIP_49640	K15979	SND1	staphylococcal nuclease domain-containing protein 1	--	[PATH:ko05203] Level1--Human Diseases | Level2--Cancers: Overview | Level3--Viral carcinogenesis	NA	NA	NA	NA	NA	NA	NA	gene silencing by RNA	NA	NA	NA	NA	NA	NA	chr1:1725000-1726000<=>chr1:1728000-1729000=>POa00589,POa00590;chr1:1725000-1726000<=>chr1:1729000-1730000=>POa00590;chr1:1726000-1727000<=>chr1:1728000-1729000=>POa00589,POa00590;chr1:1725000-1726000<=>chr1:1735000-1736000=>NaN;chr1:1714000-1715000<=>chr1:1725000-1726000=>POa00585	chr1:1726000-1727000<=>chr3:2583000-2584000=>POc04338	Inter	TAD57
POX_a00590	NA	NA	IPR001424; Superoxide dismutase, copper/zinc binding domain//IPR018152; Superoxide dismutase, copper/zinc, binding site//IPR024134; Superoxide dismutase (Cu/Zn) / superoxide dismutase copper chaperone	GO:0004784//GO:0006801//GO:0046872//GO:0055114	molecular_function//biological_process//molecular_function//biological_process	superoxide dismutase activity//superoxide metabolic process//metal ion binding//oxidation-reduction process	NA	EPS34435.1	hypothetical protein PDE_09399 [Penicillium oxalicum 114-2]	ang:ANI_1_470064	K04565	SOD1	superoxide dismutase, Cu-Zn family	1.15.1.1	[PATH:ko05014] Level1--Human Diseases | Level2--Neurodegenerative diseases | Level3--Amyotrophic lateral sclerosis (ALS);[PATH:ko04146] Level1--Cellular Processes | Level2--Transport and catabolism | Level3--Peroxisome;[PATH:ko04213] Level1--Organismal Systems | Level2--Aging | Level3--Longevity regulating pathway - multiple species;[PATH:ko05020] Level1--Human Diseases | Level2--Neurodegenerativ…	94.8	SODC_ASPNC	Superoxide dismutase [Cu-Zn] OS=Aspergillus niger (strain CBS 513.88 / FGSC A1513) OX=425011 GN=sodC PE=3 SV=1	COG2032	Cu/Zn superoxide dismutase	P	Inorganic ion transport and metabolism	Destroys radicals which are normally produced within the cells and which are toxic to biological systems	KOG0441	Cu2+/Zn2+ superoxide dismutase SOD1	P	Inorganic ion transport and metabolism ;	NA	NA	chr1:1725000-1726000<=>chr1:1729000-1730000=>POa00589	NA	Inter	TAD57
POX_a00591	NA	NA	IPR001585; Transaldolase/Fructose-6-phosphate aldolase//IPR004730; Transaldolase type 1//IPR013785; Aldolase-type TIM barrel//IPR018225; Transaldolase, active site	GO:0003824//GO:0004801//GO:0005737//GO:0005975//GO:0006098	molecular_function//molecular_function//cellular_component//biological_process//biological_process	catalytic activity//sedoheptulose-7-phosphate:D-glyceraldehyde-3-phosphate glyceronetransferase activity//cytoplasm//carbohydrate metabolic process//pentose-phosphate shunt	NA	OQE16968.1	hypothetical protein PENSTE_c022G09808 [Penicillium steckii]	ang:ANI_1_472064	K00616	E2.2.1.2, talA, talB	transaldolase	2.2.1.2	[PATH:ko01110] Level1--Metabolism | Level2--Global and overview maps | Level3--Biosynthesis of secondary metabolites;[PATH:ko01200] Level1--Metabolism | Level2--Global and overview maps | Level3--Carbon metabolism;[PATH:ko01120] Level1--Metabolism | Level2--Global and overview maps | Level3--Microbial metabolism in diverse environments;[PATH:ko01100] Level1--Metabolism | Level2--Global and overvi…	77	TAL1_GIBIN	Transaldolase OS=Gibberella intermedia OX=948311 GN=FPRO05_10296 PE=1 SV=1	COG0176	Transaldolase	G	Carbohydrate transport and metabolism	Transaldolase is important for the balance of metabolites in the pentose-phosphate pathway	KOG2772	Transaldolase	G	Carbohydrate transport and metabolism ;	NA	NA	NA	NA	Inter	TAD57
POX_a00592	NA	NA	IPR000409; BEACH domain//IPR001680; WD40 repeat//IPR011993; PH domain-like//IPR013320; Concanavalin A-like lectin/glucanase domain//IPR015943; WD40/YVTN repeat-like-containing domain//IPR017986; WD40-repeat-containing domain//IPR019775; WD40 repeat, conserved site//IPR023362; PH-BEACH domain	GO:0005515	molecular_function	protein binding	NA	EPS34433.1	hypothetical protein PDE_09397 [Penicillium oxalicum 114-2]	pdp:PDIP_49690	K22262	WDFY3, ALFY	WD repeat and FYVE domain-containing protein 3	--	--	NA	NA	NA	NA	NA	NA	NA	endosome to lysosome transport via multivesicular body sorting pathway	NA	NA	NA	NA	NA	NA	chr1:1715000-1716000<=>chr1:1744000-1745000=>POa00586;chr1:1737000-1738000<=>chr1:1739000-1740000=>POa00592;chr1:1737000-1738000<=>chr1:1739000-1740000=>POa00592;chr1:1735000-1736000<=>chr1:1739000-1740000=>NaN;chr1:1735000-1736000<=>chr1:1737000-1738000=>NaN	NA	Inter	TAD57
POX_a00593	NA	NA	IPR000209; Peptidase S8/S53 domain//IPR010259; Peptidase S8 propeptide/proteinase inhibitor I9//IPR015500; Peptidase S8, subtilisin-related//IPR022398; Peptidase S8, subtilisin, His-active site//IPR023828; Peptidase S8, subtilisin, Ser-active site	GO:0004252//GO:0006508	molecular_function//biological_process	serine-type endopeptidase activity//proteolysis	NA	AAG44478.1	vacuolar serine protease [Penicillium oxalicum]	afm:AFUA_5G09210	K01336	E3.4.21.48	cerevisin	3.4.21.48	[PATH:ko04138] Level1--Cellular Processes | Level2--Transport and catabolism | Level3--Autophagy - yeast	90.4	PENC2_PENCI	Subtilisin-like serine protease Pen c 2 OS=Penicillium citrinum OX=5077 PE=1 SV=1	COG1404	Serine protease, subtilisin family	O	Posttranslational modification, protein turnover, chaperones	serine-type endopeptidase activity	KOG1153	Subtilisin-related protease/Vacuolar protease B	O	Posttranslational modification, protein turnover, chaperones ;	NA	NA	chr1:1750000-1751000<=>chr1:1753000-1754000=>POa00594	NA	Inter	TAD57
[truncated: 9,146 more rows]
