# Supplementary material for: Three-Dimensional Genome Map of the Filamentous Fungus Penicillium oxalicum
Source: Microbiol Spectr. 2022 May 2;10(3):e02121-21. doi: 10.1128/spectrum.02121-21 (PMC9241887; doi:10.1128/spectrum.02121-21)
Supplement: SUPPLEMENTAL FILE 2 — Supplemental material. Download spectrum.02121-21-s002.xlsx, XLSX file, 0.6 MB [file spectrum.02121-21-s002.xlsx]

## Sheet: TableS2-new
Table S2 Genome-wide cis-interaction in Penicillium oxalicum strain HP7-1
Interaction number	DNA fragment	DNA fragment	Gene ID	Gene ID
interaction1	chr6:283000-284000	chr6:285000-286000	NaN	NaN
interaction2	chr2:3952000-3953000	chr2:3954000-3955000	POX_b03238	POX_b03239
interaction3	chr7:1203000-1204000	chr7:1205000-1206000	POX_g08963	POX_g08963
interaction4	chr4:1533000-1534000	chr4:1535000-1536000	POX_d05310	POX_d05310
interaction5	chr5:1531000-1532000	chr5:1533000-1534000	NaN	NaN
interaction6	chr2:2766000-2767000	chr2:2768000-2769000	POX_b02846	POX_b02846
interaction7	chr3:2181000-2182000	chr3:3478000-3479000	POX_c04209	NaN
interaction8	chr2:713000-714000	chr2:715000-716000	POX_b02143	POX_b02143
interaction9	chr7:1190000-1191000	chr7:1192000-1193000	POX_g08958	POX_g08959
interaction10	chr6:932000-933000	chr6:934000-935000	POX_f07626	POX_f07626,POX_f07627
interaction11	chr4:1351000-1352000	chr4:1353000-1354000	POX_d05257	POX_d05257
interaction12	chr5:488000-489000	chr5:490000-491000	POX_e06302	POX_e06302
interaction13	chr4:13000-14000	chr4:15000-16000	NaN	POX_d04790,POX_d04791
interaction14	chr6:2069000-2070000	chr6:2071000-2072000	POX_f08004	POX_f08005,POX_f08006
interaction15	chr4:2072000-2073000	chr4:2074000-2075000	POX_d05498	POX_d05499
interaction16	chr5:1679000-1680000	chr5:1681000-1682000	POX_e06624	POX_e06624
interaction17	chr2:3383000-3384000	chr2:3385000-3386000	POX_b03048	POX_b03048
interaction18	chr3:618000-619000	chr3:620000-621000	NaN	POX_c03698
interaction19	chr2:4031000-4032000	chr2:4033000-4034000	POX_b03258	POX_b03258
interaction20	chr5:707000-708000	chr5:711000-712000	NaN	NaN
interaction21	chr1:733000-734000	chr1:735000-736000	POX_a00247	POX_a00248
interaction22	chr2:2892000-2893000	chr2:2894000-2895000	POX_b02883,POX_b02884	POX_b02884
interaction23	chr2:3841000-3842000	chr2:3843000-3844000	POX_b03202	POX_b03203
interaction24	chr5:2469000-2470000	chr5:2471000-2472000	POX_e06884	POX_e06884
interaction25	chr5:468000-469000	chr5:470000-471000	POX_e06292	NaN
interaction26	chr8:1000-2000	chr8:3000-4000	POX_h09378	POX_h09379
interaction27	chr2:4531000-4532000	chr2:4533000-4534000	POX_b03435	POX_b03435,POX_b03436
interaction28	chr5:3807000-3808000	chr5:3809000-3810000	POX_e07330	POX_e07331
interaction29	chr2:2233000-2234000	chr2:2235000-2236000	POX_b02666,POX_b02667	POX_b02668
interaction30	chr2:2894000-2895000	chr2:2896000-2897000	POX_b02884	POX_b02884
interaction31	chr6:2150000-2151000	chr6:2152000-2153000	POX_f08042	POX_f08043
interaction32	chr2:3098000-3099000	chr2:3100000-3101000	POX_b02954	NaN
interaction33	chr8:470000-471000	chr8:472000-473000	NaN	POX_h09511
interaction34	chr3:1841000-1842000	chr3:1843000-1844000	POX_c04095	POX_c04095
interaction35	chr1:1141000-1142000	chr1:1143000-1144000	POX_a00386	NaN
interaction36	chr1:4753000-4754000	chr1:4755000-4756000	POX_a01561	POX_a01562
interaction37	chr1:1777000-1778000	chr1:1779000-1780000	POX_a00601	POX_a00602
interaction38	chr4:506000-507000	chr4:508000-509000	POX_d04959	POX_d04960
interaction39	chr8:1237000-1238000	chr8:1239000-1240000	POX_h09732	POX_h09733
interaction40	chr2:2726000-2727000	chr2:2728000-2729000	POX_b02831	POX_b02832
interaction41	chr1:965000-966000	chr1:967000-968000	POX_a00329	POX_a00330
interaction42	chr3:3010000-3011000	chr3:802000-803000	POX_c04444	POX_c03759
interaction43	chr1:1457000-1458000	chr1:1459000-1460000	POX_a00499	POX_a00499
interaction44	chr3:437000-438000	chr3:439000-440000	NaN	POX_c03632
interaction45	chr4:2328000-2329000	chr4:2330000-2331000	POX_d05590	POX_d05591
interaction46	chr5:1284000-1285000	chr5:1286000-1287000	POX_e06542	POX_e06542
interaction47	chr1:3157000-3158000	chr1:3160000-3161000	POX_a01030	POX_a01032
interaction48	chr7:898000-899000	chr7:900000-901000	NaN	POX_g08847
interaction49	chr1:3316000-3317000	chr1:3318000-3319000	POX_a01079	POX_a01079
interaction50	chr8:5000-6000	chr8:7000-8000	POX_h09380	POX_h09381
interaction51	chr2:4317000-4318000	chr2:4319000-4320000	POX_b03357,POX_b03358	POX_b03358,POX_b03359
interaction52	chr8:239000-240000	chr8:241000-242000	POX_h09447	POX_h09447
interaction53	chr2:4118000-4119000	chr2:4120000-4121000	POX_b03288	NaN
interaction54	chr5:385000-386000	chr5:387000-388000	POX_e06267	POX_e06268
interaction55	chr4:1079000-1080000	chr4:1081000-1082000	POX_d05162	POX_d05163
interaction56	chr2:1000-2000	chr2:3000-4000	POX_b01936	NaN
interaction57	chr1:2132000-2133000	chr1:2134000-2135000	POX_a00725	POX_a00725
interaction58	chr7:106000-107000	chr7:108000-109000	POX_g08569	POX_g08569,POX_g08570
interaction59	chr1:4368000-4369000	chr1:4370000-4371000	POX_a01440	POX_a01441
interaction60	chr8:515000-516000	chr8:517000-518000	NaN	NaN
interaction61	chr8:47000-48000	chr8:49000-50000	POX_h09387	NaN
interaction62	chr1:3022000-3023000	chr1:3024000-3025000	POX_a00989	POX_a00989
interaction63	chr7:2425000-2426000	chr7:2427000-2428000	POX_g09320	POX_g09320
interaction64	chr1:301000-302000	chr1:303000-304000	POX_a00101	POX_a00101
interaction65	chr1:1309000-1310000	chr1:1311000-1312000	POX_a00442	POX_a00443
interaction66	chr4:2445000-2446000	chr4:2447000-2448000	POX_d05632	POX_d05632
interaction67	chr5:2809000-2810000	chr5:2811000-2812000	POX_e06995	POX_e06995
interaction68	chr2:1313000-1314000	chr2:1315000-1316000	POX_b02355	POX_b02355
interaction69	chr1:80000-81000	chr1:82000-83000	POX_a00022	POX_a00023
interaction70	chr1:3572000-3573000	chr1:3574000-3575000	POX_a01166	POX_a01166
interaction71	chr2:1379000-1380000	chr2:1381000-1382000	POX_b02381	POX_b02381
interaction72	chr2:1695000-1696000	chr2:1697000-1698000	POX_b02489	POX_b02489
interaction73	chr4:624000-625000	chr4:626000-627000	POX_d05004	POX_d05005
interaction74	chr3:1411000-1412000	chr3:1413000-1414000	POX_c03969	POX_c03970
interaction75	chr3:1091000-1092000	chr3:1093000-1094000	POX_c03865,POX_c03866	POX_c03866
interaction76	chr8:3000-4000	chr8:5000-6000	POX_h09379	POX_h09380
interaction77	chr5:2161000-2162000	chr5:2163000-2164000	POX_e06786,POX_e06787	POX_e06789
interaction78	chr2:237000-238000	chr2:239000-240000	NaN	POX_b02014
interaction79	chr1:4016000-4017000	chr1:4018000-4019000	POX_a01311	POX_a01311
interaction80	chr3:1816000-1817000	chr3:1818000-1819000	POX_c04088	POX_c04088
interaction81	chr6:934000-935000	chr6:936000-937000	POX_f07626,POX_f07627	POX_f07627
interaction82	chr4:3545000-3546000	chr4:3547000-3548000	POX_d05962	POX_d05962
interaction83	chr5:2635000-2636000	chr5:3242000-3243000	POX_e06940	POX_e07138
interaction84	chr4:393000-394000	chr4:395000-396000	POX_d04920	POX_d04920
interaction85	chr1:978000-979000	chr1:980000-981000	POX_a00333	NaN
interaction86	chr1:892000-893000	chr1:894000-895000	POX_a00306	POX_a00307
interaction87	chr1:5350000-5351000	chr1:5352000-5353000	POX_a01771	POX_a01772
interaction88	chr7:259000-260000	chr7:261000-262000	POX_g08615	POX_g08615,POX_g08616
interaction89	chr7:637000-638000	chr7:639000-640000	POX_g08752,POX_g08753	NaN
interaction90	chr6:949000-950000	chr6:951000-952000	POX_f07631	POX_f07631,POX_f07632
interaction91	chr4:2196000-2197000	chr4:2198000-2199000	NaN	POX_d05549
interaction92	chr2:2563000-2564000	chr2:2565000-2566000	NaN	POX_b02773
interaction93	chr3:11000-12000	chr3:9000-10000	POX_c03480	POX_c03480
interaction94	chr4:594000-595000	chr4:596000-597000	POX_d04994	NaN
interaction95	chr2:2593000-2594000	chr2:2595000-2596000	POX_b02781,POX_b02782	POX_b02782
interaction96	chr2:4294000-4295000	chr2:4296000-4297000	POX_b03350	POX_b03350
interaction97	chr1:5811000-5812000	chr1:5813000-5814000	POX_a01918	POX_a01919
interaction98	chr3:325000-326000	chr3:327000-328000	POX_c03596	POX_c03596
interaction99	chr6:1270000-1271000	chr6:1272000-1273000	POX_f07741,POX_f07742	POX_f07742,POX_f07743
interaction100	chr7:1392000-1393000	chr7:1394000-1395000	POX_g09021	POX_g09021
interaction101	chr2:4048000-4049000	chr2:4050000-4051000	NaN	NaN
interaction102	chr6:2576000-2577000	chr6:2578000-2579000	POX_f08135	NaN
interaction103	chr2:34000-35000	chr2:36000-37000	POX_b01946	POX_b01947
interaction104	chr7:639000-640000	chr7:641000-642000	NaN	POX_g08754
interaction105	chr8:307000-308000	chr8:309000-310000	POX_h09467	POX_h09467
interaction106	chr1:2833000-2834000	chr1:2835000-2836000	NaN	POX_a00934
interaction107	chr1:925000-926000	chr1:927000-928000	POX_a00317	NaN
interaction108	chr6:1412000-1413000	chr6:1414000-1415000	POX_f07786	POX_f07786
interaction109	chr1:552000-553000	chr1:554000-555000	POX_a00188	POX_a00189
interaction110	chr1:68000-69000	chr1:70000-71000	POX_a00019	POX_a00019,POX_a00020
interaction111	chr2:2728000-2729000	chr2:2730000-2731000	POX_b02832	POX_b02833
interaction112	chr7:694000-695000	chr7:696000-697000	POX_g08768	POX_g08768
interaction113	chr3:218000-219000	chr3:220000-221000	NaN	NaN
interaction114	chr3:1167000-1168000	chr3:1169000-1170000	POX_c03888	POX_c03889
interaction115	chr6:1495000-1496000	chr6:1497000-1498000	POX_f07817	POX_f07817
interaction116	chr1:2130000-2131000	chr1:2132000-2133000	POX_a00725	POX_a00725
interaction117	chr3:262000-263000	chr3:264000-265000	POX_c03573	POX_c03573
interaction118	chr4:902000-903000	chr4:904000-905000	POX_d05097	POX_d05097
interaction119	chr5:486000-487000	chr5:488000-489000	POX_e06301	POX_e06302
interaction120	chr1:4736000-4737000	chr1:4738000-4739000	POX_a01557	POX_a01557
interaction121	chr4:1547000-1548000	chr4:1549000-1550000	POX_d05314	POX_d05314
interaction122	chr2:4529000-4530000	chr2:4531000-4532000	POX_b03434	POX_b03435
interaction123	chr2:225000-226000	chr2:227000-228000	POX_b02008	POX_b02008
interaction124	chr1:1650000-1651000	chr1:1652000-1653000	NaN	NaN
interaction125	chr4:2684000-2685000	chr4:2686000-2687000	POX_d05712	POX_d05713
interaction126	chr1:5623000-5624000	chr1:5625000-5626000	POX_a01855	POX_a01856
interaction127	chr5:3806000-3807000	chr5:3809000-3810000	POX_e07330	POX_e07331
interaction128	chr1:3314000-3315000	chr1:3316000-3317000	POX_a01078	POX_a01079
interaction129	chr8:1287000-1288000	chr8:1289000-1290000	POX_h09749	POX_h09749
interaction130	chr3:1541000-1542000	chr3:1543000-1544000	POX_c04010,POX_c04011	NaN
interaction131	chr3:749000-750000	chr3:751000-752000	POX_c03744	POX_c03745
interaction132	chr1:4543000-4544000	chr1:4575000-4576000	POX_a01502	NaN
interaction133	chr3:3086000-3087000	chr3:3088000-3089000	POX_c04472	POX_c04474
interaction134	chr1:3344000-3345000	chr1:3346000-3347000	POX_a01089	NaN
interaction135	chr6:938000-939000	chr6:940000-941000	NaN	NaN
interaction136	chr1:3196000-3197000	chr1:3199000-3200000	POX_a01044	POX_a01045
interaction137	chr7:610000-611000	chr7:612000-613000	POX_g08743	POX_g08743
interaction138	chr1:5849000-5850000	chr1:5851000-5852000	POX_a01928	POX_a01928
interaction139	chr3:3811000-3812000	chr3:3813000-3814000	NaN	POX_c04718
interaction140	chr3:1366000-1367000	chr3:1368000-1369000	POX_c03952	POX_c03953
interaction141	chr7:379000-380000	chr7:382000-383000	POX_g08653	POX_g08655
interaction142	chr4:1323000-1324000	chr4:1325000-1326000	POX_d05247	POX_d05248
interaction143	chr6:2693000-2694000	chr6:2695000-2696000	POX_f08180	POX_f08180
interaction144	chr2:2098000-2099000	chr2:2100000-2101000	POX_b02623	POX_b02623
interaction145	chr3:2699000-2700000	chr3:2701000-2702000	POX_c04375	POX_c04375
interaction146	chr2:1311000-1312000	chr2:1313000-1314000	POX_b02354	POX_b02355
interaction147	chr3:602000-603000	chr3:604000-605000	POX_c03695	NaN
interaction148	chr2:1286000-1287000	chr2:1288000-1289000	NaN	POX_b02347
interaction149	chr4:1639000-1640000	chr4:1641000-1642000	POX_d05345	POX_d05345
interaction150	chr5:104000-105000	chr5:106000-107000	POX_e06170	POX_e06170
interaction151	chr1:5067000-5068000	chr1:5069000-5070000	POX_a01669	POX_a01669
interaction152	chr6:401000-402000	chr6:403000-404000	POX_f07455	POX_f07455,POX_f07456
interaction153	chr3:1203000-1204000	chr3:1206000-1207000	POX_c03900	POX_c03901
interaction154	chr2:1437000-1438000	chr2:1439000-1440000	NaN	NaN
interaction155	chr4:942000-943000	chr4:944000-945000	POX_d05111	POX_d05111
interaction156	chr2:2830000-2831000	chr2:2832000-2833000	POX_b02863	POX_b02863
interaction157	chr1:3262000-3263000	chr1:3264000-3265000	POX_a01063,POX_a01064	POX_a01064,POX_a01065
interaction158	chr5:3572000-3573000	chr5:3574000-3575000	POX_e07251	POX_e07252
interaction159	chr3:3330000-3331000	chr3:3332000-3333000	NaN	POX_c04555
interaction160	chr2:2490000-2491000	chr2:2492000-2493000	POX_b02750	POX_b02750
interaction161	chr6:2152000-2153000	chr6:2154000-2155000	POX_f08043	POX_f08044
interaction162	chr2:4431000-4432000	chr2:4433000-4434000	POX_b03397	POX_b03397,POX_b03398
interaction163	chr4:2375000-2376000	chr4:2377000-2378000	POX_d05609,POX_d05610	POX_d05610
interaction164	chr5:299000-300000	chr5:301000-302000	POX_e06234	POX_e06235
interaction165	chr7:1192000-1193000	chr7:1194000-1195000	POX_g08959	POX_g08960
interaction166	chr1:2808000-2809000	chr1:2810000-2811000	POX_a00926	POX_a00926
interaction167	chr6:905000-906000	chr6:907000-908000	POX_f07618	POX_f07619
interaction168	chr1:1629000-1630000	chr1:1631000-1632000	POX_a00555	NaN
interaction169	chr8:1783000-1784000	chr8:1785000-1786000	POX_h09911	POX_h09911,NaN,POX_h09915
interaction170	chr1:1449000-1450000	chr1:1451000-1452000	POX_a00498	NaN
interaction171	chr3:156000-157000	chr3:158000-159000	POX_c03536	POX_c03537
interaction172	chr6:533000-534000	chr6:535000-536000	POX_f07490	POX_f07490
interaction173	chr4:2671000-2672000	chr4:2675000-2676000	POX_d05707,POX_d05708	POX_d05708
interaction174	chr2:4256000-4257000	chr2:4258000-4259000	POX_b03339	NaN
interaction175	chr3:2905000-2906000	chr3:3478000-3479000	NaN	NaN
interaction176	chr2:2073000-2074000	chr2:2075000-2076000	POX_b02616	POX_b02617
interaction177	chr4:2819000-2820000	chr4:2821000-2822000	POX_d05762	POX_d05762
interaction178	chr8:33000-34000	chr8:35000-36000	NaN	NaN
interaction179	chr6:866000-867000	chr6:868000-869000	POX_f07605,POX_f07606	POX_f07606
interaction180	chr1:495000-496000	chr1:497000-498000	POX_a00166	POX_a00167
interaction181	chr4:1081000-1082000	chr4:1083000-1084000	POX_d05163	POX_d05163
interaction182	chr3:2681000-2682000	chr3:3010000-3011000	POX_c04368	POX_c04444
interaction183	chr4:1265000-1266000	chr4:1267000-1268000	POX_d05224	NaN
interaction184	chr3:2065000-2066000	chr3:2067000-2068000	POX_c04176	POX_c04176
interaction185	chr6:2747000-2748000	chr6:2749000-2750000	POX_f08190	POX_f08191
interaction186	chr4:3989000-3990000	chr4:3991000-3992000	POX_d06122	POX_d06123
interaction187	chr1:1340000-1341000	chr1:1342000-1343000	POX_a00455	POX_a00455,POX_a00456
interaction188	chr5:2680000-2681000	chr5:2682000-2683000	POX_e06954	POX_e06954
interaction189	chr4:2671000-2672000	chr4:2673000-2674000	POX_d05707,POX_d05708	POX_d05708
interaction190	chr4:2330000-2331000	chr4:2332000-2333000	POX_d05591	POX_d05591,POX_d05592
interaction191	chr4:1325000-1326000	chr4:1327000-1328000	POX_d05248	NaN
interaction192	chr7:207000-208000	chr7:209000-210000	POX_g08604	NaN
interaction193	chr4:130000-131000	chr4:132000-133000	POX_d04831	NaN
interaction194	chr3:1619000-1620000	chr3:1621000-1622000	POX_c04031,POX_c04032	POX_c04032
interaction195	chr6:718000-719000	chr6:720000-721000	POX_f07554	POX_f07555
interaction196	chr7:377000-378000	chr7:379000-380000	NaN	POX_g08653
interaction197	chr5:2797000-2798000	chr5:2799000-2800000	POX_e06991	POX_e06991
interaction198	chr5:975000-976000	chr5:977000-978000	NaN	POX_e06434
interaction199	chr1:5481000-5482000	chr1:5483000-5484000	POX_a01811	NaN
interaction200	chr5:2102000-2103000	chr5:2104000-2105000	POX_e06763,POX_e06764	NaN
interaction201	chr6:294000-295000	chr6:296000-297000	POX_f07431	POX_f07431
interaction202	chr2:1099000-1100000	chr2:1101000-1102000	POX_b02276	POX_b02277
interaction203	chr2:3581000-3582000	chr2:3583000-3584000	POX_b03101	NaN
interaction204	chr5:3681000-3682000	chr5:3683000-3684000	POX_e07285	POX_e07286
interaction205	chr7:555000-556000	chr7:557000-558000	POX_g08723	POX_g08724
interaction206	chr5:499000-500000	chr5:501000-502000	POX_e06305	POX_e06305
interaction207	chr1:5861000-5862000	chr1:5866000-5867000	POX_a01931	POX_a01933
interaction208	chr4:80000-81000	chr4:82000-83000	POX_d04816	POX_d04816
interaction209	chr4:2705000-2706000	chr4:2707000-2708000	POX_d05718	POX_d05718
interaction210	chr5:1471000-1472000	chr5:1473000-1474000	POX_e06592	POX_e06592
interaction211	chr2:1239000-1240000	chr2:1241000-1242000	POX_b02329	POX_b02330
interaction212	chr1:3227000-3228000	chr1:3229000-3230000	POX_a01053	POX_a01053
interaction213	chr1:5181000-5182000	chr1:5183000-5184000	POX_a01710	POX_a01710
interaction214	chr2:2301000-2302000	chr2:2303000-2304000	POX_b02689	POX_b02689
interaction215	chr5:1340000-1341000	chr5:1353000-1354000	NaN	NaN
interaction216	chr5:1039000-1040000	chr5:1041000-1042000	POX_e06454	POX_e06454
interaction217	chr7:2003000-2004000	chr7:2005000-2006000	POX_g09186	POX_g09186
interaction218	chr2:1105000-1106000	chr2:1107000-1108000	POX_b02279	POX_b02279
interaction219	chr6:1199000-1200000	chr6:1201000-1202000	POX_f07716,POX_f07717	POX_f07717
interaction220	chr2:3525000-3526000	chr2:3527000-3528000	POX_b03087	POX_b03087
interaction221	chr4:520000-521000	chr4:522000-523000	POX_d04967	POX_d04968
interaction222	chr2:3550000-3551000	chr2:3552000-3553000	POX_b03093	NaN
interaction223	chr2:1977000-1978000	chr2:1979000-1980000	POX_b02581	NaN
interaction224	chr8:1531000-1532000	chr8:1533000-1534000	POX_h09830	POX_h09831
interaction225	chr7:2335000-2336000	chr7:2337000-2338000	POX_g09296	POX_g09296
interaction226	chr6:1936000-1937000	chr6:1938000-1939000	POX_f07962	POX_f07962
interaction227	chr1:513000-514000	chr1:515000-516000	POX_a00173,POX_a00174	POX_a00175
interaction228	chr8:1782000-1783000	chr8:1784000-1785000	POX_h09911	POX_h09911,POX_h09912
interaction229	chr4:1221000-1222000	chr4:1223000-1224000	POX_d05208	POX_d05209
interaction230	chr3:1133000-1134000	chr3:1135000-1136000	POX_c03877	POX_c03878
interaction231	chr1:21000-22000	chr1:24000-25000	POX_a00005	POX_a00006
interaction232	chr5:2811000-2812000	chr5:2813000-2814000	POX_e06995	POX_e06996
interaction233	chr3:1070000-1071000	chr3:1072000-1073000	POX_c03859	POX_c03859
interaction234	chr3:2178000-2179000	chr3:2180000-2181000	NaN	NaN
interaction235	chr2:4536000-4537000	chr2:4538000-4539000	POX_b03437	POX_b03438
interaction236	chr3:1579000-1580000	chr3:1581000-1582000	POX_c04022	POX_c04022
interaction237	chr3:543000-544000	chr3:545000-546000	POX_c03678	POX_c03678
interaction238	chr3:3320000-3321000	chr3:3322000-3323000	NaN	POX_c04553
interaction239	chr1:3225000-3226000	chr1:3227000-3228000	POX_a01052	POX_a01053
interaction240	chr2:3613000-3614000	chr2:3615000-3616000	POX_b03113	POX_b03114
interaction241	chr5:3513000-3514000	chr5:3517000-3518000	POX_e07233	POX_e07235
interaction242	chr6:3622000-3623000	chr6:3624000-3625000	POX_f08479	POX_f08480
interaction243	chr1:4014000-4015000	chr1:4016000-4017000	POX_a01310,POX_a01311	POX_a01311
interaction244	chr2:4022000-4023000	chr2:4024000-4025000	NaN	POX_b03255
interaction245	chr8:1757000-1758000	chr8:1760000-1761000	POX_h09903	POX_h09904
interaction246	chr1:3433000-3434000	chr1:617000-618000	POX_a01116	POX_a00210
interaction247	chr2:4045000-4046000	chr2:4048000-4049000	POX_b03264	NaN
interaction248	chr1:3647000-3648000	chr1:3649000-3650000	POX_a01192	POX_a01193
interaction249	chr2:3685000-3686000	chr2:3687000-3688000	POX_b03142	POX_b03143
interaction250	chr1:2474000-2475000	chr1:2476000-2477000	POX_a00846	POX_a00846
interaction251	chr1:4543000-4544000	chr1:4545000-4546000	POX_a01502	POX_a01502
interaction252	chr7:577000-578000	chr7:579000-580000	POX_g08730	POX_g08731
interaction253	chr4:2886000-2887000	chr4:2888000-2889000	POX_d05783	POX_d05783,POX_d05784
interaction254	chr2:114000-115000	chr2:116000-117000	POX_b01972	POX_b01973
interaction255	chr5:2714000-2715000	chr5:2716000-2717000	POX_e06966,POX_e06967	POX_e06969
interaction256	chr2:814000-815000	chr2:817000-818000	NaN	NaN
interaction257	chr7:266000-267000	chr7:268000-269000	NaN	POX_g08618
interaction258	chr8:945000-946000	chr8:947000-948000	POX_h09635	POX_h09635
interaction259	chr1:5857000-5858000	chr1:5859000-5860000	POX_a01930	POX_a01931
interaction260	chr2:3600000-3601000	chr2:3602000-3603000	POX_b03108	POX_b03109
interaction261	chr7:641000-642000	chr7:645000-646000	POX_g08754	POX_g08754
interaction262	chr2:1549000-1550000	chr2:1551000-1552000	POX_b02435	POX_b02435,POX_b02436
interaction263	chr3:864000-865000	chr3:866000-867000	POX_c03782	POX_c03782
interaction264	chr5:3096000-3097000	chr5:3098000-3099000	POX_e07083	POX_e07084
interaction265	chr1:4729000-4730000	chr1:4731000-4732000	POX_a01556	POX_a01556
interaction266	chr5:778000-779000	chr5:780000-781000	POX_e06365	POX_e06365
interaction267	chr4:2157000-2158000	chr4:2159000-2160000	POX_d05535	NaN
interaction268	chr3:657000-658000	chr3:659000-660000	POX_c03711	POX_c03711
interaction269	chr1:2227000-2228000	chr1:2229000-2230000	POX_a00762,POX_a00763	POX_a00763
interaction270	chr8:492000-493000	chr8:494000-495000	POX_h09516	NaN
interaction271	chr1:2116000-2117000	chr1:2118000-2119000	NaN	POX_a00720
interaction272	chr1:1338000-1339000	chr1:1340000-1341000	POX_a00455	POX_a00455
interaction273	chr2:708000-709000	chr2:710000-711000	POX_b02140,POX_b02141	NaN
interaction274	chr4:1748000-1749000	chr4:1750000-1751000	POX_d05387	POX_d05387
interaction275	chr8:689000-690000	chr8:691000-692000	POX_h09584	POX_h09584
interaction276	chr1:547000-548000	chr1:549000-550000	POX_a00187	POX_a00187
interaction277	chr3:3880000-3881000	chr3:3882000-3883000	NaN	POX_c04741
interaction278	chr5:3353000-3354000	chr5:3355000-3356000	POX_e07178	POX_e07178
interaction279	chr5:3596000-3597000	chr5:3598000-3599000	POX_e07260	POX_e07260
interaction280	chr3:1483000-1484000	chr3:1485000-1486000	POX_c03992	NaN
interaction281	chr4:1670000-1671000	chr4:1672000-1673000	POX_d05358	POX_d05359
interaction282	chr1:3994000-3995000	chr1:3996000-3997000	POX_a01306	POX_a01306
interaction283	chr5:266000-267000	chr5:268000-269000	POX_e06224	POX_e06225
interaction284	chr2:3433000-3434000	chr2:3435000-3436000	POX_b03061	POX_b03061
interaction285	chr6:1827000-1828000	chr6:1829000-1830000	POX_f07925	POX_f07925
interaction286	chr7:2041000-2042000	chr7:2043000-2044000	POX_g09200	NaN
interaction287	chr5:3285000-3286000	chr5:3287000-3288000	POX_e07152	POX_e07153
interaction288	chr1:729000-730000	chr1:733000-734000	POX_a00246	POX_a00247
interaction289	chr1:261000-262000	chr1:263000-264000	POX_a00088	POX_a00088
interaction290	chr5:2659000-2660000	chr5:2661000-2662000	POX_e06948	POX_e06948
interaction291	chr1:4675000-4676000	chr1:4677000-4678000	NaN	POX_a01539
interaction292	chr3:3603000-3604000	chr3:3605000-3606000	POX_c04645	POX_c04645
interaction293	chr6:670000-671000	chr6:672000-673000	POX_f07538	POX_f07539
interaction294	chr4:3906000-3907000	chr4:3908000-3909000	POX_d06094,POX_d06095	POX_d06095,POX_d06096
interaction295	chr2:2763000-2764000	chr2:2766000-2767000	POX_b02844,POX_b02845	POX_b02846
interaction296	chr4:2697000-2698000	chr4:2699000-2700000	POX_d05717	POX_d05717
interaction297	chr7:397000-398000	chr7:399000-400000	POX_g08660	POX_g08661
interaction298	chr5:2640000-2641000	chr5:2642000-2643000	POX_e06941	POX_e06941
interaction299	chr2:2303000-2304000	chr2:2305000-2306000	POX_b02689	NaN
interaction300	chr8:243000-244000	chr8:245000-246000	NaN	POX_h09448
interaction301	chr3:4008000-4009000	chr3:4010000-4011000	POX_c04767	POX_c04767
interaction302	chr1:4575000-4576000	chr1:4579000-4580000	NaN	POX_a01510
interaction303	chr5:1531000-1532000	chr5:1565000-1566000	NaN	NaN
interaction304	chr6:1594000-1595000	chr6:1596000-1597000	NaN	POX_f07852
interaction305	chr3:1356000-1357000	chr3:1358000-1359000	POX_c03950	NaN
interaction306	chr4:115000-116000	chr4:117000-118000	POX_d04826	POX_d04826
interaction307	chr2:4581000-4582000	chr2:4583000-4584000	POX_b03453	POX_b03454
interaction308	chr3:1283000-1284000	chr3:1285000-1286000	POX_c03923	POX_c03924
interaction309	chr1:3757000-3758000	chr1:3759000-3760000	POX_a01233	NaN
interaction310	chr1:1854000-1855000	chr1:1856000-1857000	POX_a00628	POX_a00628
interaction311	chr2:4348000-4349000	chr2:4350000-4351000	POX_b03370	POX_b03371
interaction312	chr3:2005000-2006000	chr3:2007000-2008000	POX_c04151	POX_c04151
interaction313	chr4:2900000-2901000	chr4:2902000-2903000	POX_d05788	POX_d05789
interaction314	chr1:5166000-5167000	chr1:5168000-5169000	POX_a01704	POX_a01705
interaction315	chr3:302000-303000	chr3:304000-305000	POX_c03588	POX_c03589
interaction316	chr5:1526000-1527000	chr5:1533000-1534000	NaN	NaN
interaction317	chr8:631000-632000	chr8:638000-639000	NaN	POX_h09561,POX_h09562
interaction318	chr7:896000-897000	chr7:898000-899000	NaN	NaN
interaction319	chr6:1678000-1679000	chr6:1681000-1682000	POX_f07880,POX_f07881	POX_f07882
interaction320	chr5:3574000-3575000	chr5:3576000-3577000	POX_e07252	POX_e07253
interaction321	chr3:1784000-1785000	chr3:1786000-1787000	POX_c04078,POX_c04079	POX_c04080
interaction322	chr3:2370000-2371000	chr3:2372000-2373000	POX_c04264	POX_c04265
interaction323	chr1:2956000-2957000	chr1:2958000-2959000	POX_a00968	POX_a00968
interaction324	chr5:2845000-2846000	chr5:2847000-2848000	POX_e07009	POX_e07009
interaction325	chr8:1766000-1767000	chr8:1768000-1769000	POX_h09906	POX_h09907
interaction326	chr6:2245000-2246000	chr6:2247000-2248000	POX_f08069	POX_f08069
interaction327	chr1:22000-23000	chr1:24000-25000	POX_a00005	POX_a00006
interaction328	chr1:5069000-5070000	chr1:5071000-5072000	POX_a01669	POX_a01669
interaction329	chr8:223000-224000	chr8:225000-226000	NaN	POX_h09443
interaction330	chr1:4344000-4345000	chr1:4346000-4347000	POX_a01431	POX_a01431
interaction331	chr1:4071000-4072000	chr1:4073000-4074000	POX_a01324	POX_a01324
interaction332	chr2:4195000-4196000	chr2:4197000-4198000	POX_b03316	POX_b03317
interaction333	chr1:159000-160000	chr1:161000-162000	POX_a00049	POX_a00049
interaction334	chr1:3338000-3339000	chr1:3340000-3341000	POX_a01087	POX_a01087
interaction335	chr4:3505000-3506000	chr4:3507000-3508000	POX_d05946	POX_d05946
interaction336	chr4:824000-825000	chr4:826000-827000	POX_d05072	POX_d05073
interaction337	chr7:1577000-1578000	chr7:1579000-1580000	POX_g09084	POX_g09085
interaction338	chr8:1060000-1061000	chr8:1062000-1063000	POX_h09674,POX_h09675	POX_h09676
interaction339	chr3:1798000-1799000	chr3:1800000-1801000	POX_c04083	POX_c04083
interaction340	chr5:2744000-2745000	chr5:2746000-2747000	NaN	POX_e06974
interaction341	chr8:393000-394000	chr8:396000-397000	POX_h09484	NaN
interaction342	chr6:3194000-3195000	chr6:3196000-3197000	POX_f08327,POX_f08328	POX_f08329
interaction343	chr3:1876000-1877000	chr3:1878000-1879000	POX_c04106	POX_c04106
interaction344	chr8:1711000-1712000	chr8:1714000-1715000	POX_h09886	POX_h09886,POX_h09887
interaction345	chr2:1731000-1732000	chr2:1733000-1734000	NaN	POX_b02499
interaction346	chr2:1769000-1770000	chr2:1771000-1772000	POX_b02514	POX_b02515
interaction347	chr3:567000-568000	chr3:569000-570000	POX_c03687	POX_c03687
interaction348	chr5:3191000-3192000	chr5:3195000-3196000	POX_e07122	POX_e07123
interaction349	chr8:322000-323000	chr8:324000-325000	NaN	POX_h09469
interaction350	chr2:1385000-1386000	chr2:1387000-1388000	POX_b02382	POX_b02382,POX_b02383
interaction351	chr1:78000-79000	chr1:80000-81000	POX_a00022	POX_a00022
interaction352	chr2:2309000-2310000	chr2:2311000-2312000	POX_b02690,POX_b02691	POX_b02691,POX_b02692
interaction353	chr2:3771000-3772000	chr2:3773000-3774000	POX_b03172	POX_b03173
interaction354	chr5:2712000-2713000	chr5:2714000-2715000	POX_e06966	POX_e06966,POX_e06967
interaction355	chr4:11000-12000	chr4:13000-14000	POX_d04789,POX_d04790	NaN
interaction356	chr8:1529000-1530000	chr8:1531000-1532000	POX_h09829	POX_h09830
interaction357	chr7:153000-154000	chr7:155000-156000	POX_g08584	POX_g08585,POX_g08586
interaction358	chr8:1080000-1081000	chr8:1082000-1083000	POX_h09681	POX_h09681
interaction359	chr6:420000-421000	chr6:422000-423000	POX_f07461,POX_f07462	POX_f07462
interaction360	chr4:3150000-3151000	chr4:3152000-3153000	POX_d05865	POX_d05866
interaction361	chr3:3913000-3914000	chr3:3915000-3916000	POX_c04745	POX_c04745
interaction362	chr6:3078000-3079000	chr6:3080000-3081000	POX_f08283	POX_f08283
interaction363	chr6:932000-933000	chr6:938000-939000	POX_f07626	NaN
interaction364	chr6:1994000-1995000	chr6:1996000-1997000	POX_f07981	POX_f07982
interaction365	chr1:3412000-3413000	chr1:3414000-3415000	POX_a01110	POX_a01111
interaction366	chr5:1041000-1042000	chr5:1043000-1044000	POX_e06454	POX_e06455
interaction367	chr1:5859000-5860000	chr1:5861000-5862000	POX_a01931	POX_a01931
interaction368	chr4:380000-381000	chr4:382000-383000	POX_d04915	POX_d04916
interaction369	chr3:2276000-2277000	chr3:2278000-2279000	NaN	POX_c04229,POX_c04230
interaction370	chr6:960000-961000	chr6:962000-963000	POX_f07634	POX_f07635
interaction371	chr1:4165000-4166000	chr1:4167000-4168000	POX_a01362	POX_a01362
interaction372	chr2:4522000-4523000	chr2:4524000-4525000	POX_b03432	POX_b03432,POX_b03433
interaction373	chr2:1007000-1008000	chr2:1009000-1010000	POX_b02241	POX_b02241
interaction374	chr1:3965000-3966000	chr1:3967000-3968000	POX_a01297,POX_a01298	POX_a01299
interaction375	chr3:2362000-2363000	chr3:2364000-2365000	POX_c04260,POX_c04261	POX_c04260,POX_c04262
interaction376	chr2:2674000-2675000	chr2:2677000-2678000	POX_b02807	POX_b02809
interaction377	chr6:2210000-2211000	chr6:2212000-2213000	POX_f08062	POX_f08062
interaction378	chr2:1001000-1002000	chr2:999000-1000000	POX_b02239	POX_b02239
interaction379	chr3:2270000-2271000	chr3:2272000-2273000	POX_c04228	POX_c04228
interaction380	chr1:3485000-3486000	chr1:3487000-3488000	POX_a01135	POX_a01136
interaction381	chr4:2787000-2788000	chr4:2789000-2790000	POX_d05750	POX_d05751
interaction382	chr1:2207000-2208000	chr1:2209000-2210000	POX_a00753	POX_a00753
interaction383	chr6:1095000-1096000	chr6:1097000-1098000	POX_f07680	POX_f07681
interaction384	chr5:1531000-1532000	chr5:1655000-1656000	NaN	POX_e06617
interaction385	chr7:189000-190000	chr7:191000-192000	POX_g08598	POX_g08598,POX_g08599
interaction386	chr3:1263000-1264000	chr3:1265000-1266000	POX_c03915	POX_c03916
interaction387	chr1:1600000-1601000	chr1:1602000-1603000	POX_a00547	POX_a00548
interaction388	chr1:549000-550000	chr1:561000-562000	POX_a00187	POX_a00192
interaction389	chr3:1465000-1466000	chr3:1468000-1469000	POX_c03986	POX_c03986
interaction390	chr2:4046000-4047000	chr2:4048000-4049000	POX_b03264	NaN
interaction391	chr3:3875000-3876000	chr3:3877000-3878000	POX_c04738	POX_c04739
interaction392	chr5:3342000-3343000	chr5:3344000-3345000	POX_e07174	NaN
interaction393	chr3:2012000-2013000	chr3:2014000-2015000	POX_c04153	POX_c04154,POX_c04155
interaction394	chr2:215000-216000	chr2:217000-218000	POX_b02003	POX_b02004
interaction395	chr2:3595000-3596000	chr2:3597000-3598000	POX_b03106	POX_b03107
interaction396	chr7:2427000-2428000	chr7:2430000-2431000	POX_g09320	POX_g09321
interaction397	chr5:2727000-2728000	chr5:2729000-2730000	NaN	POX_e06972
interaction398	chr2:1484000-1485000	chr2:1486000-1487000	POX_b02413	NaN
interaction399	chr3:4033000-4034000	chr3:4036000-4037000	POX_c04773	POX_c04774
interaction400	chr1:5768000-5769000	chr1:5770000-5771000	POX_a01902	POX_a01902
interaction401	chr6:695000-696000	chr6:697000-698000	POX_f07548	POX_f07549
interaction402	chr4:556000-557000	chr4:558000-559000	POX_d04980	POX_d04980
interaction403	chr4:1410000-1411000	chr4:1412000-1413000	POX_d05277	POX_d05277
interaction404	chr1:5557000-5558000	chr1:5559000-5560000	POX_a01834	POX_a01835
interaction405	chr2:2759000-2760000	chr2:2761000-2762000	POX_b02843	NaN
interaction406	chr6:3317000-3318000	chr6:3319000-3320000	POX_f08372	POX_f08373
interaction407	chr7:1418000-1419000	chr7:1420000-1421000	POX_g09030	POX_g09030
interaction408	chr3:1079000-1080000	chr3:1081000-1082000	POX_c03863	POX_c03863
interaction409	chr2:2841000-2842000	chr2:2843000-2844000	POX_b02866	POX_b02866,POX_b02867
interaction410	chr2:3240000-3241000	chr2:3242000-3243000	POX_b03000	POX_b03001
interaction411	chr4:531000-532000	chr4:533000-534000	NaN	POX_d04973
interaction412	chr6:1994000-1995000	chr6:1997000-1998000	POX_f07981	POX_f07982
interaction413	chr5:3671000-3672000	chr5:3673000-3674000	POX_e07281	POX_e07282
interaction414	chr1:2266000-2267000	chr1:2268000-2269000	POX_a00776	POX_a00776
interaction415	chr7:702000-703000	chr7:704000-705000	POX_g08769,POX_g08770	POX_g08770
interaction416	chr7:297000-298000	chr7:300000-301000	POX_g08628	POX_g08629
interaction417	chr4:1236000-1237000	chr4:1238000-1239000	POX_d05215	POX_d05216
interaction418	chr1:282000-283000	chr1:284000-285000	POX_a00095	POX_a00096
interaction419	chr3:397000-398000	chr3:399000-400000	POX_c03621	POX_c03622
interaction420	chr3:1591000-1592000	chr3:1593000-1594000	NaN	POX_c04024
interaction421	chr5:3411000-3412000	chr5:3414000-3415000	POX_e07194	POX_e07195
interaction422	chr6:1357000-1358000	chr6:1359000-1360000	POX_f07768	POX_f07768
interaction423	chr8:1283000-1284000	chr8:1285000-1286000	POX_h09747	POX_h09748
interaction424	chr2:882000-883000	chr2:884000-885000	POX_b02200	POX_b02201
interaction425	chr7:1042000-1043000	chr7:1044000-1045000	POX_g08899	NaN
interaction426	chr6:3525000-3526000	chr6:3603000-3604000	POX_f08440	NaN
interaction427	chr5:501000-502000	chr5:503000-504000	POX_e06305	POX_e06305
interaction428	chr4:2997000-2998000	chr4:2999000-3000000	POX_d05820	POX_d05821
interaction429	chr2:3270000-3271000	chr2:3272000-3273000	POX_b03010,POX_b03011	NaN
interaction430	chr6:3006000-3007000	chr6:3008000-3009000	POX_f08256	POX_f08257
interaction431	chr7:160000-161000	chr7:162000-163000	POX_g08589	POX_g08589
interaction432	chr1:2057000-2058000	chr1:2059000-2060000	POX_a00694	POX_a00694
interaction433	chr3:3409000-3410000	chr3:3411000-3412000	NaN	POX_c04584
interaction434	chr3:2232000-2233000	chr3:2234000-2235000	POX_c04216	POX_c04216
interaction435	chr5:1533000-1534000	chr5:1535000-1536000	NaN	NaN
interaction436	chr8:553000-554000	chr8:555000-556000	POX_h09535	POX_h09536
interaction437	chr1:5254000-5255000	chr1:5256000-5257000	POX_a01732	POX_a01733
interaction438	chr4:720000-721000	chr4:722000-723000	POX_d05040	POX_d05040
interaction439	chr3:264000-265000	chr3:266000-267000	POX_c03573	POX_c03574
interaction440	chr4:3241000-3242000	chr4:3243000-3244000	POX_d05898	POX_d05898
interaction441	chr2:457000-458000	chr2:459000-460000	POX_b02086	POX_b02087
interaction442	chr7:1262000-1263000	chr7:1264000-1265000	POX_g08980	NaN
interaction443	chr2:2990000-2991000	chr2:2992000-2993000	POX_b02918	POX_b02919
interaction444	chr8:1758000-1759000	chr8:1760000-1761000	POX_h09903	POX_h09904
interaction445	chr1:638000-639000	chr1:640000-641000	POX_a00217	POX_a00218
interaction446	chr6:2996000-2997000	chr6:2998000-2999000	NaN	NaN
interaction447	chr1:2747000-2748000	chr1:2749000-2750000	POX_a00910	POX_a00910
interaction448	chr6:511000-512000	chr6:514000-515000	POX_f07485	POX_f07485
interaction449	chr7:1111000-1112000	chr7:1113000-1114000	POX_g08927	POX_g08928
interaction450	chr6:2082000-2083000	chr6:2084000-2085000	POX_f08013	POX_f08014
interaction451	chr4:877000-878000	chr4:879000-880000	POX_d05089	POX_d05090
interaction452	chr3:2205000-2206000	chr3:3478000-3479000	POX_c04214	NaN
interaction453	chr1:3782000-3783000	chr1:3784000-3785000	POX_a01239	POX_a01240
interaction454	chr5:1531000-1532000	chr5:1587000-1588000	NaN	NaN
interaction455	chr5:2889000-2890000	chr5:2891000-2892000	POX_e07017	POX_e07017
interaction456	chr5:1873000-1874000	chr5:1875000-1876000	POX_e06690	POX_e06691
interaction457	chr3:4067000-4068000	chr3:4069000-4070000	POX_c04779	NaN
interaction458	chr2:3786000-3787000	chr2:3788000-3789000	NaN	POX_b03178
interaction459	chr5:1901000-1902000	chr5:1903000-1904000	POX_e06700,POX_e06701	POX_e06702,POX_e06703
interaction460	chr3:2014000-2015000	chr3:2016000-2017000	POX_c04154,POX_c04155	POX_c04155
interaction461	chr5:2682000-2683000	chr5:2684000-2685000	POX_e06954	POX_e06955
interaction462	chr4:1518000-1519000	chr4:1535000-1536000	POX_d05307	POX_d05310
interaction463	chr6:1012000-1013000	chr6:1014000-1015000	POX_f07651,POX_f07652	POX_f07653
interaction464	chr4:198000-199000	chr4:200000-201000	POX_d04850	POX_d04851
interaction465	chr3:3827000-3828000	chr3:3829000-3830000	POX_c04723	POX_c04724
interaction466	chr3:2558000-2559000	chr3:2560000-2561000	POX_c04329,POX_c04330	POX_c04330
interaction467	chr1:640000-641000	chr1:642000-643000	POX_a00218	POX_a00219
interaction468	chr2:710000-711000	chr2:713000-714000	NaN	POX_b02143
interaction469	chr4:598000-599000	chr4:600000-601000	POX_d04995	POX_d04995
interaction470	chr6:793000-794000	chr6:795000-796000	POX_f07581	POX_f07581
interaction471	chr5:3700000-3701000	chr5:3702000-3703000	POX_e07289	POX_e07290
interaction472	chr1:437000-438000	chr1:439000-440000	POX_a00145	POX_a00146,POX_a00147
interaction473	chr2:2035000-2036000	chr2:2038000-2039000	POX_b02601,POX_b02602	POX_b02602
interaction474	chr2:2698000-2699000	chr2:2700000-2701000	POX_b02818	NaN
interaction475	chr6:1207000-1208000	chr6:1209000-1210000	POX_f07721	POX_f07722
interaction476	chr2:3523000-3524000	chr2:3527000-3528000	POX_b03086	POX_b03087
interaction477	chr4:3987000-3988000	chr4:3989000-3990000	POX_d06120,POX_d06121	POX_d06122
interaction478	chr5:1317000-1318000	chr5:1319000-1320000	NaN	NaN
interaction479	chr4:826000-827000	chr4:828000-829000	POX_d05073	POX_d05073
interaction480	chr3:4034000-4035000	chr3:4036000-4037000	POX_c04773	POX_c04774
interaction481	chr3:1068000-1069000	chr3:1070000-1071000	POX_c03859	POX_c03859
interaction482	chr2:3527000-3528000	chr2:3529000-3530000	POX_b03087	POX_b03087
interaction483	chr4:1940000-1941000	chr4:1942000-1943000	POX_d05449	POX_d05449
interaction484	chr8:1475000-1476000	chr8:1503000-1504000	POX_h09811	POX_h09818
interaction485	chr6:954000-955000	chr6:956000-957000	POX_f07632	POX_f07633
interaction486	chr5:1220000-1221000	chr5:1222000-1223000	POX_e06523	POX_e06524,POX_e06525
interaction487	chr7:1102000-1103000	chr7:1104000-1105000	POX_g08924	POX_g08924
interaction488	chr8:654000-655000	chr8:656000-657000	POX_h09569	POX_h09569,POX_h09570
interaction489	chr1:5570000-5571000	chr1:5572000-5573000	NaN	POX_a01840,POX_a01841
interaction490	chr4:1713000-1714000	chr4:1715000-1716000	POX_d05373,POX_d05374	POX_d05374
interaction491	chr1:5502000-5503000	chr1:5504000-5505000	POX_a01818	POX_a01818
interaction492	chr2:1717000-1718000	chr2:1722000-1723000	POX_b02494	POX_b02496
interaction493	chr5:1527000-1528000	chr5:1533000-1534000	NaN	NaN
interaction494	chr8:354000-355000	chr8:356000-357000	POX_h09475	POX_h09475
interaction495	chr2:293000-294000	chr2:295000-296000	POX_b02032	POX_b02032
interaction496	chr6:1394000-1395000	chr6:1396000-1397000	POX_f07781	POX_f07781
interaction497	chr7:36000-37000	chr7:38000-39000	POX_g08540	POX_g08541
interaction498	chr8:1010000-1011000	chr8:1012000-1013000	POX_h09657	POX_h09658
interaction499	chr1:4406000-4407000	chr1:4408000-4409000	POX_a01455	POX_a01456
interaction500	chr2:3671000-3672000	chr2:3674000-3675000	POX_b03135	POX_b03136
interaction501	chr6:258000-259000	chr6:260000-261000	NaN	POX_f07424
interaction502	chr8:1000-2000	chr8:5000-6000	POX_h09378	POX_h09380
interaction503	chr3:2288000-2289000	chr3:2290000-2291000	POX_c04234	POX_c04234
interaction504	chr6:2678000-2679000	chr6:2680000-2681000	POX_f08178	POX_f08178
interaction505	chr8:1455000-1456000	chr8:1457000-1458000	POX_h09805	POX_h09806
interaction506	chr5:1766000-1767000	chr5:1768000-1769000	POX_e06652	POX_e06652
interaction507	chr1:5168000-5169000	chr1:5170000-5171000	POX_a01705	POX_a01705
interaction508	chr1:5379000-5380000	chr1:5381000-5382000	NaN	NaN
interaction509	chr2:2179000-2180000	chr2:2181000-2182000	POX_b02650	POX_b02650
interaction510	chr2:2033000-2034000	chr2:2035000-2036000	POX_b02600	POX_b02601,POX_b02602
interaction511	chr1:5458000-5459000	chr1:5460000-5461000	POX_a01804	POX_a01804
interaction512	chr1:2789000-2790000	chr1:2792000-2793000	NaN	POX_a00919
interaction513	chr4:2699000-2700000	chr4:2701000-2702000	POX_d05717	NaN
interaction514	chr6:1809000-1810000	chr6:1811000-1812000	POX_f07920	POX_f07920
interaction515	chr1:4887000-4888000	chr1:4889000-4890000	POX_a01606	POX_a01606,POX_a01607
interaction516	chr4:2144000-2145000	chr4:2146000-2147000	POX_d05530,POX_d05531	NaN
interaction517	chr1:3422000-3423000	chr1:3424000-3425000	POX_a01114	NaN
interaction518	chr8:425000-426000	chr8:427000-428000	POX_h09496	POX_h09497
interaction519	chr1:3268000-3269000	chr1:3270000-3271000	POX_a01067	POX_a01068
interaction520	chr2:634000-635000	chr2:636000-637000	POX_b02136	POX_b02137
interaction521	chr6:2627000-2628000	chr6:2629000-2630000	POX_f08157	POX_f08158
interaction522	chr4:3831000-3832000	chr4:3833000-3834000	POX_d06068	POX_d06069,POX_d06070
interaction523	chr4:2584000-2585000	chr4:2586000-2587000	POX_d05674	POX_d05674
interaction524	chr1:2810000-2811000	chr1:2812000-2813000	POX_a00926	POX_a00927
interaction525	chr2:4549000-4550000	chr2:4551000-4552000	POX_b03443	POX_b03443
interaction526	chr5:1261000-1262000	chr5:1263000-1264000	POX_e06538	POX_e06538
interaction527	chr5:3697000-3698000	chr5:3700000-3701000	POX_e07289	POX_e07289
interaction528	chr1:3719000-3720000	chr1:3721000-3722000	POX_a01222	POX_a01223
interaction529	chr7:788000-789000	chr7:790000-791000	POX_g08805	POX_g08805
interaction530	chr2:62000-63000	chr2:64000-65000	POX_b01956	POX_b01956,POX_b01957
interaction531	chr2:2521000-2522000	chr2:2523000-2524000	POX_b02759	NaN
interaction532	chr4:1387000-1388000	chr4:1389000-1390000	POX_d05269	POX_d05269,POX_d05270
interaction533	chr8:1169000-1170000	chr8:1171000-1172000	POX_h09712	POX_h09712
interaction534	chr7:2424000-2425000	chr7:2427000-2428000	POX_g09320	POX_g09320
interaction535	chr2:2984000-2985000	chr2:2986000-2987000	POX_b02914	POX_b02915,POX_b02916
interaction536	chr2:2761000-2762000	chr2:2763000-2764000	NaN	POX_b02844,POX_b02845
interaction537	chr3:1062000-1063000	chr3:1064000-1065000	POX_c03858	POX_c03858
interaction538	chr7:581000-582000	chr7:583000-584000	NaN	POX_g08732
interaction539	chr5:1526000-1527000	chr5:1531000-1532000	NaN	NaN
interaction540	chr1:3418000-3419000	chr1:3420000-3421000	POX_a01113	POX_a01113
interaction541	chr4:1687000-1688000	chr4:1690000-1691000	NaN	POX_d05366
interaction542	chr1:4614000-4615000	chr1:4616000-4617000	POX_a01521	POX_a01521
interaction543	chr2:4418000-4419000	chr2:4421000-4422000	POX_b03392	POX_b03393
interaction544	chr6:292000-293000	chr6:294000-295000	POX_f07429,POX_f07430	POX_f07431
interaction545	chr5:708000-709000	chr5:710000-711000	NaN	NaN
interaction546	chr4:1660000-1661000	chr4:1662000-1663000	POX_d05354	POX_d05354
interaction547	chr6:58000-59000	chr6:60000-61000	POX_f07350	NaN
interaction548	chr7:1765000-1766000	chr7:1767000-1768000	POX_g09137	POX_g09138
interaction549	chr3:3743000-3744000	chr3:3745000-3746000	NaN	POX_c04698
interaction550	chr1:362000-363000	chr1:364000-365000	POX_a00118	POX_a00118,POX_a00119
interaction551	chr1:5818000-5819000	chr1:5820000-5821000	POX_a01921	POX_a01921
interaction552	chr1:3604000-3605000	chr1:3607000-3608000	POX_a01176	POX_a01176
interaction553	chr4:594000-595000	chr4:598000-599000	POX_d04994	POX_d04995
interaction554	chr4:1476000-1477000	chr4:1478000-1479000	POX_d05294	POX_d05294
interaction555	chr2:2557000-2558000	chr2:2559000-2560000	POX_b02771	POX_b02772
interaction556	chr5:2287000-2288000	chr5:2289000-2290000	POX_e06827	POX_e06828
interaction557	chr1:5675000-5676000	chr1:5677000-5678000	POX_a01872	POX_a01873
interaction558	chr1:511000-512000	chr1:513000-514000	POX_a00173	POX_a00173,POX_a00174
interaction559	chr1:4523000-4524000	chr1:4525000-4526000	POX_a01497	POX_a01497
interaction560	chr3:432000-433000	chr3:434000-435000	NaN	POX_c03631
interaction561	chr5:1514000-1515000	chr5:1652000-1653000	POX_e06603	POX_e06615
interaction562	chr2:3381000-3382000	chr2:3383000-3384000	POX_b03047	POX_b03048
interaction563	chr3:778000-779000	chr3:780000-781000	POX_c03754	POX_c03754
interaction564	chr6:2703000-2704000	chr6:2705000-2706000	POX_f08180	POX_f08180
interaction565	chr5:3380000-3381000	chr5:3411000-3412000	NaN	POX_e07194
interaction566	chr3:688000-689000	chr3:690000-691000	NaN	NaN
interaction567	chr5:3725000-3726000	chr5:3727000-3728000	POX_e07298	POX_e07299
interaction568	chr5:2109000-2110000	chr5:2111000-2112000	POX_e06767	POX_e06768
interaction569	chr2:2981000-2982000	chr2:2984000-2985000	POX_b02913	POX_b02914
interaction570	chr1:1996000-1997000	chr1:1998000-1999000	NaN	POX_a00672
interaction571	chr6:2009000-2010000	chr6:2011000-2012000	POX_f07986	POX_f07987
interaction572	chr4:875000-876000	chr4:879000-880000	POX_d05088	POX_d05090
interaction573	chr7:1584000-1585000	chr7:1586000-1587000	POX_g09087	POX_g09087
interaction574	chr5:2148000-2149000	chr5:2150000-2151000	POX_e06782	POX_e06782
interaction575	chr5:3581000-3582000	chr5:3583000-3584000	POX_e07255	POX_e07255
interaction576	chr2:2745000-2746000	chr2:2747000-2748000	POX_b02837	POX_b02837
interaction577	chr3:3903000-3904000	chr3:3905000-3906000	POX_c04745	POX_c04745
interaction578	chr3:2584000-2585000	chr3:2586000-2587000	POX_c04338	POX_c04338
interaction579	chr4:3264000-3265000	chr4:3266000-3267000	POX_d05905	POX_d05905
interaction580	chr4:190000-191000	chr4:192000-193000	POX_d04847	POX_d04848
interaction581	chr4:3829000-3830000	chr4:3833000-3834000	POX_d06067	POX_d06069,POX_d06070
interaction582	chr2:3439000-3440000	chr2:3441000-3442000	POX_b03063	POX_b03063
interaction583	chr5:2716000-2717000	chr5:2718000-2719000	POX_e06969	POX_e06969
interaction584	chr2:1884000-1885000	chr2:1886000-1887000	POX_b02551	POX_b02551
interaction585	chr5:2057000-2058000	chr5:2059000-2060000	POX_e06752	POX_e06753
interaction586	chr2:156000-157000	chr2:158000-159000	POX_b01988	POX_b01988
interaction587	chr5:2533000-2534000	chr5:2535000-2536000	POX_e06904	POX_e06904
interaction588	chr1:3673000-3674000	chr1:3675000-3676000	POX_a01202,POX_a01203	POX_a01204
interaction589	chr5:2331000-2332000	chr5:2333000-2334000	POX_e06840	POX_e06841
interaction590	chr4:3965000-3966000	chr4:3967000-3968000	POX_d06111	POX_d06111
interaction591	chr4:904000-905000	chr4:906000-907000	POX_d05097	POX_d05098
interaction592	chr8:555000-556000	chr8:557000-558000	POX_h09536	POX_h09537
interaction593	chr1:5684000-5685000	chr1:5686000-5687000	POX_a01874	NaN
interaction594	chr5:947000-948000	chr5:949000-950000	POX_e06424	POX_e06425
interaction595	chr1:4012000-4013000	chr1:4016000-4017000	POX_a01309	POX_a01311
interaction596	chr7:205000-206000	chr7:207000-208000	POX_g08603	POX_g08604
interaction597	chr8:1459000-1460000	chr8:1462000-1463000	POX_h09807	POX_h09807
interaction598	chr5:1531000-1532000	chr5:1585000-1586000	NaN	NaN
interaction599	chr5:3618000-3619000	chr5:3620000-3621000	POX_e07267	POX_e07267
interaction600	chr8:636000-637000	chr8:638000-639000	POX_h09561	POX_h09561,POX_h09562
interaction601	chr1:1372000-1373000	chr1:1374000-1375000	POX_a00467	POX_a00467
interaction602	chr7:343000-344000	chr7:345000-346000	POX_g08642	POX_g08643
interaction603	chr4:2127000-2128000	chr4:2129000-2130000	POX_d05522	POX_d05522
interaction604	chr1:3005000-3006000	chr1:3007000-3008000	POX_a00983	POX_a00984
interaction605	chr5:2078000-2079000	chr5:2080000-2081000	NaN	NaN
interaction606	chr2:4386000-4387000	chr2:4388000-4389000	POX_b03382	POX_b03382
interaction607	chr4:2322000-2323000	chr4:2324000-2325000	POX_d05588	POX_d05589
interaction608	chr3:1495000-1496000	chr3:1497000-1498000	POX_c03997	POX_c03998
interaction609	chr8:921000-922000	chr8:923000-924000	NaN	POX_h09626
interaction610	chr3:1149000-1150000	chr3:1151000-1152000	NaN	NaN
interaction611	chr6:3499000-3500000	chr6:3501000-3502000	POX_f08430	POX_f08430,POX_f08431
interaction612	chr3:897000-898000	chr3:899000-900000	POX_c03796	POX_c03796
interaction613	chr7:1076000-1077000	chr7:1078000-1079000	POX_g08913	POX_g08913
interaction614	chr4:395000-396000	chr4:397000-398000	POX_d04920	POX_d04920
interaction615	chr1:4527000-4528000	chr1:4529000-4530000	POX_a01498	POX_a01498
interaction616	chr6:2948000-2949000	chr6:2950000-2951000	POX_f08237	POX_f08238
interaction617	chr8:1704000-1705000	chr8:1706000-1707000	POX_h09884	POX_h09885
interaction618	chr4:2697000-2698000	chr4:2701000-2702000	POX_d05717	NaN
interaction619	chr5:289000-290000	chr5:291000-292000	POX_e06231	NaN
interaction620	chr1:2876000-2877000	chr1:2878000-2879000	POX_a00950	POX_a00950
interaction621	chr1:4064000-4065000	chr1:4066000-4067000	POX_a01322	POX_a01322
interaction622	chr2:4163000-4164000	chr2:4165000-4166000	POX_b03305,POX_b03306	POX_b03306
interaction623	chr2:2872000-2873000	chr2:2876000-2877000	POX_b02877,POX_b02878	POX_b02878
interaction624	chr5:1526000-1527000	chr5:1568000-1569000	NaN	POX_e06606
interaction625	chr1:3532000-3533000	chr1:3534000-3535000	POX_a01151	POX_a01152
interaction626	chr3:3571000-3572000	chr3:3573000-3574000	NaN	POX_c04636
interaction627	chr7:1194000-1195000	chr7:1196000-1197000	POX_g08960	POX_g08961
interaction628	chr6:2162000-2163000	chr6:2167000-2168000	POX_f08047	POX_f08049
interaction629	chr2:1325000-1326000	chr2:1328000-1329000	POX_b02361	POX_b02362
interaction630	chr5:1143000-1144000	chr5:1145000-1146000	POX_e06491	POX_e06492
interaction631	chr5:1757000-1758000	chr5:1759000-1760000	POX_e06652	POX_e06652
interaction632	chr4:2229000-2230000	chr4:2231000-2232000	POX_d05559	POX_d05560
interaction633	chr3:1660000-1661000	chr3:1662000-1663000	POX_c04043	POX_c04044
interaction634	chr7:850000-851000	chr7:852000-853000	POX_g08828,POX_g08829	POX_g08830
interaction635	chr5:1340000-1341000	chr5:1373000-1374000	NaN	NaN
interaction636	chr8:392000-393000	chr8:396000-397000	NaN	NaN
interaction637	chr1:1138000-1139000	chr1:1143000-1144000	POX_a00386	NaN
interaction638	chr3:1834000-1835000	chr3:1836000-1837000	POX_c04092	POX_c04093
interaction639	chr6:936000-937000	chr6:938000-939000	POX_f07627	NaN
interaction640	chr3:693000-694000	chr3:695000-696000	POX_c03722	NaN
interaction641	chr3:721000-722000	chr3:723000-724000	POX_c03735	NaN
interaction642	chr3:260000-261000	chr3:262000-263000	POX_c03571,POX_c03572	POX_c03573
interaction643	chr8:447000-448000	chr8:449000-450000	POX_h09503	POX_h09503
interaction644	chr1:5781000-5782000	chr1:5783000-5784000	POX_a01908	POX_a01908
interaction645	chr3:3451000-3452000	chr3:3453000-3454000	POX_c04598	NaN
interaction646	chr5:1515000-1516000	chr5:1531000-1532000	POX_e06603,POX_e06604	NaN
interaction647	chr6:2190000-2191000	chr6:2192000-2193000	POX_f08056	POX_f08056
interaction648	chr7:382000-383000	chr7:384000-385000	POX_g08655	POX_g08656
interaction649	chr2:1148000-1149000	chr2:1150000-1151000	POX_b02296	POX_b02296
interaction650	chr5:3144000-3145000	chr5:3146000-3147000	POX_e07106	POX_e07106,POX_e07107
interaction651	chr2:2847000-2848000	chr2:2849000-2850000	POX_b02868	POX_b02868
interaction652	chr1:5627000-5628000	chr1:5629000-5630000	POX_a01857	POX_a01857
interaction653	chr5:263000-264000	chr5:265000-266000	POX_e06224	POX_e06224
interaction654	chr1:5118000-5119000	chr1:5120000-5121000	POX_a01686	POX_a01687
interaction655	chr8:1770000-1771000	chr8:1772000-1773000	NaN	POX_h09908,POX_h09909
interaction656	chr6:2741000-2742000	chr6:2743000-2744000	POX_f08188	POX_f08189
interaction657	chr4:950000-951000	chr4:952000-953000	POX_d05113	POX_d05114
interaction658	chr6:2067000-2068000	chr6:2069000-2070000	POX_f08003	POX_f08004
interaction659	chr4:1330000-1331000	chr4:1332000-1333000	POX_d05249,POX_d05250	POX_d05250
interaction660	chr5:1184000-1185000	chr5:1186000-1187000	POX_e06511	POX_e06511
interaction661	chr2:2075000-2076000	chr2:2077000-2078000	POX_b02617	POX_b02617
interaction662	chr1:3759000-3760000	chr1:3761000-3762000	NaN	POX_a01234
interaction663	chr7:2553000-2554000	chr7:2557000-2558000	POX_g09361	POX_g09363
interaction664	chr4:3608000-3609000	chr4:3610000-3611000	POX_d05982	NaN
interaction665	chr1:2935000-2936000	chr1:2937000-2938000	POX_a00963,POX_a00964	POX_a00964
interaction666	chr6:795000-796000	chr6:797000-798000	POX_f07581	POX_f07582
interaction667	chr6:3757000-3758000	chr6:3759000-3760000	POX_f08523	POX_f08525
interaction668	chr3:3364000-3365000	chr3:3366000-3367000	NaN	POX_c04568
interaction669	chr1:3148000-3149000	chr1:3150000-3151000	POX_a01025	POX_a01026
interaction670	chr2:2981000-2982000	chr2:2988000-2989000	POX_b02913	POX_b02916,POX_b02917
interaction671	chr3:1093000-1094000	chr3:1096000-1097000	POX_c03866	POX_c03867
interaction672	chr4:2453000-2454000	chr4:2455000-2456000	POX_d05632	POX_d05632
interaction673	chr3:1102000-1103000	chr3:1104000-1105000	POX_c03869	POX_c03869
interaction674	chr5:393000-394000	chr5:395000-396000	POX_e06271	POX_e06271,POX_e06272
interaction675	chr6:2876000-2877000	chr6:2878000-2879000	POX_f08218	POX_f08218
interaction676	chr7:2511000-2512000	chr7:2513000-2514000	POX_g09348	POX_g09349
interaction677	chr4:3171000-3172000	chr4:3173000-3174000	NaN	POX_d05875
interaction678	chr4:508000-509000	chr4:510000-511000	POX_d04960	POX_d04961,POX_d04962,POX_d04963
interaction679	chr5:1015000-1016000	chr5:1017000-1018000	POX_e06446	POX_e06448
interaction680	chr4:589000-590000	chr4:591000-592000	POX_d04991	NaN
interaction681	chr1:2426000-2427000	chr1:2428000-2429000	POX_a00828	POX_a00829
interaction682	chr7:2529000-2530000	chr7:2531000-2532000	POX_g09353	POX_g09354
interaction683	chr3:3381000-3382000	chr3:3385000-3386000	POX_c04577	NaN
interaction684	chr8:49000-50000	chr8:53000-54000	NaN	POX_h09388
interaction685	chr6:2776000-2777000	chr6:2778000-2779000	NaN	POX_f08200
interaction686	chr6:3057000-3058000	chr6:3059000-3060000	POX_f08275	POX_f08276
interaction687	chr3:3643000-3644000	chr3:3645000-3646000	POX_c04660	POX_c04661
interaction688	chr5:2120000-2121000	chr5:2122000-2123000	POX_e06771	POX_e06771
interaction689	chr1:4530000-4531000	chr1:4532000-4533000	POX_a01498,POX_a01499	POX_a01499
interaction690	chr4:4028000-4029000	chr4:4031000-4032000	NaN	POX_d06140
interaction691	chr5:706000-707000	chr5:711000-712000	NaN	NaN
interaction692	chr8:43000-44000	chr8:7000-8000	NaN	POX_h09381
interaction693	chr1:4342000-4343000	chr1:4344000-4345000	POX_a01431	POX_a01431
interaction694	chr4:963000-964000	chr4:965000-966000	POX_d05120,POX_d05121	POX_d05121,POX_d05122
interaction695	chr7:2551000-2552000	chr7:2553000-2554000	NaN	POX_g09361
interaction696	chr2:1961000-1962000	chr2:1963000-1964000	NaN	POX_b02576
interaction697	chr5:1043000-1044000	chr5:1045000-1046000	POX_e06455	POX_e06456
interaction698	chr2:3619000-3620000	chr2:3621000-3622000	POX_b03115	POX_b03116
interaction699	chr2:2519000-2520000	chr2:2521000-2522000	POX_b02758	POX_b02759
interaction700	chr5:1119000-1120000	chr5:1121000-1122000	POX_e06482	POX_e06483
interaction701	chr5:321000-322000	chr5:323000-324000	POX_e06244	POX_e06245
interaction702	chr6:563000-564000	chr6:565000-566000	POX_f07503	POX_f07504
interaction703	chr2:3556000-3557000	chr2:3558000-3559000	POX_b03095	POX_b03095
interaction704	chr8:33000-34000	chr8:41000-42000	NaN	NaN
interaction705	chr6:3492000-3493000	chr6:3494000-3495000	POX_f08428,POX_f08429	POX_f08429
interaction706	chr1:452000-453000	chr1:454000-455000	POX_a00150	POX_a00150
interaction707	chr5:3377000-3378000	chr5:3380000-3381000	POX_e07187	NaN
interaction708	chr4:1270000-1271000	chr4:1272000-1273000	POX_d05225	POX_d05226
interaction709	chr6:1439000-1440000	chr6:1441000-1442000	POX_f07794,POX_f07795	POX_f07796
interaction710	chr5:2351000-2352000	chr5:2353000-2354000	POX_e06848	POX_e06848,POX_e06849
interaction711	chr2:2098000-2099000	chr2:2101000-2102000	POX_b02623	POX_b02623
interaction712	chr3:3804000-3805000	chr3:3806000-3807000	POX_c04716	POX_c04717
interaction713	chr5:3414000-3415000	chr5:3416000-3417000	POX_e07195	POX_e07195
interaction714	chr2:1251000-1252000	chr2:1253000-1254000	POX_b02334	POX_b02334
interaction715	chr3:1403000-1404000	chr3:1405000-1406000	POX_c03965,POX_c03966	POX_c03966
interaction716	chr2:1717000-1718000	chr2:1719000-1720000	POX_b02494	POX_b02494,POX_b02495
interaction717	chr4:1152000-1153000	chr4:1154000-1155000	NaN	POX_d05186
interaction718	chr4:667000-668000	chr4:669000-670000	POX_d05021	POX_d05022
interaction719	chr1:5412000-5413000	chr1:5414000-5415000	POX_a01790	POX_a01790,POX_a01791
interaction720	chr8:517000-518000	chr8:519000-520000	NaN	POX_h09526
interaction721	chr5:870000-871000	chr5:872000-873000	POX_e06398	POX_e06399
interaction722	chr1:2852000-2853000	chr1:2856000-2857000	POX_a00943	NaN
interaction723	chr4:1086000-1087000	chr4:1089000-1090000	POX_d05165	POX_d05166
interaction724	chr1:5621000-5622000	chr1:5623000-5624000	NaN	POX_a01855
interaction725	chr2:2298000-2299000	chr2:3885000-3886000	POX_b02689	POX_b03219
interaction726	chr5:1681000-1682000	chr5:1683000-1684000	POX_e06624	POX_e06624
interaction727	chr6:3697000-3698000	chr6:3701000-3702000	POX_f08505	POX_f08505
interaction728	chr3:3746000-3747000	chr3:3748000-3749000	POX_c04699	POX_c04699,POX_c04700
interaction729	chr1:975000-976000	chr1:978000-979000	POX_a00333	POX_a00333
interaction730	chr3:1738000-1739000	chr3:1740000-1741000	POX_c04066	POX_c04066
interaction731	chr6:2849000-2850000	chr6:2851000-2852000	POX_f08213	NaN
interaction732	chr1:2842000-2843000	chr1:2852000-2853000	POX_a00936,POX_a00937	POX_a00943
interaction733	chr4:1218000-1219000	chr4:1221000-1222000	POX_d05207	POX_d05208
interaction734	chr7:873000-874000	chr7:875000-876000	POX_g08839	POX_g08839
interaction735	chr5:68000-69000	chr5:70000-71000	POX_e06164	POX_e06164
interaction736	chr5:1512000-1513000	chr5:1651000-1652000	POX_e06602	POX_e06614,POX_e06615
interaction737	chr1:1260000-1261000	chr1:1262000-1263000	POX_a00422	NaN
interaction738	chr5:3750000-3751000	chr5:3752000-3753000	POX_e07310	POX_e07311
interaction739	chr6:3671000-3672000	chr6:3673000-3674000	POX_f08496	POX_f08497
interaction740	chr7:158000-159000	chr7:160000-161000	POX_g08588	POX_g08589
interaction741	chr5:484000-485000	chr5:486000-487000	POX_e06300	POX_e06301
interaction742	chr2:88000-89000	chr2:90000-91000	POX_b01964	POX_b01965
interaction743	chr5:852000-853000	chr5:854000-855000	POX_e06393	POX_e06393
interaction744	chr6:1001000-1002000	chr6:999000-1000000	POX_f07647	POX_f07646
interaction745	chr1:4775000-4776000	chr1:4777000-4778000	POX_a01571	POX_a01572
interaction746	chr2:3218000-3219000	chr2:3220000-3221000	POX_b02994	POX_b02994
interaction747	chr6:934000-935000	chr6:938000-939000	POX_f07626,POX_f07627	NaN
interaction748	chr4:1254000-1255000	chr4:1256000-1257000	POX_d05221	POX_d05222
interaction749	chr2:2231000-2232000	chr2:2233000-2234000	NaN	POX_b02666,POX_b02667
interaction750	chr2:3091000-3092000	chr2:3093000-3094000	POX_b02952	POX_b02952
interaction751	chr1:3915000-3916000	chr1:3930000-3931000	POX_a01285	NaN
interaction752	chr1:633000-634000	chr1:635000-636000	POX_a00214	POX_a00215
interaction753	chr3:1265000-1266000	chr3:1267000-1268000	POX_c03916	POX_c03916
interaction754	chr7:268000-269000	chr7:278000-279000	POX_g08618	POX_g08622
interaction755	chr2:3293000-3294000	chr2:3295000-3296000	POX_b03019	POX_b03019
interaction756	chr2:3155000-3156000	chr2:3157000-3158000	POX_b02969,POX_b02970	POX_b02970
interaction757	chr3:2556000-2557000	chr3:2558000-2559000	POX_c04329	POX_c04329,POX_c04330
interaction758	chr4:400000-401000	chr4:402000-403000	POX_d04922	POX_d04922
interaction759	chr1:4729000-4730000	chr1:4738000-4739000	POX_a01556	POX_a01557
interaction760	chr5:1850000-1851000	chr5:1852000-1853000	POX_e06682,POX_e06683	POX_e06683
interaction761	chr5:3377000-3378000	chr5:3408000-3409000	POX_e07187	POX_e07193
interaction762	chr6:322000-323000	chr6:325000-326000	POX_f07436	NaN
interaction763	chr5:3347000-3348000	chr5:3349000-3350000	POX_e07175	POX_e07176
interaction764	chr8:1455000-1456000	chr8:1459000-1460000	POX_h09805	POX_h09807
interaction765	chr4:1866000-1867000	chr4:1868000-1869000	POX_d05424	POX_d05424
interaction766	chr7:1726000-1727000	chr7:1728000-1729000	POX_g09124	POX_g09124
interaction767	chr6:1655000-1656000	chr6:1657000-1658000	NaN	POX_f07873,POX_f07874
interaction768	chr1:3799000-3800000	chr1:3801000-3802000	NaN	POX_a01246
interaction769	chr2:3905000-3906000	chr2:3907000-3908000	NaN	POX_b03225
interaction770	chr4:1828000-1829000	chr4:1830000-1831000	POX_d05408	POX_d05409
interaction771	chr7:364000-365000	chr7:366000-367000	POX_g08650	POX_g08650
interaction772	chr1:401000-402000	chr1:403000-404000	POX_a00132	NaN
interaction773	chr8:1171000-1172000	chr8:1173000-1174000	POX_h09712	POX_h09712
interaction774	chr7:1203000-1204000	chr7:1206000-1207000	POX_g08963	POX_g08963
interaction775	chr2:3357000-3358000	chr2:3359000-3360000	POX_b03039	POX_b03039
interaction776	chr1:4573000-4574000	chr1:4575000-4576000	NaN	NaN
interaction777	chr5:263000-264000	chr5:266000-267000	POX_e06224	POX_e06224
interaction778	chr2:2276000-2277000	chr2:2278000-2279000	POX_b02682	POX_b02682
interaction779	chr4:596000-597000	chr4:598000-599000	NaN	POX_d04995
interaction780	chr5:3679000-3680000	chr5:3681000-3682000	POX_e07284,POX_e07285	POX_e07285
interaction781	chr5:1713000-1714000	chr5:1715000-1716000	POX_e06634,POX_e06635	POX_e06636
interaction782	chr6:1566000-1567000	chr6:1568000-1569000	POX_f07842	POX_f07842
interaction783	chr1:1628000-1629000	chr1:1631000-1632000	POX_a00555	NaN
interaction784	chr5:1527000-1528000	chr5:1531000-1532000	NaN	NaN
interaction785	chr1:4171000-4172000	chr1:4173000-4174000	POX_a01363,POX_a01364,POX_a01365	POX_a01365,POX_a01366
interaction786	chr1:3508000-3509000	chr1:3510000-3511000	POX_a01142	POX_a01142,POX_a01143
interaction787	chr1:3699000-3700000	chr1:3701000-3702000	POX_a01214	POX_a01215
interaction788	chr2:1825000-1826000	chr2:1827000-1828000	POX_b02533	POX_b02534
interaction789	chr7:217000-218000	chr7:219000-220000	POX_g08606	POX_g08606
interaction790	chr5:3255000-3256000	chr5:3258000-3259000	NaN	POX_e07143
interaction791	chr6:3245000-3246000	chr6:3247000-3248000	POX_f08347	POX_f08347
interaction792	chr3:3809000-3810000	chr3:3811000-3812000	POX_c04717	NaN
interaction793	chr1:6000-7000	chr1:8000-9000	POX_a00002	POX_a00002
interaction794	chr3:3651000-3652000	chr3:3653000-3654000	NaN	POX_c04662
interaction795	chr3:63000-64000	chr3:65000-66000	POX_c03499	POX_c03499
interaction796	chr1:5400000-5401000	chr1:5402000-5403000	POX_a01787	POX_a01787
interaction797	chr3:1058000-1059000	chr3:1060000-1061000	POX_c03857	POX_c03857,POX_c03858
interaction798	chr4:2935000-2936000	chr4:2937000-2938000	POX_d05799	POX_d05800
interaction799	chr7:2563000-2564000	chr7:2565000-2566000	NaN	POX_g09366
interaction800	chr5:552000-553000	chr5:554000-555000	POX_e06322	POX_e06322
interaction801	chr5:3048000-3049000	chr5:3050000-3051000	POX_e07066	POX_e07067
interaction802	chr6:947000-948000	chr6:949000-950000	POX_f07630,POX_f07631	POX_f07631
interaction803	chr8:141000-142000	chr8:143000-144000	POX_h09423	NaN
interaction804	chr3:3174000-3175000	chr3:3176000-3177000	NaN	NaN
interaction805	chr1:3779000-3780000	chr1:3781000-3782000	POX_a01237	POX_a01238,POX_a01239
interaction806	chr2:4294000-4295000	chr2:4298000-4299000	POX_b03350	NaN
interaction807	chr6:3255000-3256000	chr6:3257000-3258000	POX_f08350	POX_f08351
interaction808	chr2:1435000-1436000	chr2:1437000-1438000	NaN	NaN
interaction809	chr2:3696000-3697000	chr2:3700000-3701000	POX_b03147	POX_b03147
interaction810	chr5:19000-20000	chr5:21000-22000	POX_e06156	POX_e06157
interaction811	chr1:3506000-3507000	chr1:3508000-3509000	POX_a01141,POX_a01142	POX_a01142
interaction812	chr3:655000-656000	chr3:657000-658000	POX_c03711	POX_c03711
interaction813	chr3:1060000-1061000	chr3:1062000-1063000	POX_c03857,POX_c03858	POX_c03858
interaction814	chr3:2007000-2008000	chr3:2009000-2010000	POX_c04151	POX_c04152
interaction815	chr2:3737000-3738000	chr2:3740000-3741000	POX_b03161	POX_b03161
interaction816	chr1:4987000-4988000	chr1:4989000-4990000	NaN	POX_a01643
interaction817	chr3:1485000-1486000	chr3:1487000-1488000	NaN	POX_c03993
interaction818	chr5:2698000-2699000	chr5:2700000-2701000	POX_e06962	POX_e06963
interaction819	chr2:3065000-3066000	chr2:3067000-3068000	POX_b02943,POX_b02944	POX_b02944
interaction820	chr3:3228000-3229000	chr3:3230000-3231000	POX_c04521	POX_c04522
interaction821	chr5:2902000-2903000	chr5:2907000-2908000	POX_e07021	POX_e07022
interaction822	chr5:3351000-3352000	chr5:3353000-3354000	POX_e07176,POX_e07177	POX_e07178
interaction823	chr5:1343000-1344000	chr5:1362000-1363000	NaN	NaN
interaction824	chr2:3756000-3757000	chr2:3758000-3759000	POX_b03167	NaN
interaction825	chr5:3663000-3664000	chr5:3665000-3666000	POX_e07278	POX_e07279
interaction826	chr5:1999000-2000000	chr5:2001000-2002000	POX_e06734	NaN
interaction827	chr4:3967000-3968000	chr4:3969000-3970000	POX_d06111	POX_d06112,POX_d06113
interaction828	chr2:910000-911000	chr2:912000-913000	POX_b02210	NaN
interaction829	chr2:4520000-4521000	chr2:4522000-4523000	POX_b03431	POX_b03432
interaction830	chr3:247000-248000	chr3:249000-250000	POX_c03565	POX_c03566
interaction831	chr3:866000-867000	chr3:868000-869000	POX_c03782	POX_c03783
interaction832	chr4:1549000-1550000	chr4:1551000-1552000	POX_d05314	POX_d05315
interaction833	chr8:203000-204000	chr8:206000-207000	NaN	POX_h09438
interaction834	chr4:370000-371000	chr4:372000-373000	POX_d04913	POX_d04913
interaction835	chr2:4494000-4495000	chr2:4496000-4497000	POX_b03421	POX_b03421
interaction836	chr1:5862000-5863000	chr1:5866000-5867000	POX_a01932	POX_a01933
interaction837	chr2:1241000-1242000	chr2:1246000-1247000	POX_b02330	POX_b02331,POX_b02332
interaction838	chr1:5732000-5733000	chr1:5734000-5735000	POX_a01888	POX_a01888
interaction839	chr6:378000-379000	chr6:380000-381000	NaN	NaN
interaction840	chr2:2118000-2119000	chr2:2120000-2121000	POX_b02629	POX_b02629
interaction841	chr1:1887000-1888000	chr1:1889000-1890000	POX_a00638	POX_a00638
interaction842	chr2:3214000-3215000	chr2:3216000-3217000	POX_b02991	POX_b02992
interaction843	chr6:1834000-1835000	chr6:1836000-1837000	POX_f07927	POX_f07927
interaction844	chr5:2902000-2903000	chr5:2904000-2905000	POX_e07021	POX_e07021
interaction845	chr7:1276000-1277000	chr7:1278000-1279000	NaN	POX_g08983
interaction846	chr2:843000-844000	chr2:845000-846000	POX_b02185	POX_b02185
interaction847	chr8:50000-51000	chr8:52000-53000	NaN	POX_h09388
interaction848	chr3:1079000-1080000	chr3:1093000-1094000	POX_c03863	POX_c03866
interaction849	chr1:2835000-2836000	chr1:2837000-2838000	POX_a00934	POX_a00935
interaction850	chr1:988000-989000	chr1:990000-991000	POX_a00336	POX_a00337
interaction851	chr5:2212000-2213000	chr5:2216000-2217000	POX_e06803	POX_e06804
interaction852	chr5:1515000-1516000	chr5:1574000-1575000	POX_e06603,POX_e06604	NaN
interaction853	chr3:2061000-2062000	chr3:2063000-2064000	POX_c04174	POX_c04174
interaction854	chr6:3516000-3517000	chr6:3518000-3519000	POX_f08435,POX_f08436	POX_f08437
interaction855	chr1:2132000-2133000	chr1:2149000-2150000	POX_a00725	POX_a00730
interaction856	chr4:1711000-1712000	chr4:1713000-1714000	POX_d05373	POX_d05373,POX_d05374
interaction857	chr7:412000-413000	chr7:414000-415000	POX_g08667	POX_g08667
interaction858	chr5:193000-194000	chr5:195000-196000	POX_e06195	POX_e06196
interaction859	chr6:1497000-1498000	chr6:1499000-1500000	POX_f07817	POX_f07818,POX_f07819
interaction860	chr3:2092000-2093000	chr3:2094000-2095000	NaN	NaN
interaction861	chr5:256000-257000	chr5:258000-259000	POX_e06219	POX_e06219,POX_e06220
interaction862	chr2:3533000-3534000	chr2:3535000-3536000	NaN	POX_b03089
interaction863	chr6:2154000-2155000	chr6:2156000-2157000	POX_f08044	POX_f08045
interaction864	chr3:2278000-2279000	chr3:2280000-2281000	POX_c04229,POX_c04230	POX_c04230,POX_c04231
interaction865	chr8:1658000-1659000	chr8:1660000-1661000	NaN	NaN
interaction866	chr3:3873000-3874000	chr3:3875000-3876000	POX_c04737	POX_c04738
interaction867	chr5:1708000-1709000	chr5:1710000-1711000	POX_e06633	POX_e06634
interaction868	chr2:2254000-2255000	chr2:2256000-2257000	POX_b02675	NaN
interaction869	chr8:1480000-1481000	chr8:1499000-1500000	POX_h09813,POX_h09814	POX_h09817
interaction870	chr1:5478000-5479000	chr1:5481000-5482000	NaN	POX_a01811
interaction871	chr4:3051000-3052000	chr4:3053000-3054000	POX_d05836	POX_d05836
interaction872	chr6:503000-504000	chr6:505000-506000	POX_f07484	POX_f07484
interaction873	chr4:1339000-1340000	chr4:1341000-1342000	POX_d05254	POX_d05254
interaction874	chr5:571000-572000	chr5:573000-574000	POX_e06329	POX_e06330
interaction875	chr1:5384000-5385000	chr1:5386000-5387000	POX_a01781	POX_a01781,POX_a01782
interaction876	chr5:2905000-2906000	chr5:2907000-2908000	POX_e07021	POX_e07022
interaction877	chr4:2409000-2410000	chr4:2411000-2412000	POX_d05622,POX_d05623	POX_d05623
interaction878	chr6:3615000-3616000	chr6:3617000-3618000	POX_f08476	NaN
interaction879	chr1:3525000-3526000	chr1:3527000-3528000	POX_a01150	POX_a01150
interaction880	chr1:1474000-1475000	chr1:1477000-1478000	POX_a00504	POX_a00506
interaction881	chr5:3424000-3425000	chr5:3426000-3427000	NaN	NaN
interaction882	chr1:4657000-4658000	chr1:4661000-4662000	POX_a01534	POX_a01534
interaction883	chr3:3507000-3508000	chr3:3509000-3510000	POX_c04615	NaN
interaction884	chr1:657000-658000	chr1:659000-660000	NaN	NaN
interaction885	chr6:1310000-1311000	chr6:1312000-1313000	POX_f07753	POX_f07754
interaction886	chr2:3601000-3602000	chr2:3603000-3604000	POX_b03108	POX_b03109
interaction887	chr3:256000-257000	chr3:258000-259000	POX_c03568,POX_c03569	POX_c03569
interaction888	chr4:1012000-1013000	chr4:1014000-1015000	POX_d05140	POX_d05140
interaction889	chr1:4800000-4801000	chr1:4802000-4803000	POX_a01581	NaN
interaction890	chr5:1531000-1532000	chr5:1652000-1653000	NaN	POX_e06615
interaction891	chr3:35000-36000	chr3:37000-38000	POX_c03489	POX_c03489
interaction892	chr6:3671000-3672000	chr6:3675000-3676000	POX_f08496	POX_f08497
interaction893	chr3:2252000-2253000	chr3:2254000-2255000	POX_c04224	POX_c04225
interaction894	chr6:2055000-2056000	chr6:2057000-2058000	POX_f07999,POX_f08000	POX_f08000
interaction895	chr3:3381000-3382000	chr3:3406000-3407000	POX_c04577	POX_c04583
interaction896	chr4:1656000-1657000	chr4:1658000-1659000	POX_d05351	POX_d05352,POX_d05353
interaction897	chr2:2446000-2447000	chr2:2448000-2449000	POX_b02737	NaN
interaction898	chr5:1846000-1847000	chr5:1848000-1849000	POX_e06680	POX_e06681
interaction899	chr2:2237000-2238000	chr2:2239000-2240000	POX_b02669	POX_b02670,POX_b02671
interaction900	chr8:37000-38000	chr8:41000-42000	POX_h09383,POX_h09384	NaN
interaction901	chr1:1481000-1482000	chr1:1483000-1484000	POX_a00508	POX_a00508,POX_a00509
interaction902	chr7:201000-202000	chr7:203000-204000	POX_g08603	POX_g08603
interaction903	chr1:121000-122000	chr1:123000-124000	POX_a00038	POX_a00039
interaction904	chr1:2776000-2777000	chr1:2778000-2779000	NaN	POX_a00914
interaction905	chr1:5469000-5470000	chr1:5471000-5472000	POX_a01808	POX_a01808
interaction906	chr5:3697000-3698000	chr5:3699000-3700000	POX_e07289	POX_e07289
interaction907	chr5:2268000-2269000	chr5:2270000-2271000	POX_e06821	POX_e06822
interaction908	chr6:3655000-3656000	chr6:3657000-3658000	POX_f08490	POX_f08492
interaction909	chr5:1751000-1752000	chr5:1753000-1754000	POX_e06649	POX_e06650
interaction910	chr4:1102000-1103000	chr4:1104000-1105000	POX_d05171,POX_d05172	POX_d05172
interaction911	chr8:1757000-1758000	chr8:1759000-1760000	POX_h09903	POX_h09903,POX_h09904
interaction912	chr2:3600000-3601000	chr2:3603000-3604000	POX_b03108	POX_b03109
interaction913	chr1:5194000-5195000	chr1:5196000-5197000	POX_a01714,POX_a01716	POX_a01716
interaction914	chr5:3513000-3514000	chr5:3515000-3516000	POX_e07233	POX_e07234
interaction915	chr1:4544000-4545000	chr1:4575000-4576000	POX_a01502	NaN
interaction916	chr2:3443000-3444000	chr2:3445000-3446000	POX_b03064	POX_b03064
interaction917	chr5:2080000-2081000	chr5:2082000-2083000	NaN	POX_e06758
interaction918	chr2:239000-240000	chr2:242000-243000	POX_b02014	POX_b02015
interaction919	chr4:1478000-1479000	chr4:1480000-1481000	POX_d05294	POX_d05294
interaction920	chr3:2203000-2204000	chr3:2229000-2230000	POX_c04214	NaN
interaction921	chr3:3184000-3185000	chr3:3186000-3187000	POX_c04504	POX_c04505
interaction922	chr1:4738000-4739000	chr1:4741000-4742000	POX_a01557	POX_a01558
interaction923	chr6:646000-647000	chr6:648000-649000	POX_f07529	POX_f07530
interaction924	chr2:2992000-2993000	chr2:2994000-2995000	POX_b02919	POX_b02919
interaction925	chr7:963000-964000	chr7:965000-966000	POX_g08871	POX_g08872
interaction926	chr4:243000-244000	chr4:245000-246000	POX_d04866	NaN
interaction927	chr4:128000-129000	chr4:130000-131000	NaN	POX_d04831
interaction928	chr3:2527000-2528000	chr3:2529000-2530000	POX_c04319	POX_c04319
interaction929	chr5:3202000-3203000	chr5:3204000-3205000	POX_e07125	POX_e07126
interaction930	chr1:2517000-2518000	chr1:2519000-2520000	NaN	POX_a00857
interaction931	chr3:3806000-3807000	chr3:3808000-3809000	POX_c04717	POX_c04717
interaction932	chr1:1952000-1953000	chr1:1954000-1955000	POX_a00657	POX_a00657
interaction933	chr6:2800000-2801000	chr6:2802000-2803000	POX_f08203	POX_f08203
interaction934	chr5:1527000-1528000	chr5:1590000-1591000	NaN	NaN
interaction935	chr5:180000-181000	chr5:182000-183000	NaN	POX_e06193
interaction936	chr7:122000-123000	chr7:124000-125000	NaN	POX_g08576
interaction937	chr8:1725000-1726000	chr8:1727000-1728000	POX_h09891	POX_h09892
interaction938	chr1:729000-730000	chr1:735000-736000	POX_a00246	POX_a00248
interaction939	chr1:731000-732000	chr1:733000-734000	POX_a00247	POX_a00247
interaction940	chr6:1629000-1630000	chr6:1631000-1632000	POX_f07862	POX_f07863
interaction941	chr4:3723000-3724000	chr4:3725000-3726000	POX_d06028	POX_d06028
interaction942	chr6:2821000-2822000	chr6:2823000-2824000	POX_f08208	POX_f08208
interaction943	chr6:552000-553000	chr6:554000-555000	POX_f07497	POX_f07498
interaction944	chr6:2802000-2803000	chr6:2805000-2806000	POX_f08203	POX_f08204
interaction945	chr8:1457000-1458000	chr8:1459000-1460000	POX_h09806	POX_h09807
interaction946	chr3:3882000-3883000	chr3:3886000-3887000	POX_c04741	POX_c04743
interaction947	chr2:2448000-2449000	chr2:2450000-2451000	NaN	POX_b02738
interaction948	chr8:413000-414000	chr8:415000-416000	POX_h09491	POX_h09491
interaction949	chr3:3681000-3682000	chr3:3683000-3684000	POX_c04673	POX_c04674
interaction950	chr3:103000-104000	chr3:105000-106000	POX_c03514	POX_c03515,POX_c03516
interaction951	chr3:859000-860000	chr3:861000-862000	POX_c03779	POX_c03780
interaction952	chr8:1671000-1672000	chr8:1673000-1674000	POX_h09873,POX_h09874	POX_h09875
interaction953	chr2:1377000-1378000	chr2:1381000-1382000	POX_b02380	POX_b02381
interaction954	chr1:1370000-1371000	chr1:1372000-1373000	POX_a00467	POX_a00467
interaction955	chr5:2772000-2773000	chr5:2775000-2776000	POX_e06981	POX_e06982
interaction956	chr7:1067000-1068000	chr7:1069000-1070000	POX_g08909	POX_g08910
interaction957	chr5:1317000-1318000	chr5:1362000-1363000	NaN	NaN
interaction958	chr8:1478000-1479000	chr8:1503000-1504000	POX_h09812,POX_h09813	POX_h09818
interaction959	chr3:3145000-3146000	chr3:3147000-3148000	NaN	POX_c04494
interaction960	chr1:1445000-1446000	chr1:1449000-1450000	POX_a00496	POX_a00498
interaction961	chr3:3808000-3809000	chr3:3811000-3812000	POX_c04717	NaN
interaction962	chr5:1515000-1516000	chr5:1588000-1589000	POX_e06603,POX_e06604	NaN
interaction963	chr3:380000-381000	chr3:383000-384000	POX_c03615	POX_c03616
interaction964	chr7:1264000-1265000	chr7:1266000-1267000	NaN	POX_g08981
interaction965	chr4:4031000-4032000	chr4:4034000-4035000	POX_d06140	POX_d06140
interaction966	chr7:166000-167000	chr7:168000-169000	POX_g08590	POX_g08591
interaction967	chr4:1159000-1160000	chr4:1161000-1162000	POX_d05187	POX_d05187
interaction968	chr1:4031000-4032000	chr1:4033000-4034000	POX_a01314	POX_a01314
interaction969	chr1:229000-230000	chr1:231000-232000	POX_a00077	POX_a00078
interaction970	chr6:359000-360000	chr6:362000-363000	NaN	POX_f07445
interaction971	chr1:4575000-4576000	chr1:4578000-4579000	NaN	NaN
interaction972	chr2:2977000-2978000	chr2:2981000-2982000	POX_b02911	POX_b02913
interaction973	chr3:416000-417000	chr3:418000-419000	POX_c03628	POX_c03628
interaction974	chr1:976000-977000	chr1:978000-979000	POX_a00333	POX_a00333
interaction975	chr2:456000-457000	chr2:458000-459000	POX_b02086	POX_b02086,POX_b02087
interaction976	chr4:3728000-3729000	chr4:3730000-3731000	POX_d06031	POX_d06032,POX_d06033
interaction977	chr3:2154000-2155000	chr3:2156000-2157000	POX_c04201	POX_c04202
interaction978	chr4:3049000-3050000	chr4:3051000-3052000	POX_d05835	POX_d05836
interaction979	chr4:2477000-2478000	chr4:2482000-2483000	POX_d05640	POX_d05641
interaction980	chr1:3024000-3025000	chr1:3026000-3027000	POX_a00989	POX_a00989
interaction981	chr6:704000-705000	chr6:706000-707000	POX_f07552	POX_f07552
interaction982	chr4:2918000-2919000	chr4:2920000-2921000	POX_d05795	POX_d05795
interaction983	chr6:1491000-1492000	chr6:1493000-1494000	POX_f07816	POX_f07816
interaction984	chr7:480000-481000	chr7:482000-483000	POX_g08693	NaN
interaction985	chr2:1027000-1028000	chr2:1029000-1030000	POX_b02247	POX_b02248
interaction986	chr4:1213000-1214000	chr4:1215000-1216000	POX_d05205	POX_d05205,POX_d05206
interaction987	chr1:5079000-5080000	chr1:5081000-5082000	POX_a01673	POX_a01673
interaction988	chr4:4030000-4031000	chr4:4034000-4035000	POX_d06140	POX_d06140
interaction989	chr5:1568000-1569000	chr5:1574000-1575000	POX_e06606	NaN
interaction990	chr5:3234000-3235000	chr5:3236000-3237000	POX_e07135	POX_e07136
interaction991	chr1:2817000-2818000	chr1:2819000-2820000	POX_a00928,POX_a00929	POX_a00929
interaction992	chr1:3941000-3942000	chr1:3943000-3944000	POX_a01288	POX_a01288
interaction993	chr8:838000-839000	chr8:840000-841000	POX_h09601	POX_h09602
interaction994	chr5:1827000-1828000	chr5:1829000-1830000	NaN	POX_e06672
interaction995	chr5:1286000-1287000	chr5:1288000-1289000	POX_e06542	POX_e06542,POX_e06543
interaction996	chr2:4356000-4357000	chr2:4358000-4359000	POX_b03373	POX_b03374
interaction997	chr6:689000-690000	chr6:694000-695000	NaN	POX_f07547,POX_f07548
interaction998	chr2:2856000-2857000	chr2:2858000-2859000	POX_b02871	POX_b02871
interaction999	chr1:829000-830000	chr1:831000-832000	POX_a00281	POX_a00281,POX_a00282
interaction1000	chr5:2769000-2770000	chr5:2771000-2772000	POX_e06980	POX_e06980
interaction1001	chr2:2397000-2398000	chr2:2399000-2400000	POX_b02721	POX_b02722
interaction1002	chr4:1564000-1565000	chr4:1566000-1567000	NaN	POX_d05321
interaction1003	chr3:2444000-2445000	chr3:2446000-2447000	POX_c04288	POX_c04288,POX_c04289
interaction1004	chr4:782000-783000	chr4:784000-785000	POX_d05058	POX_d05059
interaction1005	chr7:399000-400000	chr7:401000-402000	POX_g08661	POX_g08662
interaction1006	chr1:5438000-5439000	chr1:5440000-5441000	POX_a01799	POX_a01799
interaction1007	chr4:1654000-1655000	chr4:1656000-1657000	POX_d05351	POX_d05351
interaction1008	chr2:4213000-4214000	chr2:4215000-4216000	POX_b03322,POX_b03323	POX_b03323
interaction1009	chr5:3695000-3696000	chr5:3697000-3698000	POX_e07288	POX_e07289
interaction1010	chr5:121000-122000	chr5:123000-124000	POX_e06174,POX_e06175	POX_e06174,POX_e06175
interaction1011	chr3:1801000-1802000	chr3:1803000-1804000	POX_c04083	POX_c04083,POX_c04084
interaction1012	chr4:3689000-3690000	chr4:3692000-3693000	POX_d06015	NaN
interaction1013	chr2:2559000-2560000	chr2:2561000-2562000	POX_b02772	POX_b02772
interaction1014	chr5:1151000-1152000	chr5:1153000-1154000	POX_e06494	POX_e06495
interaction1015	chr1:0-1000	chr1:5866000-5867000	NaN	POX_a01933
interaction1016	chr7:126000-127000	chr7:128000-129000	NaN	POX_g08577
interaction1017	chr4:1758000-1759000	chr4:1760000-1761000	POX_d05388	POX_d05388
interaction1018	chr3:16000-17000	chr3:18000-19000	POX_c03481,POX_c03482	POX_c03483
interaction1019	chr2:4575000-4576000	chr2:4577000-4578000	POX_b03451	NaN
interaction1020	chr1:3112000-3113000	chr1:3114000-3115000	POX_a01015	POX_a01015
interaction1021	chr3:304000-305000	chr3:307000-308000	POX_c03589	POX_c03590
interaction1022	chr7:624000-625000	chr7:626000-627000	POX_g08747	POX_g08748
interaction1023	chr1:101000-102000	chr1:99000-100000	POX_a00030	POX_a00029
interaction1024	chr1:1821000-1822000	chr1:1823000-1824000	POX_a00617	NaN
interaction1025	chr4:2008000-2009000	chr4:2010000-2011000	POX_d05474	POX_d05475
interaction1026	chr2:239000-240000	chr2:243000-244000	POX_b02014	NaN
interaction1027	chr2:187000-188000	chr2:189000-190000	POX_b01998	POX_b01998
interaction1028	chr4:1189000-1190000	chr4:1191000-1192000	POX_d05197,POX_d05198	POX_d05198
interaction1029	chr6:133000-134000	chr6:135000-136000	NaN	POX_f07378
interaction1030	chr1:3815000-3816000	chr1:3817000-3818000	POX_a01251	POX_a01251
interaction1031	chr2:2498000-2499000	chr2:2500000-2501000	POX_b02751	POX_b02751
interaction1032	chr2:4417000-4418000	chr2:4421000-4422000	POX_b03392	POX_b03393
interaction1033	chr2:1429000-1430000	chr2:1437000-1438000	NaN	NaN
interaction1034	chr1:5857000-5858000	chr1:5861000-5862000	POX_a01930	POX_a01931
interaction1035	chr5:1314000-1315000	chr5:1353000-1354000	NaN	NaN
interaction1036	chr2:3554000-3555000	chr2:3556000-3557000	POX_b03094	POX_b03095
interaction1037	chr1:2852000-2853000	chr1:2854000-2855000	POX_a00943	POX_a00944
interaction1038	chr3:1413000-1414000	chr3:1415000-1416000	POX_c03970	POX_c03970,POX_c03971
interaction1039	chr3:1718000-1719000	chr3:1720000-1721000	POX_c04060	POX_c04060
interaction1040	chr4:527000-528000	chr4:529000-530000	POX_d04970	POX_d04971
interaction1041	chr8:298000-299000	chr8:300000-301000	POX_h09464	NaN
interaction1042	chr4:650000-651000	chr4:652000-653000	POX_d05015	POX_d05015
interaction1043	chr6:3331000-3332000	chr6:3335000-3336000	POX_f08377	POX_f08379
interaction1044	chr6:441000-442000	chr6:443000-444000	POX_f07467	POX_f07467
interaction1045	chr3:709000-710000	chr3:711000-712000	POX_c03730	POX_c03731
interaction1046	chr5:3044000-3045000	chr5:3046000-3047000	POX_e07065	POX_e07066
interaction1047	chr8:1478000-1479000	chr8:1498000-1499000	POX_h09812,POX_h09813	POX_h09816
interaction1048	chr5:1264000-1265000	chr5:1266000-1267000	NaN	POX_e06539
interaction1049	chr7:1203000-1204000	chr7:1239000-1240000	POX_g08963	NaN
interaction1050	chr4:1653000-1654000	chr4:1656000-1657000	POX_d05350	POX_d05351
interaction1051	chr6:2805000-2806000	chr6:2807000-2808000	POX_f08204	POX_f08204
interaction1052	chr7:887000-888000	chr7:889000-890000	POX_g08843	POX_g08844
interaction1053	chr7:1477000-1478000	chr7:1479000-1480000	POX_g09054	POX_g09055
interaction1054	chr1:543000-544000	chr1:549000-550000	POX_a00185	POX_a00187
interaction1055	chr1:3671000-3672000	chr1:3673000-3674000	POX_a01202	POX_a01202,POX_a01203
interaction1056	chr3:3260000-3261000	chr3:3262000-3263000	POX_c04530,POX_c04531	POX_c04530,NaN,POX_c04532
interaction1057	chr3:2090000-2091000	chr3:2092000-2093000	POX_c04183	NaN
interaction1058	chr3:964000-965000	chr3:967000-968000	POX_c03821	POX_c03822
interaction1059	chr6:3673000-3674000	chr6:3675000-3676000	POX_f08497	POX_f08497
interaction1060	chr5:2375000-2376000	chr5:2378000-2379000	NaN	POX_e06856
interaction1061	chr4:2207000-2208000	chr4:2209000-2210000	NaN	POX_d05552
interaction1062	chr2:4045000-4046000	chr2:4047000-4048000	POX_b03264	POX_b03264
interaction1063	chr5:3234000-3235000	chr5:3251000-3252000	POX_e07135	POX_e07141
interaction1064	chr1:1059000-1060000	chr1:1061000-1062000	POX_a00357	POX_a00357,POX_a00358
interaction1065	chr5:30000-31000	chr5:35000-36000	POX_e06161	NaN
interaction1066	chr5:2252000-2253000	chr5:2254000-2255000	POX_e06814,POX_e06815	POX_e06816
interaction1067	chr2:1151000-1152000	chr2:1153000-1154000	POX_b02296	POX_b02296
interaction1068	chr1:321000-322000	chr1:323000-324000	POX_a00106	POX_a00106
interaction1069	chr1:3303000-3304000	chr1:3305000-3306000	POX_a01073,POX_a01074	POX_a01075
interaction1070	chr1:454000-455000	chr1:456000-457000	POX_a00150	POX_a00150
interaction1071	chr6:762000-763000	chr6:764000-765000	POX_f07568	POX_f07569
interaction1072	chr6:3284000-3285000	chr6:3286000-3287000	POX_f08361	NaN
interaction1073	chr4:139000-140000	chr4:141000-142000	POX_d04834	POX_d04834
interaction1074	chr8:420000-421000	chr8:422000-423000	POX_h09494	POX_h09495
interaction1075	chr7:997000-998000	chr7:999000-1000000	POX_g08880	POX_g08881
interaction1076	chr3:1504000-1505000	chr3:1506000-1507000	POX_c03999	POX_c03999
interaction1077	chr4:1000000-1001000	chr4:997000-998000	NaN	POX_d05135
interaction1078	chr3:591000-592000	chr3:593000-594000	POX_c03693	POX_c03694
interaction1079	chr7:395000-396000	chr7:397000-398000	NaN	POX_g08660
interaction1080	chr4:2085000-2086000	chr4:2087000-2088000	POX_d05504	POX_d05504
interaction1081	chr3:1187000-1188000	chr3:1190000-1191000	POX_c03894	POX_c03895
interaction1082	chr2:3238000-3239000	chr2:3240000-3241000	POX_b02999	POX_b03000
interaction1083	chr1:2128000-2129000	chr1:2132000-2133000	POX_a00724	POX_a00725
interaction1084	chr5:1764000-1765000	chr5:1766000-1767000	POX_e06652	POX_e06652
interaction1085	chr6:710000-711000	chr6:713000-714000	POX_f07553	POX_f07553
interaction1086	chr4:2989000-2990000	chr4:2991000-2992000	POX_d05817	POX_d05817
interaction1087	chr1:1225000-1226000	chr1:1227000-1228000	NaN	POX_a00414
interaction1088	chr5:2432000-2433000	chr5:2434000-2435000	POX_e06872	POX_e06872
interaction1089	chr6:523000-524000	chr6:525000-526000	POX_f07486,POX_f07487	POX_f07488
interaction1090	chr1:5792000-5793000	chr1:5794000-5795000	POX_a01912	POX_a01913
interaction1091	chr7:1259000-1260000	chr7:1264000-1265000	POX_g08979	NaN
interaction1092	chr2:280000-281000	chr2:282000-283000	NaN	POX_b02028
interaction1093	chr1:1542000-1543000	chr1:1544000-1545000	POX_a00531	POX_a00532
interaction1094	chr8:1746000-1747000	chr8:1748000-1749000	POX_h09898	POX_h09899
interaction1095	chr1:179000-180000	chr1:183000-184000	POX_a00058	POX_a00060
interaction1096	chr6:1041000-1042000	chr6:1043000-1044000	POX_f07660	POX_f07660
interaction1097	chr5:1648000-1649000	chr5:1650000-1651000	POX_e06614	POX_e06614
interaction1098	chr5:417000-418000	chr5:419000-420000	NaN	NaN
interaction1099	chr1:4046000-4047000	chr1:4048000-4049000	POX_a01317	POX_a01317
interaction1100	chr7:341000-342000	chr7:343000-344000	POX_g08641	POX_g08642
interaction1101	chr6:3597000-3598000	chr6:3599000-3600000	POX_f08467	NaN
interaction1102	chr6:2057000-2058000	chr6:2059000-2060000	POX_f08000	POX_f08001
interaction1103	chr4:3945000-3946000	chr4:3947000-3948000	POX_d06105	POX_d06105
interaction1104	chr7:108000-109000	chr7:110000-111000	POX_g08569,POX_g08570	POX_g08570
interaction1105	chr3:3055000-3056000	chr3:3057000-3058000	POX_c04463	POX_c04464
interaction1106	chr3:75000-76000	chr3:77000-78000	POX_c03503	POX_c03504
interaction1107	chr5:2241000-2242000	chr5:2246000-2247000	POX_e06811	POX_e06813
interaction1108	chr1:1040000-1041000	chr1:1042000-1043000	POX_a00351	POX_a00352
interaction1109	chr7:430000-431000	chr7:432000-433000	POX_g08674	NaN
interaction1110	chr8:1285000-1286000	chr8:1287000-1288000	POX_h09748	POX_h09749
interaction1111	chr1:1338000-1339000	chr1:1344000-1345000	POX_a00455	POX_a00457
interaction1112	chr1:3157000-3158000	chr1:3163000-3164000	POX_a01030	NaN
interaction1113	chr6:95000-96000	chr6:97000-98000	POX_f07365	POX_f07366,POX_f07367
interaction1114	chr3:3605000-3606000	chr3:3607000-3608000	POX_c04645	POX_c04645
interaction1115	chr8:1783000-1784000	chr8:680000-681000	POX_h09911	NaN
interaction1116	chr2:2343000-2344000	chr2:2345000-2346000	POX_b02704	POX_b02704
interaction1117	chr2:2866000-2867000	chr2:2868000-2869000	POX_b02876	POX_b02876
interaction1118	chr7:222000-223000	chr7:224000-225000	POX_g08607	POX_g08607
interaction1119	chr3:2172000-2173000	chr3:2174000-2175000	POX_c04207	POX_c04207
interaction1120	chr6:3424000-3425000	chr6:3426000-3427000	POX_f08407	POX_f08407
interaction1121	chr4:2287000-2288000	chr4:2289000-2290000	POX_d05578	POX_d05578,POX_d05579
interaction1122	chr3:3202000-3203000	chr3:3204000-3205000	POX_c04513,POX_c04514	POX_c04515
interaction1123	chr2:4513000-4514000	chr2:4515000-4516000	POX_b03428	POX_b03429
interaction1124	chr2:2233000-2234000	chr2:2237000-2238000	POX_b02666,POX_b02667	POX_b02669
interaction1125	chr7:1208000-1209000	chr7:1236000-1237000	POX_g08964	NaN
interaction1126	chr5:1423000-1424000	chr5:1425000-1426000	POX_e06577	POX_e06578
interaction1127	chr7:2553000-2554000	chr7:2563000-2564000	POX_g09361	NaN
interaction1128	chr5:1510000-1511000	chr5:1512000-1513000	POX_e06601,POX_e06602	POX_e06602
interaction1129	chr5:263000-264000	chr5:268000-269000	POX_e06224	POX_e06225
interaction1130	chr5:3555000-3556000	chr5:3557000-3558000	POX_e07246	POX_e07246
interaction1131	chr2:2473000-2474000	chr2:2475000-2476000	POX_b02745	POX_b02745
interaction1132	chr3:1481000-1482000	chr3:1483000-1484000	POX_c03991	POX_c03992
interaction1133	chr1:5331000-5332000	chr1:5333000-5334000	POX_a01765	POX_a01765
interaction1134	chr1:706000-707000	chr1:708000-709000	POX_a00238	POX_a00239
interaction1135	chr6:924000-925000	chr6:926000-927000	POX_f07624	POX_f07624
interaction1136	chr6:1811000-1812000	chr6:1813000-1814000	POX_f07920	POX_f07920
interaction1137	chr1:5855000-5856000	chr1:5857000-5858000	NaN	POX_a01930
interaction1138	chr5:791000-792000	chr5:793000-794000	POX_e06369	POX_e06369
interaction1139	chr4:2811000-2812000	chr4:2813000-2814000	POX_d05759	POX_d05759
interaction1140	chr4:1242000-1243000	chr4:1244000-1245000	POX_d05217	POX_d05218
interaction1141	chr3:1691000-1692000	chr3:1693000-1694000	POX_c04051	POX_c04052
interaction1142	chr3:61000-62000	chr3:63000-64000	POX_c03499	POX_c03499
interaction1143	chr1:3011000-3012000	chr1:3013000-3014000	POX_a00985	NaN
interaction1144	chr4:3104000-3105000	chr4:3106000-3107000	POX_d05850,POX_d05851	POX_d05851
interaction1145	chr3:3461000-3462000	chr3:3463000-3464000	POX_c04599	POX_c04600
interaction1146	chr1:1993000-1994000	chr1:1996000-1997000	POX_a00671	NaN
interaction1147	chr6:3633000-3634000	chr6:3635000-3636000	POX_f08483	POX_f08484
interaction1148	chr5:2553000-2554000	chr5:2555000-2556000	NaN	POX_e06912
interaction1149	chr7:2051000-2052000	chr7:2053000-2054000	POX_g09204	NaN
interaction1150	chr4:1902000-1903000	chr4:1904000-1905000	POX_d05436	POX_d05436
interaction1151	chr1:2381000-2382000	chr1:2383000-2384000	POX_a00812	POX_a00812
interaction1152	chr5:2214000-2215000	chr5:2216000-2217000	POX_e06803	POX_e06804
interaction1153	chr2:1986000-1987000	chr2:1989000-1990000	POX_b02585	POX_b02586
interaction1154	chr1:985000-986000	chr1:987000-988000	POX_a00335	POX_a00335
interaction1155	chr1:1054000-1055000	chr1:1056000-1057000	POX_a00355	POX_a00356
interaction1156	chr3:2728000-2729000	chr3:2730000-2731000	POX_c04383	POX_c04383,POX_c04384
interaction1157	chr4:704000-705000	chr4:706000-707000	POX_d05036,POX_d05037	NaN
interaction1158	chr1:3108000-3109000	chr1:3110000-3111000	POX_a01014	POX_a01014
interaction1159	chr2:3608000-3609000	chr2:3610000-3611000	POX_b03111	NaN
interaction1160	chr4:2480000-2481000	chr4:2482000-2483000	NaN	POX_d05641
interaction1161	chr6:706000-707000	chr6:715000-716000	POX_f07552	POX_f07553
interaction1162	chr1:3666000-3667000	chr1:3668000-3669000	NaN	POX_a01200
interaction1163	chr1:4989000-4990000	chr1:4992000-4993000	POX_a01643	NaN
interaction1164	chr5:1249000-1250000	chr5:1251000-1252000	POX_e06535	POX_e06535
interaction1165	chr3:1539000-1540000	chr3:1541000-1542000	POX_c04008,POX_c04009	POX_c04010,POX_c04011
interaction1166	chr2:3698000-3699000	chr2:3700000-3701000	POX_b03147	POX_b03147
interaction1167	chr3:1558000-1559000	chr3:1560000-1561000	POX_c04016	POX_c04017
interaction1168	chr5:3349000-3350000	chr5:3351000-3352000	POX_e07176	POX_e07176,POX_e07177
interaction1169	chr3:659000-660000	chr3:661000-662000	POX_c03711	POX_c03712
interaction1170	chr1:3567000-3568000	chr1:3569000-3570000	POX_a01164,POX_a01165	POX_a01165
interaction1171	chr7:704000-705000	chr7:706000-707000	POX_g08770	POX_g08770
interaction1172	chr5:2045000-2046000	chr5:2047000-2048000	POX_e06748	POX_e06749
interaction1173	chr2:3433000-3434000	chr2:3438000-3439000	POX_b03061	POX_b03062,POX_b03063
interaction1174	chr8:7000-8000	chr8:9000-10000	POX_h09381	NaN
interaction1175	chr5:2257000-2258000	chr5:2259000-2260000	POX_e06818	POX_e06819
interaction1176	chr6:1118000-1119000	chr6:1122000-1123000	POX_f07689	POX_f07691
interaction1177	chr2:1135000-1136000	chr2:1137000-1138000	POX_b02291	POX_b02292
interaction1178	chr3:1291000-1292000	chr3:1293000-1294000	POX_c03926	POX_c03927
interaction1179	chr5:2797000-2798000	chr5:2800000-2801000	POX_e06991	POX_e06991
interaction1180	chr4:2669000-2670000	chr4:2671000-2672000	POX_d05707	POX_d05707,POX_d05708
interaction1181	chr4:462000-463000	chr4:464000-465000	POX_d04939	NaN
interaction1182	chr3:5000-6000	chr3:7000-8000	POX_c03478	POX_c03479
interaction1183	chr1:3077000-3078000	chr1:3080000-3081000	NaN	POX_a01002
interaction1184	chr2:2830000-2831000	chr2:2836000-2837000	POX_b02863	POX_b02864
interaction1185	chr1:3227000-3228000	chr1:3230000-3231000	POX_a01053	POX_a01053
interaction1186	chr1:1459000-1460000	chr1:1461000-1462000	POX_a00499	POX_a00500
interaction1187	chr1:5479000-5480000	chr1:5481000-5482000	NaN	POX_a01811
interaction1188	chr3:624000-625000	chr3:626000-627000	POX_c03700	NaN
interaction1189	chr4:2482000-2483000	chr4:2486000-2487000	POX_d05641	POX_d05643
interaction1190	chr4:1178000-1179000	chr4:1180000-1181000	POX_d05193	POX_d05194
interaction1191	chr4:3085000-3086000	chr4:3088000-3089000	POX_d05844	POX_d05846
interaction1192	chr1:3225000-3226000	chr1:3229000-3230000	POX_a01052	POX_a01053
interaction1193	chr6:3348000-3349000	chr6:3350000-3351000	POX_f08385	POX_f08385
interaction1194	chr2:3222000-3223000	chr2:3224000-3225000	POX_b02996	POX_b02996
interaction1195	chr7:1756000-1757000	chr7:1758000-1759000	POX_g09135	POX_g09135
interaction1196	chr3:1135000-1136000	chr3:1137000-1138000	POX_c03878	POX_c03879
interaction1197	chr2:3433000-3434000	chr2:3437000-3438000	POX_b03061	POX_b03062
interaction1198	chr1:5164000-5165000	chr1:5166000-5167000	POX_a01703,POX_a01704	POX_a01704
interaction1199	chr4:546000-547000	chr4:548000-549000	NaN	NaN
interaction1200	chr5:1761000-1762000	chr5:1766000-1767000	POX_e06652	POX_e06652
interaction1201	chr7:1074000-1075000	chr7:1076000-1077000	POX_g08912,POX_g08913	POX_g08913
interaction1202	chr3:2200000-2201000	chr3:2229000-2230000	POX_c04213	NaN
interaction1203	chr2:4369000-4370000	chr2:4371000-4372000	POX_b03380	POX_b03380
interaction1204	chr3:2306000-2307000	chr3:2308000-2309000	POX_c04242	POX_c04242,POX_c04243
interaction1205	chr4:2350000-2351000	chr4:2352000-2353000	POX_d05600	POX_d05601
interaction1206	chr1:1433000-1434000	chr1:1435000-1436000	POX_a00492	POX_a00493
interaction1207	chr1:624000-625000	chr1:626000-627000	POX_a00213	POX_a00213
interaction1208	chr2:1284000-1285000	chr2:1286000-1287000	POX_b02346	NaN
interaction1209	chr1:3697000-3698000	chr1:3699000-3700000	POX_a01213	POX_a01214
interaction1210	chr4:1098000-1099000	chr4:1100000-1101000	POX_d05169	POX_d05171
interaction1211	chr6:2950000-2951000	chr6:2952000-2953000	POX_f08238	POX_f08238,POX_f08239
interaction1212	chr2:1597000-1598000	chr2:1599000-1600000	NaN	NaN
interaction1213	chr8:49000-50000	chr8:7000-8000	NaN	POX_h09381
interaction1214	chr1:844000-845000	chr1:846000-847000	POX_a00285	POX_a00285
interaction1215	chr4:691000-692000	chr4:693000-694000	NaN	POX_d05031
interaction1216	chr6:934000-935000	chr6:940000-941000	POX_f07626,POX_f07627	NaN
interaction1217	chr3:2004000-2005000	chr3:2007000-2008000	POX_c04151	POX_c04151
interaction1218	chr4:390000-391000	chr4:392000-393000	POX_d04919	POX_d04920
interaction1219	chr2:4097000-4098000	chr2:4099000-4100000	POX_b03281	POX_b03282
interaction1220	chr2:4064000-4065000	chr2:4066000-4067000	NaN	POX_b03271
interaction1221	chr2:3612000-3613000	chr2:3615000-3616000	POX_b03112,POX_b03113	POX_b03114
interaction1222	chr7:2435000-2436000	chr7:2437000-2438000	NaN	POX_g09324
interaction1223	chr8:396000-397000	chr8:400000-401000	NaN	POX_h09486
interaction1224	chr8:1497000-1498000	chr8:1499000-1500000	POX_h09816	POX_h09817
interaction1225	chr1:3801000-3802000	chr1:3805000-3806000	POX_a01246	POX_a01247
interaction1226	chr1:2037000-2038000	chr1:2039000-2040000	POX_a00687	POX_a00687
interaction1227	chr8:43000-44000	chr8:45000-46000	NaN	POX_h09385
interaction1228	chr1:1181000-1182000	chr1:1183000-1184000	POX_a00403	POX_a00404
interaction1229	chr2:1097000-1098000	chr2:1099000-1100000	NaN	POX_b02276
interaction1230	chr1:3616000-3617000	chr1:3618000-3619000	POX_a01178	POX_a01179
interaction1231	chr7:1499000-1500000	chr7:1501000-1502000	NaN	POX_g09060
interaction1232	chr4:79000-80000	chr4:82000-83000	POX_d04816	POX_d04816
interaction1233	chr2:3109000-3110000	chr2:3111000-3112000	NaN	POX_b02956
interaction1234	chr8:1739000-1740000	chr8:1741000-1742000	POX_h09896	POX_h09897
interaction1235	chr4:3851000-3852000	chr4:3853000-3854000	POX_d06075	POX_d06075
interaction1236	chr8:555000-556000	chr8:561000-562000	POX_h09536	POX_h09538
interaction1237	chr3:1818000-1819000	chr3:1820000-1821000	POX_c04088	POX_c04089
interaction1238	chr4:124000-125000	chr4:127000-128000	POX_d04829	NaN
interaction1239	chr5:191000-192000	chr5:193000-194000	POX_e06195	POX_e06195
interaction1240	chr7:1474000-1475000	chr7:1477000-1478000	POX_g09054	POX_g09054
interaction1241	chr3:1137000-1138000	chr3:1139000-1140000	POX_c03879	POX_c03880
interaction1242	chr1:283000-284000	chr1:285000-286000	POX_a00095	POX_a00096
interaction1243	chr4:1346000-1347000	chr4:1348000-1349000	POX_d05255,POX_d05256	POX_d05256
interaction1244	chr5:3210000-3211000	chr5:3212000-3213000	POX_e07129	POX_e07130
interaction1245	chr5:1527000-1528000	chr5:1587000-1588000	NaN	NaN
interaction1246	chr4:885000-886000	chr4:887000-888000	POX_d05091	POX_d05091
interaction1247	chr5:2245000-2246000	chr5:2247000-2248000	POX_e06813	POX_e06813
interaction1248	chr4:4058000-4059000	chr4:4060000-4061000	POX_d06149	POX_d06150
interaction1249	chr3:1667000-1668000	chr3:1669000-1670000	POX_c04046	POX_c04046
interaction1250	chr2:982000-983000	chr2:984000-985000	POX_b02232	POX_b02233
interaction1251	chr6:932000-933000	chr6:936000-937000	POX_f07626	POX_f07627
interaction1252	chr7:1754000-1755000	chr7:1756000-1757000	POX_g09134	POX_g09135
interaction1253	chr5:2978000-2979000	chr5:2980000-2981000	POX_e07043	POX_e07044
interaction1254	chr4:409000-410000	chr4:411000-412000	POX_d04924	POX_d04925
interaction1255	chr6:3065000-3066000	chr6:3067000-3068000	NaN	POX_f08279
interaction1256	chr1:5016000-5017000	chr1:5018000-5019000	POX_a01652	POX_a01653
interaction1257	chr3:3531000-3532000	chr3:3533000-3534000	POX_c04622	NaN
interaction1258	chr8:50000-51000	chr8:5000-6000	NaN	POX_h09380
interaction1259	chr6:962000-963000	chr6:964000-965000	POX_f07635	POX_f07635
interaction1260	chr6:3491000-3492000	chr6:3493000-3494000	POX_f08428	POX_f08429
interaction1261	chr2:2282000-2283000	chr2:2284000-2285000	POX_b02684	POX_b02684
interaction1262	chr3:912000-913000	chr3:914000-915000	POX_c03802	NaN
interaction1263	chr7:297000-298000	chr7:299000-300000	POX_g08628	POX_g08629
interaction1264	chr1:2180000-2181000	chr1:2182000-2183000	NaN	POX_a00742
interaction1265	chr2:2981000-2982000	chr2:2990000-2991000	POX_b02913	POX_b02918
interaction1266	chr6:2732000-2733000	chr6:2734000-2735000	POX_f08187	NaN
interaction1267	chr1:1525000-1526000	chr1:1527000-1528000	POX_a00525	POX_a00525
interaction1268	chr3:586000-587000	chr3:588000-589000	POX_c03692	POX_c03693
interaction1269	chr8:592000-593000	chr8:594000-595000	POX_h09548	POX_h09548
interaction1270	chr5:1340000-1341000	chr5:1343000-1344000	NaN	NaN
interaction1271	chr6:418000-419000	chr6:420000-421000	POX_f07461	POX_f07461,POX_f07462
interaction1272	chr1:5500000-5501000	chr1:5502000-5503000	POX_a01817	POX_a01818
interaction1273	chr5:2845000-2846000	chr5:2848000-2849000	POX_e07009	POX_e07009
interaction1274	chr1:1487000-1488000	chr1:1489000-1490000	POX_a00511	NaN
interaction1275	chr4:851000-852000	chr4:853000-854000	POX_d05080	NaN
interaction1276	chr5:1512000-1513000	chr5:1652000-1653000	POX_e06602	POX_e06615
interaction1277	chr7:652000-653000	chr7:684000-685000	POX_g08758	POX_g08764
interaction1278	chr2:3924000-3925000	chr2:3926000-3927000	POX_b03231	POX_b03231
interaction1279	chr4:669000-670000	chr4:671000-672000	POX_d05022	POX_d05023
interaction1280	chr4:1261000-1262000	chr4:1263000-1264000	NaN	NaN
interaction1281	chr3:1132000-1133000	chr3:1135000-1136000	POX_c03877	POX_c03878
interaction1282	chr2:2847000-2848000	chr2:2852000-2853000	POX_b02868	NaN
interaction1283	chr2:2853000-2854000	chr2:2855000-2856000	POX_b02870	POX_b02870,POX_b02871
interaction1284	chr2:2235000-2236000	chr2:2237000-2238000	POX_b02668	POX_b02669
interaction1285	chr1:5675000-5676000	chr1:5678000-5679000	POX_a01872	POX_a01873
interaction1286	chr7:203000-204000	chr7:211000-212000	POX_g08603	NaN
interaction1287	chr5:1650000-1651000	chr5:1652000-1653000	POX_e06614	POX_e06615
interaction1288	chr5:1574000-1575000	chr5:1585000-1586000	NaN	NaN
interaction1289	chr7:2315000-2316000	chr7:2317000-2318000	NaN	NaN
interaction1290	chr7:1732000-1733000	chr7:1734000-1735000	POX_g09126	POX_g09126
interaction1291	chr6:942000-943000	chr6:944000-945000	POX_f07628	POX_f07629
interaction1292	chr5:2488000-2489000	chr5:2490000-2491000	POX_e06890	POX_e06890
interaction1293	chr5:2212000-2213000	chr5:2214000-2215000	POX_e06803	POX_e06803
interaction1294	chr1:4879000-4880000	chr1:4882000-4883000	POX_a01602	POX_a01603
interaction1295	chr3:2254000-2255000	chr3:2256000-2257000	POX_c04225	POX_c04225
interaction1296	chr5:1527000-1528000	chr5:1574000-1575000	NaN	NaN
interaction1297	chr1:168000-169000	chr1:171000-172000	POX_a00052	POX_a00053,POX_a00054
interaction1298	chr8:1762000-1763000	chr8:1766000-1767000	POX_h09905	POX_h09906
interaction1299	chr3:1843000-1844000	chr3:1845000-1846000	POX_c04095	NaN
interaction1300	chr4:1486000-1487000	chr4:1488000-1489000	POX_d05295	POX_d05296
interaction1301	chr4:500000-501000	chr4:502000-503000	POX_d04957	POX_d04957
interaction1302	chr3:467000-468000	chr3:469000-470000	POX_c03644	POX_c03645
interaction1303	chr1:766000-767000	chr1:768000-769000	POX_a00260	POX_a00261,POX_a00262
interaction1304	chr1:1057000-1058000	chr1:1061000-1062000	POX_a00356	POX_a00357,POX_a00358
interaction1305	chr2:3431000-3432000	chr2:3433000-3434000	POX_b03061	POX_b03061
interaction1306	chr4:2198000-2199000	chr4:2200000-2201000	POX_d05549	NaN
interaction1307	chr1:344000-345000	chr1:346000-347000	POX_a00112	POX_a00113
interaction1308	chr7:138000-139000	chr7:140000-141000	POX_g08579	POX_g08580
interaction1309	chr8:5000-6000	chr8:55000-56000	POX_h09380	POX_h09389
interaction1310	chr8:87000-88000	chr8:91000-92000	POX_h09401	POX_h09402
interaction1311	chr6:3242000-3243000	chr6:3244000-3245000	POX_f08347	POX_f08347
interaction1312	chr1:3314000-3315000	chr1:3318000-3319000	POX_a01078	POX_a01079
interaction1313	chr5:1531000-1532000	chr5:1574000-1575000	NaN	NaN
interaction1314	chr7:2249000-2250000	chr7:2251000-2252000	POX_g09265	POX_g09265
interaction1315	chr2:3074000-3075000	chr2:3076000-3077000	POX_b02948	POX_b02948
interaction1316	chr7:608000-609000	chr7:610000-611000	POX_g08741	POX_g08743
interaction1317	chr5:2476000-2477000	chr5:2478000-2479000	NaN	POX_e06886,POX_e06887
interaction1318	chr4:2432000-2433000	chr4:2434000-2435000	POX_d05630	POX_d05631
interaction1319	chr2:4303000-4304000	chr2:4305000-4306000	POX_b03351	POX_b03351
interaction1320	chr6:2928000-2929000	chr6:2930000-2931000	NaN	POX_f08230
interaction1321	chr7:10000-11000	chr7:17000-18000	POX_g08532	POX_g08535
interaction1322	chr6:1339000-1340000	chr6:1341000-1342000	POX_f07761	POX_f07761
interaction1323	chr5:2938000-2939000	chr5:2941000-2942000	POX_e07031	POX_e07031
interaction1324	chr3:4018000-4019000	chr3:4024000-4025000	POX_c04768	POX_c04769
interaction1325	chr2:3523000-3524000	chr2:3525000-3526000	POX_b03086	POX_b03087
interaction1326	chr8:434000-435000	chr8:436000-437000	POX_h09499	POX_h09500
interaction1327	chr8:256000-257000	chr8:258000-259000	POX_h09452	POX_h09453
interaction1328	chr2:2035000-2036000	chr2:2037000-2038000	POX_b02601,POX_b02602	POX_b02602
interaction1329	chr1:4436000-4437000	chr1:4438000-4439000	POX_a01468	POX_a01468
interaction1330	chr2:86000-87000	chr2:88000-89000	POX_b01963	POX_b01964
interaction1331	chr6:856000-857000	chr6:858000-859000	POX_f07601	POX_f07601
interaction1332	chr5:2846000-2847000	chr5:2848000-2849000	POX_e07009	POX_e07009
interaction1333	chr1:78000-79000	chr1:82000-83000	POX_a00022	POX_a00023
interaction1334	chr7:2553000-2554000	chr7:2556000-2557000	POX_g09361	POX_g09363
interaction1335	chr7:380000-381000	chr7:382000-383000	POX_g08653	POX_g08655
interaction1336	chr8:143000-144000	chr8:145000-146000	NaN	POX_h09424
interaction1337	chr3:2801000-2802000	chr3:2803000-2804000	POX_c04405	POX_c04406
interaction1338	chr6:3759000-3760000	chr6:3761000-3762000	POX_f08525	POX_f08525
interaction1339	chr7:1206000-1207000	chr7:1239000-1240000	POX_g08963	NaN
interaction1340	chr5:1531000-1532000	chr5:1650000-1651000	NaN	POX_e06614
interaction1341	chr3:698000-699000	chr3:700000-701000	POX_c03724	POX_c03724,POX_c03725
interaction1342	chr1:1143000-1144000	chr1:1145000-1146000	NaN	POX_a00387
interaction1343	chr4:34000-35000	chr4:36000-37000	POX_d04800	POX_d04801
interaction1344	chr4:1458000-1459000	chr4:1460000-1461000	POX_d05289	POX_d05289
interaction1345	chr2:3488000-3489000	chr2:3490000-3491000	POX_b03076	POX_b03076
interaction1346	chr4:2800000-2801000	chr4:2802000-2803000	NaN	POX_d05757,POX_d05758
interaction1347	chr8:1523000-1524000	chr8:1525000-1526000	POX_h09826	POX_h09827
interaction1348	chr8:468000-469000	chr8:470000-471000	POX_h09510	NaN
interaction1349	chr1:4385000-4386000	chr1:4387000-4388000	POX_a01446	POX_a01447
interaction1350	chr4:1244000-1245000	chr4:1250000-1251000	POX_d05218	NaN
interaction1351	chr4:629000-630000	chr4:631000-632000	POX_d05006,POX_d05007	POX_d05007,POX_d05008
interaction1352	chr2:2872000-2873000	chr2:2877000-2878000	POX_b02877,POX_b02878	POX_b02878
interaction1353	chr3:3756000-3757000	chr3:3758000-3759000	POX_c04702	POX_c04703
interaction1354	chr6:3283000-3284000	chr6:3286000-3287000	POX_f08361	NaN
interaction1355	chr3:3625000-3626000	chr3:3627000-3628000	NaN	POX_c04655
interaction1356	chr1:4820000-4821000	chr1:4822000-4823000	POX_a01587	POX_a01588
interaction1357	chr1:1119000-1120000	chr1:1121000-1122000	POX_a00378	POX_a00379
interaction1358	chr2:1229000-1230000	chr2:1231000-1232000	POX_b02325	NaN
interaction1359	chr2:2389000-2390000	chr2:3831000-3832000	POX_b02718	POX_b03198
interaction1360	chr4:2798000-2799000	chr4:2800000-2801000	POX_d05755	NaN
interaction1361	chr1:5318000-5319000	chr1:5320000-5321000	POX_a01759	POX_a01760
interaction1362	chr6:2871000-2872000	chr6:2873000-2874000	POX_f08218	POX_f08218
interaction1363	chr4:853000-854000	chr4:857000-858000	NaN	POX_d05081
interaction1364	chr4:3173000-3174000	chr4:3175000-3176000	POX_d05875	POX_d05876
interaction1365	chr4:1029000-1030000	chr4:1031000-1032000	POX_d05146	POX_d05146
interaction1366	chr2:4571000-4572000	chr2:4575000-4576000	POX_b03450	POX_b03451
interaction1367	chr3:4000-5000	chr3:6000-7000	POX_c03478	POX_c03478
interaction1368	chr6:3619000-3620000	chr6:3622000-3623000	POX_f08477,POX_f08478	POX_f08479
interaction1369	chr6:124000-125000	chr6:126000-127000	NaN	POX_f07375
interaction1370	chr1:1286000-1287000	chr1:1288000-1289000	POX_a00433	POX_a00435
interaction1371	chr1:2492000-2493000	chr1:2494000-2495000	NaN	POX_a00850
interaction1372	chr2:4000-5000	chr2:6000-7000	NaN	POX_b01937
interaction1373	chr6:3482000-3483000	chr6:3484000-3485000	POX_f08425	POX_f08425
interaction1374	chr5:694000-695000	chr5:711000-712000	NaN	NaN
interaction1375	chr6:3031000-3032000	chr6:3036000-3037000	POX_f08264	POX_f08266
interaction1376	chr4:2464000-2465000	chr4:2466000-2467000	POX_d05634	POX_d05634
interaction1377	chr5:1165000-1166000	chr5:1167000-1168000	POX_e06501,POX_e06502	POX_e06502
interaction1378	chr3:1013000-1014000	chr3:1017000-1018000	POX_c03838	NaN
interaction1379	chr1:4539000-4540000	chr1:4541000-4542000	POX_a01501	POX_a01501
interaction1380	chr6:2670000-2671000	chr6:2672000-2673000	POX_f08173	POX_f08174,POX_f08175
interaction1381	chr8:1760000-1761000	chr8:1762000-1763000	POX_h09904	POX_h09905
interaction1382	chr8:37000-38000	chr8:5000-6000	POX_h09383,POX_h09384	POX_h09380
interaction1383	chr8:638000-639000	chr8:640000-641000	POX_h09561,POX_h09562	POX_h09562
interaction1384	chr2:196000-197000	chr2:198000-199000	POX_b01999	POX_b01999
interaction1385	chr5:447000-448000	chr5:449000-450000	NaN	POX_e06286
interaction1386	chr4:215000-216000	chr4:2745000-2746000	POX_d04855	NaN
interaction1387	chr4:3982000-3983000	chr4:3991000-3992000	POX_d06118	POX_d06123
interaction1388	chr5:1247000-1248000	chr5:1249000-1250000	POX_e06534	POX_e06535
interaction1389	chr5:1925000-1926000	chr5:1927000-1928000	NaN	NaN
interaction1390	chr7:946000-947000	chr7:948000-949000	POX_g08864	POX_g08864
interaction1391	chr4:995000-996000	chr4:997000-998000	POX_d05135	POX_d05135
interaction1392	chr4:3070000-3071000	chr4:3072000-3073000	POX_d05839,POX_d05840	POX_d05840
interaction1393	chr1:4113000-4114000	chr1:4115000-4116000	POX_a01341	POX_a01342
interaction1394	chr1:255000-256000	chr1:257000-258000	POX_a00086	POX_a00087
interaction1395	chr1:2499000-2500000	chr1:2501000-2502000	POX_a00852	POX_a00852
interaction1396	chr2:2700000-2701000	chr2:2703000-2704000	NaN	POX_b02820
interaction1397	chr3:3776000-3777000	chr3:3800000-3801000	NaN	NaN
interaction1398	chr4:3876000-3877000	chr4:3878000-3879000	NaN	POX_d06084
interaction1399	chr3:2556000-2557000	chr3:2560000-2561000	POX_c04329	POX_c04330
interaction1400	chr4:3085000-3086000	chr4:3087000-3088000	POX_d05844	POX_d05845,POX_d05846
interaction1401	chr6:3546000-3547000	chr6:3548000-3549000	POX_f08449	POX_f08449,POX_f08450
interaction1402	chr7:79000-80000	chr7:81000-82000	POX_g08561	POX_g08561
interaction1403	chr7:653000-654000	chr7:679000-680000	NaN	POX_g08761
interaction1404	chr5:1209000-1210000	chr5:1213000-1214000	POX_e06518,POX_e06519	POX_e06520
interaction1405	chr5:841000-842000	chr5:843000-844000	POX_e06389	POX_e06390
interaction1406	chr6:2849000-2850000	chr6:2885000-2886000	POX_f08213	POX_f08218
interaction1407	chr1:945000-946000	chr1:947000-948000	POX_a00323,POX_a00324	POX_a00324
interaction1408	chr2:3006000-3007000	chr2:3008000-3009000	POX_b02925	POX_b02925
interaction1409	chr2:268000-269000	chr2:270000-271000	POX_b02025	POX_b02026
interaction1410	chr5:1515000-1516000	chr5:1650000-1651000	POX_e06603,POX_e06604	POX_e06614
interaction1411	chr1:129000-130000	chr1:131000-132000	POX_a00041	NaN
interaction1412	chr6:1128000-1129000	chr6:1130000-1131000	POX_f07695	POX_f07695
interaction1413	chr5:1340000-1341000	chr5:1355000-1356000	NaN	NaN
interaction1414	chr5:2578000-2579000	chr5:2580000-2581000	POX_e06920	POX_e06921
interaction1415	chr4:1211000-1212000	chr4:1213000-1214000	POX_d05204	POX_d05205
interaction1416	chr5:1253000-1254000	chr5:1255000-1256000	POX_e06536	POX_e06536
interaction1417	chr4:4031000-4032000	chr4:4036000-4037000	POX_d06140	POX_d06141
interaction1418	chr5:1119000-1120000	chr5:1122000-1123000	POX_e06482	POX_e06483
interaction1419	chr2:2904000-2905000	chr2:2906000-2907000	NaN	POX_b02887
interaction1420	chr1:1725000-1726000	chr1:1728000-1729000	POX_a00589	POX_a00589,POX_a00590
interaction1421	chr4:3123000-3124000	chr4:3125000-3126000	NaN	POX_d05858
interaction1422	chr7:832000-833000	chr7:834000-835000	POX_g08821	NaN
interaction1423	chr1:3967000-3968000	chr1:3974000-3975000	POX_a01299	NaN
interaction1424	chr6:2150000-2151000	chr6:2154000-2155000	POX_f08042	POX_f08044
interaction1425	chr3:554000-555000	chr3:556000-557000	POX_c03681	POX_c03681
interaction1426	chr4:2218000-2219000	chr4:2221000-2222000	POX_d05557	POX_d05558
interaction1427	chr2:3299000-3300000	chr2:3303000-3304000	POX_b03021	NaN
interaction1428	chr4:1092000-1093000	chr4:1096000-1097000	POX_d05167	POX_d05168
interaction1429	chr1:2584000-2585000	chr1:2702000-2703000	POX_a00875	POX_a00889
interaction1430	chr5:2373000-2374000	chr5:2375000-2376000	POX_e06855	NaN
interaction1431	chr5:2555000-2556000	chr5:2557000-2558000	POX_e06912	POX_e06913
interaction1432	chr1:2205000-2206000	chr1:2207000-2208000	POX_a00752,POX_a00753	POX_a00753
interaction1433	chr1:3781000-3782000	chr1:3784000-3785000	POX_a01238,POX_a01239	POX_a01240
interaction1434	chr2:4571000-4572000	chr2:4573000-4574000	POX_b03450	NaN
interaction1435	chr7:2587000-2588000	chr7:2589000-2590000	POX_g09374	NaN
interaction1436	chr5:3377000-3378000	chr5:3411000-3412000	POX_e07187	POX_e07194
interaction1437	chr5:2464000-2465000	chr5:2466000-2467000	POX_e06882,POX_e06883	POX_e06884
interaction1438	chr7:1975000-1976000	chr7:1977000-1978000	POX_g09179	POX_g09179
interaction1439	chr1:5232000-5233000	chr1:5234000-5235000	POX_a01726	POX_a01726
interaction1440	chr2:21000-22000	chr2:24000-25000	POX_b01942	POX_b01943
interaction1441	chr7:576000-577000	chr7:578000-579000	POX_g08730	POX_g08731
interaction1442	chr8:33000-34000	chr8:44000-45000	NaN	POX_h09385
interaction1443	chr3:1157000-1158000	chr3:1159000-1160000	POX_c03885	POX_c03885
interaction1444	chr4:545000-546000	chr4:548000-549000	NaN	NaN
interaction1445	chr5:648000-649000	chr5:650000-651000	POX_e06356	POX_e06357
interaction1446	chr4:714000-715000	chr4:716000-717000	POX_d05040	POX_d05040
interaction1447	chr1:4263000-4264000	chr1:4265000-4266000	POX_a01395	POX_a01395
interaction1448	chr4:3514000-3515000	chr4:3516000-3517000	POX_d05949	POX_d05949
interaction1449	chr6:3408000-3409000	chr6:3410000-3411000	POX_f08402	POX_f08403
interaction1450	chr8:1162000-1163000	chr8:1164000-1165000	NaN	POX_h09710
interaction1451	chr6:3739000-3740000	chr6:3741000-3742000	POX_f08518	POX_f08518
interaction1452	chr5:3142000-3143000	chr5:3144000-3145000	POX_e07105	POX_e07106
interaction1453	chr3:91000-92000	chr3:93000-94000	NaN	POX_c03508,POX_c03509
interaction1454	chr2:4421000-4422000	chr2:4428000-4429000	POX_b03393	POX_b03396
interaction1455	chr3:146000-147000	chr3:148000-149000	POX_c03534	POX_c03534
interaction1456	chr5:1506000-1507000	chr5:1655000-1656000	POX_e06600	POX_e06617
interaction1457	chr6:940000-941000	chr6:942000-943000	NaN	POX_f07628
interaction1458	chr6:2162000-2163000	chr6:2164000-2165000	POX_f08047	POX_f08048
interaction1459	chr3:936000-937000	chr3:938000-939000	POX_c03811	POX_c03812
interaction1460	chr7:529000-530000	chr7:532000-533000	NaN	POX_g08717
interaction1461	chr7:444000-445000	chr7:446000-447000	POX_g08682	POX_g08683
interaction1462	chr7:191000-192000	chr7:193000-194000	POX_g08598,POX_g08599	POX_g08599,POX_g08600
interaction1463	chr2:2121000-2122000	chr2:2123000-2124000	POX_b02629	POX_b02630
interaction1464	chr1:3967000-3968000	chr1:3972000-3973000	POX_a01299	POX_a01300
interaction1465	chr5:1153000-1154000	chr5:1155000-1156000	POX_e06495	POX_e06497
interaction1466	chr1:3865000-3866000	chr1:3867000-3868000	NaN	POX_a01271
interaction1467	chr5:1314000-1315000	chr5:1360000-1361000	NaN	POX_e06558
interaction1468	chr1:2815000-2816000	chr1:2819000-2820000	POX_a00928	POX_a00929
interaction1469	chr5:2241000-2242000	chr5:2243000-2244000	POX_e06811	POX_e06812
interaction1470	chr7:1535000-1536000	chr7:1537000-1538000	POX_g09069	POX_g09070
interaction1471	chr1:186000-187000	chr1:188000-189000	POX_a00061	POX_a00062
interaction1472	chr4:10000-11000	chr4:8000-9000	POX_d04789	POX_d04788
interaction1473	chr1:438000-439000	chr1:440000-441000	POX_a00146	POX_a00147
interaction1474	chr3:2251000-2252000	chr3:2254000-2255000	POX_c04223	POX_c04225
interaction1475	chr5:1903000-1904000	chr5:1909000-1910000	POX_e06702,POX_e06703	POX_e06705
interaction1476	chr1:3602000-3603000	chr1:3604000-3605000	POX_a01175	POX_a01176
interaction1477	chr2:1101000-1102000	chr2:1103000-1104000	POX_b02277	POX_b02278
interaction1478	chr1:3069000-3070000	chr1:3082000-3083000	POX_a01000	POX_a01003
interaction1479	chr2:3508000-3509000	chr2:3510000-3511000	POX_b03082	POX_b03082
interaction1480	chr8:251000-252000	chr8:253000-254000	POX_h09450	POX_h09451
interaction1481	chr2:812000-813000	chr2:814000-815000	POX_b02175	NaN
interaction1482	chr2:4637000-4638000	chr2:4639000-4640000	POX_b03472	POX_b03472
interaction1483	chr2:1540000-1541000	chr2:1542000-1543000	POX_b02431	POX_b02431,POX_b02432
interaction1484	chr4:313000-314000	chr4:318000-319000	POX_d04890	POX_d04893
interaction1485	chr6:1441000-1442000	chr6:1443000-1444000	POX_f07796	POX_f07797,POX_f07798
interaction1486	chr2:4190000-4191000	chr2:4192000-4193000	POX_b03313	POX_b03314
interaction1487	chr4:1780000-1781000	chr4:1810000-1811000	POX_d05394	POX_d05402
interaction1488	chr7:623000-624000	chr7:625000-626000	POX_g08747	POX_g08748
interaction1489	chr3:435000-436000	chr3:437000-438000	POX_c03631	NaN
interaction1490	chr1:4111000-4112000	chr1:4113000-4114000	POX_a01339	POX_a01341
interaction1491	chr5:707000-708000	chr5:710000-711000	NaN	NaN
interaction1492	chr7:20000-21000	chr7:22000-23000	POX_g08536	POX_g08536
interaction1493	chr6:2329000-2330000	chr6:2331000-2332000	POX_f08095	POX_f08096
interaction1494	chr8:1585000-1586000	chr8:1587000-1588000	POX_h09846	POX_h09846
interaction1495	chr4:1211000-1212000	chr4:1218000-1219000	POX_d05204	POX_d05207
interaction1496	chr7:2466000-2467000	chr7:2468000-2469000	POX_g09334,POX_g09335	POX_g09335
interaction1497	chr1:4483000-4484000	chr1:4485000-4486000	POX_a01480	POX_a01482
interaction1498	chr2:938000-939000	chr2:940000-941000	POX_b02219	POX_b02220
interaction1499	chr3:2381000-2382000	chr3:2383000-2384000	POX_c04269	POX_c04269
interaction1500	chr3:2348000-2349000	chr3:2350000-2351000	POX_c04257	POX_c04257
interaction1501	chr5:1272000-1273000	chr5:1274000-1275000	NaN	NaN
interaction1502	chr1:1715000-1716000	chr1:1717000-1718000	POX_a00586	POX_a00586
interaction1503	chr7:2153000-2154000	chr7:2155000-2156000	POX_g09229	NaN
interaction1504	chr3:3771000-3772000	chr3:3773000-3774000	POX_c04707	POX_c04708
interaction1505	chr1:5720000-5721000	chr1:5722000-5723000	POX_a01884	NaN
interaction1506	chr1:543000-544000	chr1:546000-547000	POX_a00185	POX_a00186
interaction1507	chr4:484000-485000	chr4:486000-487000	POX_d04952	NaN
interaction1508	chr6:1368000-1369000	chr6:1370000-1371000	POX_f07771	POX_f07771
interaction1509	chr1:3534000-3535000	chr1:3536000-3537000	POX_a01152	POX_a01152
interaction1510	chr4:2979000-2980000	chr4:2981000-2982000	POX_d05814,POX_d05815	POX_d05815
interaction1511	chr5:1512000-1513000	chr5:1648000-1649000	POX_e06602	POX_e06614
interaction1512	chr6:255000-256000	chr6:258000-259000	POX_f07423	NaN
interaction1513	chr6:511000-512000	chr6:513000-514000	POX_f07485	POX_f07485
interaction1514	chr3:1401000-1402000	chr3:1403000-1404000	POX_c03965	POX_c03965,POX_c03966
interaction1515	chr2:3719000-3720000	chr2:3721000-3722000	POX_b03153,POX_b03154	POX_b03154
interaction1516	chr2:4293000-4294000	chr2:4297000-4298000	POX_b03350	POX_b03350
interaction1517	chr6:168000-169000	chr6:170000-171000	POX_f07391	NaN
interaction1518	chr2:1400000-1401000	chr2:1402000-1403000	POX_b02388	NaN
interaction1519	chr1:229000-230000	chr1:232000-233000	POX_a00077	POX_a00078
interaction1520	chr8:1777000-1778000	chr8:1779000-1780000	POX_h09910	NaN
interaction1521	chr2:4293000-4294000	chr2:4296000-4297000	POX_b03350	POX_b03350
interaction1522	chr3:2428000-2429000	chr3:2430000-2431000	POX_c04284	POX_c04285
interaction1523	chr7:276000-277000	chr7:278000-279000	POX_g08622	POX_g08622
interaction1524	chr5:2104000-2105000	chr5:2109000-2110000	NaN	POX_e06767
interaction1525	chr3:397000-398000	chr3:400000-401000	POX_c03621	POX_c03622,POX_c03623
interaction1526	chr1:1475000-1476000	chr1:1477000-1478000	POX_a00505	POX_a00506
interaction1527	chr4:318000-319000	chr4:320000-321000	POX_d04893	POX_d04894
interaction1528	chr8:1236000-1237000	chr8:1239000-1240000	POX_h09731	POX_h09733
interaction1529	chr5:1511000-1512000	chr5:1659000-1660000	POX_e06602	POX_e06618
interaction1530	chr5:864000-865000	chr5:866000-867000	NaN	NaN
interaction1531	chr8:46000-47000	chr8:7000-8000	POX_h09386	POX_h09381
interaction1532	chr2:2876000-2877000	chr2:2894000-2895000	POX_b02878	POX_b02884
interaction1533	chr1:2974000-2975000	chr1:2977000-2978000	POX_a00974	POX_a00975
interaction1534	chr5:1753000-1754000	chr5:1755000-1756000	POX_e06650	POX_e06651
interaction1535	chr5:1039000-1040000	chr5:1043000-1044000	POX_e06454	POX_e06455
interaction1536	chr1:4942000-4943000	chr1:4944000-4945000	POX_a01627,POX_a01628	POX_a01628
interaction1537	chr6:3766000-3767000	chr6:3768000-3769000	POX_f08527	NaN
interaction1538	chr3:1780000-1781000	chr3:1782000-1783000	POX_c04078	POX_c04078
interaction1539	chr4:1002000-1003000	chr4:997000-998000	POX_d05137	POX_d05135
interaction1540	chr3:2397000-2398000	chr3:2399000-2400000	POX_c04275	NaN
interaction1541	chr7:1718000-1719000	chr7:1720000-1721000	POX_g09123	POX_g09123
interaction1542	chr6:563000-564000	chr6:566000-567000	POX_f07503	POX_f07504
interaction1543	chr4:1005000-1006000	chr4:1007000-1008000	POX_d05139	POX_d05139
interaction1544	chr4:826000-827000	chr4:848000-849000	POX_d05073	POX_d05079
interaction1545	chr4:1545000-1546000	chr4:1547000-1548000	POX_d05313	POX_d05314
interaction1546	chr2:1331000-1332000	chr2:1333000-1334000	POX_b02363	POX_b02363
interaction1547	chr3:3083000-3084000	chr3:3085000-3086000	POX_c04471	POX_c04472
interaction1548	chr4:2411000-2412000	chr4:2413000-2414000	POX_d05623	POX_d05624
interaction1549	chr5:1852000-1853000	chr5:1854000-1855000	POX_e06683	POX_e06683,POX_e06684
interaction1550	chr3:3765000-3766000	chr3:3767000-3768000	POX_c04705	POX_c04706
interaction1551	chr2:2891000-2892000	chr2:2894000-2895000	POX_b02883	POX_b02884
interaction1552	chr4:2133000-2134000	chr4:2135000-2136000	POX_d05524,POX_d05525	NaN
interaction1553	chr3:3212000-3213000	chr3:3214000-3215000	POX_c04518	POX_c04519
interaction1554	chr1:1057000-1058000	chr1:1059000-1060000	POX_a00356	POX_a00357
interaction1555	chr3:1881000-1882000	chr3:1883000-1884000	POX_c04107	POX_c04108
interaction1556	chr8:1012000-1013000	chr8:1014000-1015000	POX_h09658	POX_h09659
interaction1557	chr5:1811000-1812000	chr5:1813000-1814000	POX_e06667	POX_e06667
interaction1558	chr8:35000-36000	chr8:7000-8000	NaN	POX_h09381
interaction1559	chr2:4133000-4134000	chr2:4135000-4136000	POX_b03294	POX_b03294
interaction1560	chr6:3695000-3696000	chr6:3697000-3698000	POX_f08505	POX_f08505
interaction1561	chr3:2602000-2603000	chr3:2604000-2605000	POX_c04342	POX_c04342
interaction1562	chr1:2363000-2364000	chr1:2365000-2366000	POX_a00809	NaN
interaction1563	chr2:1318000-1319000	chr2:1320000-1321000	POX_b02357	POX_b02358,POX_b02359
interaction1564	chr4:1687000-1688000	chr4:1689000-1690000	NaN	POX_d05366
interaction1565	chr7:2207000-2208000	chr7:2209000-2210000	POX_g09251	POX_g09251
interaction1566	chr5:1897000-1898000	chr5:1899000-1900000	NaN	POX_e06700
interaction1567	chr5:3630000-3631000	chr5:3632000-3633000	POX_e07269	POX_e07269
interaction1568	chr5:1531000-1532000	chr5:1592000-1593000	NaN	NaN
interaction1569	chr1:4502000-4503000	chr1:4504000-4505000	POX_a01488	POX_a01488
interaction1570	chr5:1533000-1534000	chr5:1574000-1575000	NaN	NaN
interaction1571	chr5:2367000-2368000	chr5:2369000-2370000	POX_e06854	POX_e06854
interaction1572	chr1:3527000-3528000	chr1:3532000-3533000	POX_a01150	POX_a01151
interaction1573	chr1:772000-773000	chr1:774000-775000	POX_a00263	POX_a00264
interaction1574	chr5:2237000-2238000	chr5:2241000-2242000	POX_e06809	POX_e06811
interaction1575	chr2:2872000-2873000	chr2:2874000-2875000	POX_b02877,POX_b02878	POX_b02878
interaction1576	chr7:2374000-2375000	chr7:2376000-2377000	NaN	NaN
interaction1577	chr5:1954000-1955000	chr5:1960000-1961000	POX_e06717	NaN
interaction1578	chr3:3602000-3603000	chr3:3605000-3606000	POX_c04645	POX_c04645
interaction1579	chr5:3744000-3745000	chr5:3747000-3748000	POX_e07308,POX_e07309	POX_e07309
interaction1580	chr2:328000-329000	chr2:330000-331000	NaN	POX_b02041
interaction1581	chr3:1904000-1905000	chr3:1906000-1907000	NaN	POX_c04113
interaction1582	chr4:1626000-1627000	chr4:1630000-1631000	POX_d05341	NaN
interaction1583	chr4:2902000-2903000	chr4:2904000-2905000	POX_d05789	POX_d05790
interaction1584	chr5:3047000-3048000	chr5:408000-409000	POX_e07066	POX_e06276
interaction1585	chr7:1769000-1770000	chr7:1771000-1772000	POX_g09139	POX_g09140
interaction1586	chr1:5286000-5287000	chr1:5288000-5289000	POX_a01745	POX_a01746
interaction1587	chr5:2241000-2242000	chr5:2254000-2255000	POX_e06811	POX_e06816
interaction1588	chr5:2237000-2238000	chr5:2239000-2240000	POX_e06809	POX_e06810
interaction1589	chr5:3384000-3385000	chr5:3414000-3415000	NaN	POX_e07195
interaction1590	chr1:4687000-4688000	chr1:4690000-4691000	POX_a01543	POX_a01544
interaction1591	chr4:2923000-2924000	chr4:2925000-2926000	NaN	POX_d05797,POX_d05798
interaction1592	chr1:1712000-1713000	chr1:1714000-1715000	NaN	POX_a00585
interaction1593	chr1:2389000-2390000	chr1:2391000-2392000	NaN	POX_a00814
interaction1594	chr6:458000-459000	chr6:460000-461000	NaN	NaN
interaction1595	chr1:4121000-4122000	chr1:4123000-4124000	POX_a01343	POX_a01343,POX_a01344
interaction1596	chr1:1183000-1184000	chr1:1185000-1186000	POX_a00404	POX_a00404
interaction1597	chr2:3341000-3342000	chr2:3343000-3344000	POX_b03032	POX_b03032,POX_b03033
interaction1598	chr5:2939000-2940000	chr5:2941000-2942000	POX_e07031	POX_e07031
interaction1599	chr5:2770000-2771000	chr5:2775000-2776000	POX_e06980	POX_e06982
interaction1600	chr1:1928000-1929000	chr1:1930000-1931000	POX_a00648,POX_a00649	POX_a00649,POX_a00650
interaction1601	chr8:1674000-1675000	chr8:1676000-1677000	POX_h09875	POX_h09876
interaction1602	chr1:1134000-1135000	chr1:1143000-1144000	POX_a00384,POX_a00385	NaN
interaction1603	chr3:1767000-1768000	chr3:1769000-1770000	POX_c04074	NaN
interaction1604	chr1:5619000-5620000	chr1:5621000-5622000	POX_a01854	NaN
interaction1605	chr3:3838000-3839000	chr3:3840000-3841000	NaN	POX_c04727
interaction1606	chr2:403000-404000	chr2:407000-408000	POX_b02069	POX_b02072
interaction1607	chr7:417000-418000	chr7:419000-420000	POX_g08668,POX_g08669	NaN
interaction1608	chr6:1268000-1269000	chr6:1270000-1271000	POX_f07741	POX_f07741,POX_f07742
interaction1609	chr1:5116000-5117000	chr1:5118000-5119000	POX_a01686	POX_a01686
interaction1610	chr4:1078000-1079000	chr4:1081000-1082000	POX_d05162	POX_d05163
interaction1611	chr4:722000-723000	chr4:724000-725000	POX_d05040	POX_d05041
interaction1612	chr4:3580000-3581000	chr4:3582000-3583000	POX_d05972	POX_d05973
interaction1613	chr5:3609000-3610000	chr5:3611000-3612000	POX_e07263	POX_e07264
interaction1614	chr6:863000-864000	chr6:865000-866000	POX_f07604	POX_f07605
interaction1615	chr1:5429000-5430000	chr1:5431000-5432000	POX_a01795	POX_a01795
interaction1616	chr8:1779000-1780000	chr8:1785000-1786000	NaN	POX_h09911,NaN,POX_h09915
interaction1617	chr8:152000-153000	chr8:154000-155000	POX_h09428	POX_h09428
interaction1618	chr1:576000-577000	chr1:578000-579000	POX_a00197	POX_a00197
interaction1619	chr7:1470000-1471000	chr7:1477000-1478000	POX_g09052	POX_g09054
interaction1620	chr7:2440000-2441000	chr7:2442000-2443000	POX_g09327	POX_g09328
interaction1621	chr5:1531000-1532000	chr5:1535000-1536000	NaN	NaN
interaction1622	chr1:3110000-3111000	chr1:3112000-3113000	POX_a01014	POX_a01015
interaction1623	chr5:835000-836000	chr5:837000-838000	NaN	POX_e06387
interaction1624	chr2:1241000-1242000	chr2:1243000-1244000	POX_b02330	POX_b02330
interaction1625	chr3:4036000-4037000	chr3:4060000-4061000	POX_c04774	NaN
interaction1626	chr2:1075000-1076000	chr2:1077000-1078000	POX_b02265	POX_b02266
interaction1627	chr4:1685000-1686000	chr4:1687000-1688000	POX_d05365	NaN
interaction1628	chr5:976000-977000	chr5:978000-979000	POX_e06434	POX_e06434
interaction1629	chr4:3141000-3142000	chr4:3143000-3144000	POX_d05862	NaN
interaction1630	chr5:1531000-1532000	chr5:1577000-1578000	NaN	POX_e06608
interaction1631	chr3:782000-783000	chr3:784000-785000	POX_c03755	POX_c03756
interaction1632	chr1:5798000-5799000	chr1:5801000-5802000	POX_a01914	POX_a01915
interaction1633	chr7:186000-187000	chr7:191000-192000	POX_g08597	POX_g08598,POX_g08599
interaction1634	chr2:3846000-3847000	chr2:3848000-3849000	POX_b03204	POX_b03205
interaction1635	chr1:5312000-5313000	chr1:5314000-5315000	POX_a01755	POX_a01756,POX_a01757
interaction1636	chr2:3576000-3577000	chr2:3578000-3579000	POX_b03099	POX_b03100
interaction1637	chr1:3784000-3785000	chr1:3789000-3790000	POX_a01240	POX_a01242
interaction1638	chr4:1651000-1652000	chr4:1653000-1654000	POX_d05349,POX_d05350	POX_d05350
interaction1639	chr4:3049000-3050000	chr4:3053000-3054000	POX_d05835	POX_d05836
interaction1640	chr4:2567000-2568000	chr4:2569000-2570000	POX_d05669	POX_d05669
interaction1641	chr5:3499000-3500000	chr5:3502000-3503000	POX_e07227	POX_e07227,POX_e07228
interaction1642	chr2:3671000-3672000	chr2:3675000-3676000	POX_b03135	POX_b03136,POX_b03137
interaction1643	chr3:1102000-1103000	chr3:1105000-1106000	POX_c03869	POX_c03869
interaction1644	chr5:315000-316000	chr5:317000-318000	POX_e06241	POX_e06242
interaction1645	chr1:4999000-5000000	chr1:5001000-5002000	POX_a01646	POX_a01647
interaction1646	chr5:193000-194000	chr5:197000-198000	POX_e06195	POX_e06197
interaction1647	chr3:3250000-3251000	chr3:3252000-3253000	POX_c04528	POX_c04528
interaction1648	chr3:3676000-3677000	chr3:3678000-3679000	POX_c04671	POX_c04672
interaction1649	chr2:1779000-1780000	chr2:1782000-1783000	POX_b02517	NaN
interaction1650	chr7:2058000-2059000	chr7:2060000-2061000	POX_g09206	POX_g09207
interaction1651	chr4:3127000-3128000	chr4:3129000-3130000	POX_d05859	POX_d05859
interaction1652	chr1:993000-994000	chr1:995000-996000	POX_a00338	POX_a00338
interaction1653	chr6:2296000-2297000	chr6:2298000-2299000	POX_f08085	POX_f08086
interaction1654	chr7:630000-631000	chr7:632000-633000	POX_g08749	POX_g08749,POX_g08750
interaction1655	chr5:3380000-3381000	chr5:3408000-3409000	NaN	POX_e07193
interaction1656	chr8:881000-882000	chr8:884000-885000	NaN	POX_h09613
interaction1657	chr2:528000-529000	chr2:530000-531000	POX_b02109	POX_b02109
interaction1658	chr2:3009000-3010000	chr2:3011000-3012000	POX_b02926	POX_b02926
interaction1659	chr5:1512000-1513000	chr5:1531000-1532000	POX_e06602	NaN
interaction1660	chr5:3091000-3092000	chr5:3093000-3094000	POX_e07081	POX_e07082
interaction1661	chr5:2306000-2307000	chr5:2308000-2309000	POX_e06835	POX_e06835
interaction1662	chr2:1845000-1846000	chr2:1847000-1848000	POX_b02541	POX_b02541
interaction1663	chr4:2802000-2803000	chr4:2804000-2805000	POX_d05757,POX_d05758	POX_d05758
interaction1664	chr1:4545000-4546000	chr1:4575000-4576000	POX_a01502	NaN
interaction1665	chr3:1017000-1018000	chr3:1019000-1020000	NaN	POX_c03841,POX_c03842
interaction1666	chr2:2350000-2351000	chr2:2354000-2355000	POX_b02706	POX_b02708
interaction1667	chr4:2424000-2425000	chr4:2426000-2427000	POX_d05628	POX_d05628
interaction1668	chr6:3234000-3235000	chr6:3236000-3237000	POX_f08346	POX_f08347
interaction1669	chr1:3080000-3081000	chr1:3082000-3083000	POX_a01002	POX_a01003
interaction1670	chr5:2689000-2690000	chr5:2694000-2695000	NaN	POX_e06960
interaction1671	chr7:2432000-2433000	chr7:2434000-2435000	NaN	POX_g09322
interaction1672	chr1:3707000-3708000	chr1:3709000-3710000	POX_a01218,POX_a01219	POX_a01219
interaction1673	chr7:2180000-2181000	chr7:2182000-2183000	POX_g09240	POX_g09241
interaction1674	chr7:834000-835000	chr7:836000-837000	NaN	POX_g08822
interaction1675	chr6:706000-707000	chr6:708000-709000	POX_f07552	POX_f07552
interaction1676	chr3:3994000-3995000	chr3:3999000-4000000	NaN	POX_c04763
interaction1677	chr5:3613000-3614000	chr5:3615000-3616000	POX_e07265,POX_e07266	POX_e07266,POX_e07267
interaction1678	chr7:203000-204000	chr7:205000-206000	POX_g08603	POX_g08603
interaction1679	chr1:5675000-5676000	chr1:5684000-5685000	POX_a01872	POX_a01874
interaction1680	chr5:3702000-3703000	chr5:3704000-3705000	POX_e07290	POX_e07290
interaction1681	chr5:2555000-2556000	chr5:2558000-2559000	POX_e06912	POX_e06913
interaction1682	chr1:1338000-1339000	chr1:1342000-1343000	POX_a00455	POX_a00455,POX_a00456
interaction1683	chr4:124000-125000	chr4:126000-127000	POX_d04829	POX_d04830
interaction1684	chr2:1237000-1238000	chr2:1239000-1240000	NaN	POX_b02329
interaction1685	chr2:3426000-3427000	chr2:3433000-3434000	POX_b03059	POX_b03061
interaction1686	chr5:1327000-1328000	chr5:1329000-1330000	NaN	NaN
interaction1687	chr4:2074000-2075000	chr4:2077000-2078000	POX_d05499	POX_d05501
interaction1688	chr5:2887000-2888000	chr5:2889000-2890000	POX_e07016	POX_e07017
interaction1689	chr3:291000-292000	chr3:293000-294000	NaN	NaN
interaction1690	chr6:672000-673000	chr6:674000-675000	POX_f07539	POX_f07539
interaction1691	chr1:2331000-2332000	chr1:2333000-2334000	POX_a00797	POX_a00798,POX_a00799
interaction1692	chr8:881000-882000	chr8:883000-884000	NaN	POX_h09613
interaction1693	chr3:655000-656000	chr3:659000-660000	POX_c03711	POX_c03711
interaction1694	chr1:1493000-1494000	chr1:1495000-1496000	POX_a00513,POX_a00514	POX_a00515
interaction1695	chr3:2133000-2134000	chr3:2135000-2136000	POX_c04193	NaN
interaction1696	chr7:2102000-2103000	chr7:2106000-2107000	POX_g09210	POX_g09212
interaction1697	chr3:343000-344000	chr3:347000-348000	POX_c03603	POX_c03604
interaction1698	chr3:866000-867000	chr3:879000-880000	POX_c03782	NaN
interaction1699	chr4:497000-498000	chr4:500000-501000	POX_d04955	POX_d04957
interaction1700	chr5:2239000-2240000	chr5:2241000-2242000	POX_e06810	POX_e06811
interaction1701	chr1:4196000-4197000	chr1:4199000-4200000	POX_a01373	POX_a01374
interaction1702	chr5:1249000-1250000	chr5:1252000-1253000	POX_e06535	NaN
interaction1703	chr1:3986000-3987000	chr1:3988000-3989000	POX_a01303,POX_a01304	POX_a01304
interaction1704	chr1:626000-627000	chr1:628000-629000	POX_a00213	POX_a00213
interaction1705	chr7:675000-676000	chr7:684000-685000	POX_g08759	POX_g08764
interaction1706	chr1:5714000-5715000	chr1:5716000-5717000	POX_a01882	POX_a01883
interaction1707	chr5:3797000-3798000	chr5:3799000-3800000	POX_e07326	POX_e07327
interaction1708	chr7:1584000-1585000	chr7:1587000-1588000	POX_g09087	POX_g09087
interaction1709	chr4:1628000-1629000	chr4:1630000-1631000	NaN	NaN
interaction1710	chr1:232000-233000	chr1:263000-264000	POX_a00078	POX_a00088
interaction1711	chr3:3013000-3014000	chr3:3015000-3016000	POX_c04447	POX_c04448
interaction1712	chr7:548000-549000	chr7:550000-551000	POX_g08721	POX_g08721
interaction1713	chr1:3160000-3161000	chr1:3164000-3165000	POX_a01032	NaN
interaction1714	chr7:591000-592000	chr7:593000-594000	NaN	POX_g08736
interaction1715	chr7:879000-880000	chr7:881000-882000	POX_g08840	POX_g08841
interaction1716	chr1:283000-284000	chr1:288000-289000	POX_a00095	POX_a00097
interaction1717	chr1:559000-560000	chr1:561000-562000	POX_a00191	POX_a00192
interaction1718	chr4:1750000-1751000	chr4:1752000-1753000	POX_d05387	POX_d05387
interaction1719	chr1:1132000-1133000	chr1:1134000-1135000	POX_a00383	POX_a00384,POX_a00385
interaction1720	chr1:659000-660000	chr1:662000-663000	NaN	POX_a00223
interaction1721	chr3:1556000-1557000	chr3:1558000-1559000	POX_c04015,POX_c04016	POX_c04016
interaction1722	chr7:682000-683000	chr7:684000-685000	POX_g08763	POX_g08764
interaction1723	chr5:1313000-1314000	chr5:1340000-1341000	NaN	NaN
interaction1724	chr2:770000-771000	chr2:772000-773000	POX_b02160	POX_b02161
interaction1725	chr7:35000-36000	chr7:38000-39000	POX_g08540	POX_g08541
interaction1726	chr5:1533000-1534000	chr5:1585000-1586000	NaN	NaN
interaction1727	chr2:2876000-2877000	chr2:2878000-2879000	POX_b02878	POX_b02878
interaction1728	chr2:4184000-4185000	chr2:4186000-4187000	POX_b03310	POX_b03311
interaction1729	chr4:78000-79000	chr4:82000-83000	POX_d04816	POX_d04816
interaction1730	chr1:5170000-5171000	chr1:5172000-5173000	POX_a01705	POX_a01706
interaction1731	chr6:694000-695000	chr6:697000-698000	POX_f07547,POX_f07548	POX_f07549
interaction1732	chr3:3639000-3640000	chr3:3641000-3642000	POX_c04659	POX_c04659
interaction1733	chr1:174000-175000	chr1:176000-177000	POX_a00056	POX_a00057
interaction1734	chr7:2541000-2542000	chr7:2543000-2544000	POX_g09357,POX_g09358	POX_g09358
interaction1735	chr1:2439000-2440000	chr1:2441000-2442000	POX_a00832	POX_a00832
interaction1736	chr8:1687000-1688000	chr8:1689000-1690000	POX_h09879	POX_h09880
interaction1737	chr1:5507000-5508000	chr1:5509000-5510000	POX_a01820	POX_a01820,POX_a01821
interaction1738	chr5:1126000-1127000	chr5:1128000-1129000	POX_e06484	POX_e06484
interaction1739	chr5:1533000-1534000	chr5:1589000-1590000	NaN	NaN
interaction1740	chr2:4395000-4396000	chr2:4400000-4401000	POX_b03383,POX_b03384	POX_b03385
interaction1741	chr5:1353000-1354000	chr5:1355000-1356000	NaN	NaN
interaction1742	chr7:1178000-1179000	chr7:1180000-1181000	POX_g08952	POX_g08953
interaction1743	chr5:1512000-1513000	chr5:1657000-1658000	POX_e06602	POX_e06617,POX_e06618
interaction1744	chr7:1091000-1092000	chr7:1093000-1094000	POX_g08919	POX_g08920,POX_g08921
interaction1745	chr3:1466000-1467000	chr3:1468000-1469000	POX_c03986	POX_c03986
interaction1746	chr7:1150000-1151000	chr7:1154000-1155000	POX_g08943	POX_g08945
interaction1747	chr3:1204000-1205000	chr3:1206000-1207000	POX_c03900	POX_c03901
interaction1748	chr3:11000-12000	chr3:13000-14000	POX_c03480	POX_c03481
interaction1749	chr2:3415000-3416000	chr2:3417000-3418000	POX_b03057	POX_b03057,POX_b03058
interaction1750	chr1:3591000-3592000	chr1:3593000-3594000	POX_a01171	POX_a01172
interaction1751	chr2:3441000-3442000	chr2:3445000-3446000	POX_b03063	POX_b03064
interaction1752	chr1:3605000-3606000	chr1:3607000-3608000	POX_a01176	POX_a01176
interaction1753	chr2:2312000-2313000	chr2:3824000-3825000	POX_b02692	POX_b03195
interaction1754	chr5:934000-935000	chr5:937000-938000	POX_e06418	POX_e06419,POX_e06420
interaction1755	chr5:3068000-3069000	chr5:3070000-3071000	POX_e07072,POX_e07073	POX_e07074,POX_e07075
interaction1756	chr4:1191000-1192000	chr4:1193000-1194000	POX_d05198	POX_d05199
interaction1757	chr4:13000-14000	chr4:8000-9000	NaN	POX_d04788
interaction1758	chr1:1104000-1105000	chr1:1106000-1107000	POX_a00372	POX_a00373
interaction1759	chr3:1008000-1009000	chr3:1017000-1018000	NaN	NaN
interaction1760	chr2:737000-738000	chr2:739000-740000	POX_b02149	POX_b02149
interaction1761	chr2:163000-164000	chr2:165000-166000	POX_b01989	POX_b01991
interaction1762	chr4:1187000-1188000	chr4:1189000-1190000	POX_d05196,POX_d05197	POX_d05197,POX_d05198
interaction1763	chr3:565000-566000	chr3:567000-568000	POX_c03686,POX_c03687	POX_c03687
interaction1764	chr1:5796000-5797000	chr1:5798000-5799000	POX_a01914	POX_a01914
interaction1765	chr3:1769000-1770000	chr3:1771000-1772000	NaN	POX_c04075
interaction1766	chr1:1804000-1805000	chr1:1806000-1807000	NaN	POX_a00613
interaction1767	chr6:689000-690000	chr6:697000-698000	NaN	POX_f07549
interaction1768	chr5:1525000-1526000	chr5:1585000-1586000	NaN	NaN
interaction1769	chr1:323000-324000	chr1:325000-326000	POX_a00106	POX_a00106
interaction1770	chr2:2870000-2871000	chr2:2872000-2873000	POX_b02877	POX_b02877,POX_b02878
interaction1771	chr1:4113000-4114000	chr1:4117000-4118000	POX_a01341	POX_a01342
interaction1772	chr2:1595000-1596000	chr2:1597000-1598000	POX_b02453	NaN
interaction1773	chr4:313000-314000	chr4:315000-316000	POX_d04890	POX_d04891
interaction1774	chr5:1574000-1575000	chr5:1644000-1645000	NaN	NaN
interaction1775	chr1:3651000-3652000	chr1:3653000-3654000	POX_a01194	POX_a01195
interaction1776	chr6:3762000-3763000	chr6:3766000-3767000	POX_f08525	POX_f08527
interaction1777	chr1:5362000-5363000	chr1:5364000-5365000	POX_a01776	NaN
interaction1778	chr1:2132000-2133000	chr1:2145000-2146000	POX_a00725	POX_a00729
interaction1779	chr4:1808000-1809000	chr4:1810000-1811000	POX_d05400,POX_d05401	POX_d05402
interaction1780	chr3:2178000-2179000	chr3:2183000-2184000	NaN	POX_c04210
interaction1781	chr5:141000-142000	chr5:143000-144000	POX_e06182	NaN
interaction1782	chr2:2889000-2890000	chr2:2894000-2895000	POX_b02882	POX_b02884
interaction1783	chr1:883000-884000	chr1:885000-886000	POX_a00301	POX_a00301
interaction1784	chr4:127000-128000	chr4:130000-131000	NaN	POX_d04831
interaction1785	chr7:2422000-2423000	chr7:2427000-2428000	POX_g09320	POX_g09320
interaction1786	chr3:2507000-2508000	chr3:2509000-2510000	POX_c04313,POX_c04314	NaN
interaction1787	chr5:3023000-3024000	chr5:3025000-3026000	POX_e07058	POX_e07059
interaction1788	chr1:2399000-2400000	chr1:2401000-2402000	POX_a00818	POX_a00818
interaction1789	chr7:2059000-2060000	chr7:2106000-2107000	POX_g09206	POX_g09212
interaction1790	chr3:686000-687000	chr3:690000-691000	POX_c03721	NaN
interaction1791	chr7:151000-152000	chr7:153000-154000	NaN	POX_g08584
interaction1792	chr5:3244000-3245000	chr5:3246000-3247000	NaN	POX_e07139
interaction1793	chr1:4541000-4542000	chr1:4543000-4544000	POX_a01501	POX_a01502
interaction1794	chr4:543000-544000	chr4:545000-546000	POX_d04978	NaN
interaction1795	chr2:4550000-4551000	chr2:4552000-4553000	POX_b03443	POX_b03444
interaction1796	chr6:1422000-1423000	chr6:1424000-1425000	POX_f07789	POX_f07790
interaction1797	chr3:1179000-1180000	chr3:1181000-1182000	NaN	POX_c03892
interaction1798	chr3:1132000-1133000	chr3:1134000-1135000	POX_c03877	POX_c03878
interaction1799	chr4:853000-854000	chr4:855000-856000	NaN	POX_d05081
interaction1800	chr8:1531000-1532000	chr8:1538000-1539000	POX_h09830	POX_h09832
interaction1801	chr1:901000-902000	chr1:903000-904000	POX_a00309	POX_a00309
interaction1802	chr5:2520000-2521000	chr5:2522000-2523000	POX_e06901	POX_e06901,POX_e06902
interaction1803	chr2:1231000-1232000	chr2:1233000-1234000	NaN	POX_b02326,POX_b02327
interaction1804	chr5:1528000-1529000	chr5:1531000-1532000	NaN	NaN
interaction1805	chr6:3015000-3016000	chr6:3017000-3018000	NaN	POX_f08260
interaction1806	chr7:2063000-2064000	chr7:2102000-2103000	POX_g09207	POX_g09210
interaction1807	chr3:3932000-3933000	chr3:3934000-3935000	POX_c04749	POX_c04749,POX_c04750
interaction1808	chr5:2828000-2829000	chr5:2830000-2831000	POX_e07002	POX_e07003
interaction1809	chr5:3716000-3717000	chr5:3718000-3719000	POX_e07294	POX_e07295
interaction1810	chr2:2832000-2833000	chr2:2841000-2842000	POX_b02863	POX_b02866
interaction1811	chr4:3040000-3041000	chr4:3042000-3043000	POX_d05832	POX_d05833
interaction1812	chr4:2447000-2448000	chr4:2449000-2450000	POX_d05632	POX_d05632
interaction1813	chr6:3707000-3708000	chr6:3709000-3710000	POX_f08507	POX_f08507
interaction1814	chr1:1788000-1789000	chr1:1790000-1791000	POX_a00607	POX_a00607,POX_a00608
interaction1815	chr7:2211000-2212000	chr7:2213000-2214000	POX_g09252	POX_g09252
interaction1816	chr6:426000-427000	chr6:441000-442000	POX_f07463	POX_f07467
interaction1817	chr8:1720000-1721000	chr8:1722000-1723000	POX_h09890	POX_h09890
interaction1818	chr6:569000-570000	chr6:571000-572000	NaN	POX_f07506
interaction1819	chr4:10000-11000	chr4:15000-16000	POX_d04789	POX_d04790,POX_d04791
interaction1820	chr4:2357000-2358000	chr4:2361000-2362000	POX_d05603	NaN
interaction1821	chr5:1312000-1313000	chr5:1362000-1363000	NaN	NaN
interaction1822	chr1:4907000-4908000	chr1:4911000-4912000	POX_a01615	POX_a01616
interaction1823	chr7:2118000-2119000	chr7:2123000-2124000	POX_g09215	POX_g09217
interaction1824	chr7:3000-4000	chr7:5000-6000	POX_g08529	POX_g08530
interaction1825	chr2:4296000-4297000	chr2:4298000-4299000	POX_b03350	NaN
interaction1826	chr5:3382000-3383000	chr5:3411000-3412000	POX_e07188	POX_e07194
interaction1827	chr4:2698000-2699000	chr4:2701000-2702000	POX_d05717	NaN
interaction1828	chr5:2838000-2839000	chr5:2840000-2841000	POX_e07005	NaN
interaction1829	chr2:1525000-1526000	chr2:1529000-1530000	POX_b02427	POX_b02427
interaction1830	chr8:1066000-1067000	chr8:1068000-1069000	POX_h09677	POX_h09677
interaction1831	chr5:1019000-1020000	chr5:1021000-1022000	POX_e06449	POX_e06449
interaction1832	chr1:4328000-4329000	chr1:4330000-4331000	POX_a01424	POX_a01426
interaction1833	chr3:1538000-1539000	chr3:1541000-1542000	POX_c04008	POX_c04010,POX_c04011
interaction1834	chr3:933000-934000	chr3:935000-936000	POX_c03809	POX_c03811
interaction1835	chr1:79000-80000	chr1:82000-83000	POX_a00022	POX_a00023
interaction1836	chr1:5699000-5700000	chr1:5705000-5706000	POX_a01878	POX_a01880
interaction1837	chr1:4374000-4375000	chr1:4376000-4377000	POX_a01442	POX_a01443
interaction1838	chr4:1879000-1880000	chr4:1881000-1882000	POX_d05428	POX_d05429
interaction1839	chr1:2031000-2032000	chr1:2033000-2034000	POX_a00685	POX_a00685
interaction1840	chr3:1434000-1435000	chr3:1436000-1437000	POX_c03976	POX_c03976
interaction1841	chr6:873000-874000	chr6:875000-876000	NaN	POX_f07608
interaction1842	chr3:2059000-2060000	chr3:2080000-2081000	NaN	POX_c04180
interaction1843	chr8:388000-389000	chr8:396000-397000	NaN	NaN
interaction1844	chr7:2308000-2309000	chr7:2310000-2311000	NaN	POX_g09288
interaction1845	chr2:1636000-1637000	chr2:1638000-1639000	POX_b02466	POX_b02467
interaction1846	chr5:2995000-2996000	chr5:2997000-2998000	NaN	NaN
interaction1847	chr1:2000-3000	chr1:5869000-5870000	NaN	POX_a01934
interaction1848	chr1:4845000-4846000	chr1:4874000-4875000	NaN	POX_a01600
interaction1849	chr8:1292000-1293000	chr8:1294000-1295000	POX_h09750	POX_h09750
interaction1850	chr6:3417000-3418000	chr6:3419000-3420000	NaN	POX_f08406
interaction1851	chr5:287000-288000	chr5:289000-290000	POX_e06231	POX_e06231
interaction1852	chr4:2627000-2628000	chr4:2630000-2631000	POX_d05690	POX_d05692
interaction1853	chr8:225000-226000	chr8:227000-228000	POX_h09443	POX_h09444
interaction1854	chr5:3613000-3614000	chr5:3616000-3617000	POX_e07265,POX_e07266	POX_e07267
interaction1855	chr5:297000-298000	chr5:299000-300000	POX_e06233,POX_e06234	POX_e06234
interaction1856	chr2:4622000-4623000	chr2:4624000-4625000	NaN	POX_b03466
interaction1857	chr5:2185000-2186000	chr5:2187000-2188000	POX_e06797	POX_e06797
interaction1858	chr2:3313000-3314000	chr2:3315000-3316000	POX_b03025	POX_b03025
interaction1859	chr5:2391000-2392000	chr5:2402000-2403000	NaN	POX_e06860
interaction1860	chr7:653000-654000	chr7:675000-676000	NaN	POX_g08759
interaction1861	chr8:1501000-1502000	chr8:1503000-1504000	POX_h09817	POX_h09818
interaction1862	chr7:525000-526000	chr7:527000-528000	NaN	POX_g08716
interaction1863	chr1:2309000-2310000	chr1:2311000-2312000	POX_a00792	POX_a00792
interaction1864	chr1:1655000-1656000	chr1:1657000-1658000	POX_a00563	NaN
interaction1865	chr1:2878000-2879000	chr1:2880000-2881000	POX_a00950	POX_a00951,POX_a00952
interaction1866	chr5:1459000-1460000	chr5:1461000-1462000	POX_e06587	POX_e06588
interaction1867	chr2:3882000-3883000	chr2:3884000-3885000	POX_b03217,POX_b03218	POX_b03218,POX_b03219
interaction1868	chr6:1403000-1404000	chr6:1405000-1406000	POX_f07783	POX_f07784
interaction1869	chr8:1258000-1259000	chr8:1260000-1261000	POX_h09740	POX_h09740
interaction1870	chr2:4229000-4230000	chr2:4231000-4232000	POX_b03326	POX_b03327
interaction1871	chr4:3125000-3126000	chr4:3127000-3128000	POX_d05858	POX_d05859
interaction1872	chr2:3668000-3669000	chr2:3670000-3671000	POX_b03134,POX_b03135	POX_b03135
interaction1873	chr2:2075000-2076000	chr2:2078000-2079000	POX_b02617	POX_b02617
interaction1874	chr6:2370000-2371000	chr6:2372000-2373000	POX_f08105	POX_f08106
interaction1875	chr1:286000-287000	chr1:288000-289000	NaN	POX_a00097
interaction1876	chr1:4977000-4978000	chr1:4979000-4980000	POX_a01642	POX_a01642
interaction1877	chr2:2371000-2372000	chr2:2373000-2374000	POX_b02713	NaN
interaction1878	chr2:2387000-2388000	chr2:2389000-2390000	POX_b02718	POX_b02718
interaction1879	chr2:4440000-4441000	chr2:4442000-4443000	POX_b03401	POX_b03401
interaction1880	chr7:776000-777000	chr7:779000-780000	POX_g08799	POX_g08800
interaction1881	chr2:2207000-2208000	chr2:2209000-2210000	NaN	POX_b02656
interaction1882	chr3:1616000-1617000	chr3:1619000-1620000	POX_c04031	POX_c04031,POX_c04032
interaction1883	chr5:486000-487000	chr5:490000-491000	POX_e06301	POX_e06302
interaction1884	chr2:4343000-4344000	chr2:4348000-4349000	POX_b03368,POX_b03369	POX_b03370
interaction1885	chr2:2977000-2978000	chr2:2984000-2985000	POX_b02911	POX_b02914
interaction1886	chr7:696000-697000	chr7:698000-699000	POX_g08768	POX_g08768
interaction1887	chr1:2885000-2886000	chr1:2887000-2888000	NaN	POX_a00954
interaction1888	chr8:1281000-1282000	chr8:1283000-1284000	POX_h09747	POX_h09747
interaction1889	chr8:41000-42000	chr8:43000-44000	NaN	NaN
interaction1890	chr4:1286000-1287000	chr4:1288000-1289000	POX_d05234	NaN
interaction1891	chr2:1021000-1022000	chr2:1023000-1024000	POX_b02245	POX_b02245
interaction1892	chr5:2399000-2400000	chr5:2401000-2402000	POX_e06860	POX_e06860
interaction1893	chr2:3096000-3097000	chr2:3098000-3099000	POX_b02953	POX_b02954
interaction1894	chr4:2527000-2528000	chr4:2554000-2555000	POX_d05657	POX_d05668
interaction1895	chr6:3084000-3085000	chr6:3086000-3087000	POX_f08285	POX_f08286
interaction1896	chr3:1177000-1178000	chr3:1179000-1180000	POX_c03891	NaN
interaction1897	chr4:1328000-1329000	chr4:1330000-1331000	NaN	POX_d05249,POX_d05250
interaction1898	chr5:1531000-1532000	chr5:1568000-1569000	NaN	POX_e06606
interaction1899	chr3:1013000-1014000	chr3:1015000-1016000	POX_c03838	POX_c03838
interaction1900	chr2:2191000-2192000	chr2:2193000-2194000	POX_b02652	POX_b02652
interaction1901	chr5:1903000-1904000	chr5:1905000-1906000	POX_e06702,POX_e06703	NaN
interaction1902	chr8:33000-34000	chr8:9000-10000	NaN	NaN
interaction1903	chr1:3906000-3907000	chr1:3941000-3942000	POX_a01283	POX_a01288
interaction1904	chr1:3233000-3234000	chr1:3235000-3236000	POX_a01054	POX_a01055
interaction1905	chr5:1277000-1278000	chr5:1279000-1280000	POX_e06541	POX_e06541
interaction1906	chr1:475000-476000	chr1:477000-478000	POX_a00157	POX_a00158
interaction1907	chr5:1009000-1010000	chr5:1017000-1018000	POX_e06444	POX_e06448
interaction1908	chr1:5861000-5862000	chr1:5863000-5864000	POX_a01931	POX_a01932,POX_a01933
interaction1909	chr3:80000-81000	chr3:91000-92000	POX_c03505	NaN
interaction1910	chr3:1173000-1174000	chr3:1175000-1176000	POX_c03891	POX_c03891
interaction1911	chr5:1398000-1399000	chr5:1400000-1401000	POX_e06569,POX_e06570	POX_e06570
interaction1912	chr1:3930000-3931000	chr1:3932000-3933000	NaN	NaN
interaction1913	chr3:39000-40000	chr3:41000-42000	POX_c03490	NaN
interaction1914	chr5:1510000-1511000	chr5:1649000-1650000	POX_e06601,POX_e06602	POX_e06614
interaction1915	chr2:4056000-4057000	chr2:4058000-4059000	NaN	POX_b03269
interaction1916	chr3:1515000-1516000	chr3:1517000-1518000	POX_c04002	NaN
interaction1917	chr1:5851000-5852000	chr1:5853000-5854000	POX_a01928	POX_a01929
interaction1918	chr1:2950000-2951000	chr1:2952000-2953000	NaN	NaN
interaction1919	chr2:1954000-1955000	chr2:1961000-1962000	NaN	NaN
interaction1920	chr2:2361000-2362000	chr2:2363000-2364000	POX_b02710	POX_b02710
interaction1921	chr1:2792000-2793000	chr1:2795000-2796000	POX_a00919	POX_a00920
interaction1922	chr1:571000-572000	chr1:573000-574000	POX_a00197	POX_a00197
interaction1923	chr2:3460000-3461000	chr2:3462000-3463000	POX_b03069	POX_b03070
interaction1924	chr7:306000-307000	chr7:308000-309000	POX_g08630	POX_g08631
interaction1925	chr1:883000-884000	chr1:886000-887000	POX_a00301	POX_a00302
interaction1926	chr6:1491000-1492000	chr6:1497000-1498000	POX_f07816	POX_f07817
interaction1927	chr2:3008000-3009000	chr2:3010000-3011000	POX_b02925	POX_b02926
interaction1928	chr1:4987000-4988000	chr1:4992000-4993000	NaN	NaN
interaction1929	chr1:2972000-2973000	chr1:2974000-2975000	POX_a00974	POX_a00974
interaction1930	chr1:726000-727000	chr1:729000-730000	POX_a00245,POX_a00246	POX_a00246
interaction1931	chr6:1910000-1911000	chr6:1915000-1916000	POX_f07954	POX_f07956
interaction1932	chr6:1298000-1299000	chr6:1300000-1301000	POX_f07750	NaN
interaction1933	chr2:182000-183000	chr2:184000-185000	POX_b01996	POX_b01997
interaction1934	chr7:290000-291000	chr7:292000-293000	POX_g08627	POX_g08627
interaction1935	chr6:1051000-1052000	chr6:1053000-1054000	POX_f07662	POX_f07662
interaction1936	chr2:4060000-4061000	chr2:4062000-4063000	POX_b03270	NaN
interaction1937	chr4:548000-549000	chr4:560000-561000	NaN	POX_d04981
interaction1938	chr5:1312000-1313000	chr5:1314000-1315000	NaN	NaN
interaction1939	chr6:1740000-1741000	chr6:1742000-1743000	POX_f07898	NaN
interaction1940	chr1:5159000-5160000	chr1:5161000-5162000	POX_a01700,POX_a01701	POX_a01702
interaction1941	chr4:1223000-1224000	chr4:1225000-1226000	POX_d05209	POX_d05209
interaction1942	chr4:1389000-1390000	chr4:1391000-1392000	POX_d05269,POX_d05270	POX_d05269,POX_d05270
interaction1943	chr3:3997000-3998000	chr3:3999000-4000000	NaN	POX_c04763
interaction1944	chr2:2352000-2353000	chr2:2354000-2355000	POX_b02707	POX_b02708
interaction1945	chr5:1681000-1682000	chr5:1684000-1685000	POX_e06624	POX_e06625
interaction1946	chr1:3951000-3952000	chr1:3953000-3954000	POX_a01291	NaN
interaction1947	chr8:1645000-1646000	chr8:1647000-1648000	POX_h09864	POX_h09864
interaction1948	chr2:1116000-1117000	chr2:1118000-1119000	POX_b02281	POX_b02281
interaction1949	chr1:2904000-2905000	chr1:2906000-2907000	POX_a00956	POX_a00957
interaction1950	chr8:882000-883000	chr8:884000-885000	POX_h09613	POX_h09613
interaction1951	chr5:1899000-1900000	chr5:1903000-1904000	POX_e06700	POX_e06702,POX_e06703
interaction1952	chr5:2531000-2532000	chr5:2533000-2534000	POX_e06904	POX_e06904
interaction1953	chr5:1526000-1527000	chr5:1591000-1592000	NaN	NaN
interaction1954	chr1:1493000-1494000	chr1:1496000-1497000	POX_a00513,POX_a00514	POX_a00515
interaction1955	chr2:2080000-2081000	chr2:2082000-2083000	POX_b02618	POX_b02618
interaction1956	chr1:5297000-5298000	chr1:5299000-5300000	POX_a01750	POX_a01751
interaction1957	chr1:3264000-3265000	chr1:3267000-3268000	POX_a01064,POX_a01065	POX_a01066
interaction1958	chr4:4026000-4027000	chr4:4031000-4032000	POX_d06139	POX_d06140
interaction1959	chr8:148000-149000	chr8:176000-177000	POX_h09425	POX_h09431
interaction1960	chr2:4533000-4534000	chr2:4536000-4537000	POX_b03435,POX_b03436	POX_b03437
interaction1961	chr5:2105000-2106000	chr5:2109000-2110000	POX_e06765	POX_e06767
interaction1962	chr5:2118000-2119000	chr5:2124000-2125000	POX_e06771	POX_e06772
interaction1963	chr3:3773000-3774000	chr3:3801000-3802000	POX_c04708	NaN
interaction1964	chr4:4026000-4027000	chr4:4028000-4029000	POX_d06139	NaN
interaction1965	chr5:2294000-2295000	chr5:2296000-2297000	POX_e06830	POX_e06831
interaction1966	chr5:1578000-1579000	chr5:1650000-1651000	NaN	POX_e06614
interaction1967	chr3:3497000-3498000	chr3:3499000-3500000	NaN	POX_c04612
interaction1968	chr2:4536000-4537000	chr2:4551000-4552000	POX_b03437	POX_b03443
interaction1969	chr1:2199000-2200000	chr1:2201000-2202000	POX_a00747,POX_a00748	POX_a00749
interaction1970	chr4:3730000-3731000	chr4:3732000-3733000	POX_d06032,POX_d06033	POX_d06034
interaction1971	chr4:2226000-2227000	chr4:2229000-2230000	NaN	POX_d05559
interaction1972	chr5:266000-267000	chr5:289000-290000	POX_e06224	POX_e06231
interaction1973	chr7:898000-899000	chr7:901000-902000	NaN	POX_g08847
interaction1974	chr3:1445000-1446000	chr3:1447000-1448000	POX_c03979	POX_c03980
interaction1975	chr1:5166000-5167000	chr1:5170000-5171000	POX_a01704	POX_a01705
interaction1976	chr8:156000-157000	chr8:172000-173000	POX_h09429	NaN
interaction1977	chr6:256000-257000	chr6:258000-259000	POX_f07423	NaN
interaction1978	chr2:2868000-2869000	chr2:2876000-2877000	POX_b02876	POX_b02878
interaction1979	chr2:2872000-2873000	chr2:2892000-2893000	POX_b02877,POX_b02878	POX_b02883,POX_b02884
interaction1980	chr2:3029000-3030000	chr2:3031000-3032000	POX_b02931	NaN
interaction1981	chr1:5805000-5806000	chr1:5807000-5808000	POX_a01917	POX_a01917
interaction1982	chr6:3329000-3330000	chr6:3331000-3332000	NaN	POX_f08377
interaction1983	chr7:1303000-1304000	chr7:1305000-1306000	POX_g08992	POX_g08992
interaction1984	chr1:4753000-4754000	chr1:4756000-4757000	POX_a01561	NaN
interaction1985	chr8:43000-44000	chr8:49000-50000	NaN	NaN
interaction1986	chr8:1680000-1681000	chr8:1682000-1683000	POX_h09877	POX_h09877
interaction1987	chr6:1580000-1581000	chr6:1582000-1583000	NaN	POX_f07848
interaction1988	chr6:820000-821000	chr6:828000-829000	POX_f07592	POX_f07595
interaction1989	chr1:2418000-2419000	chr1:2421000-2422000	POX_a00826	POX_a00827
interaction1990	chr6:631000-632000	chr6:633000-634000	POX_f07522	POX_f07523
interaction1991	chr5:1445000-1446000	chr5:1447000-1448000	POX_e06584	POX_e06585
interaction1992	chr3:1377000-1378000	chr3:1379000-1380000	POX_c03956	NaN
interaction1993	chr1:962000-963000	chr1:965000-966000	POX_a00328	POX_a00329
interaction1994	chr7:2039000-2040000	chr7:2041000-2042000	POX_g09199	POX_g09200
interaction1995	chr4:3527000-3528000	chr4:3529000-3530000	POX_d05955	POX_d05955
interaction1996	chr8:1771000-1772000	chr8:1779000-1780000	POX_h09908	NaN
interaction1997	chr4:2371000-2372000	chr4:2373000-2374000	POX_d05607	POX_d05608,POX_d05609
interaction1998	chr5:2997000-2998000	chr5:3014000-3015000	NaN	POX_e07054
[truncated: 10,205 more rows]
