# Supplementary material for: Three-Dimensional Genome Map of the Filamentous Fungus Penicillium oxalicum
Source: Microbiol Spectr. 2022 May 2;10(3):e02121-21. doi: 10.1128/spectrum.02121-21 (PMC9241887; doi:10.1128/spectrum.02121-21)
Supplement: SUPPLEMENTAL FILE 3 — Supplemental material. Download spectrum.02121-21-s003.xlsx, XLSX file, 0.3 MB [file spectrum.02121-21-s003.xlsx]

## Sheet: TableS3-new
Table S3 Genome-wide trans-interaction in Penicillium oxalicum strain HP7-1
Interaction number	DNA fragment	DNA fragment	Gene ID	Gene ID
interaction1	chr3:3352000-3353000	chr6:41000-42000	NaN	NaN
interaction2	chr3:3341000-3342000	chr6:147000-148000	POX_c04559	NaN
interaction3	chr1:3308000-3309000	chr2:4499000-4500000	POX_a01076	NaN
interaction4	chr5:659000-660000	chr6:2484000-2485000	NaN	NaN
interaction5	chr1:2673000-2674000	chr4:3347000-3348000	NaN	NaN
interaction6	chr6:2495000-2496000	chr7:1849000-1850000	NaN	NaN
interaction7	chr1:3309000-3310000	chr2:4499000-4500000	POX_a01076	NaN
interaction8	chr2:3913000-3914000	chr4:3547000-3548000	NaN	POX_d05962
interaction9	chr6:2496000-2497000	chr7:1851000-1852000	NaN	NaN
interaction10	chr3:3565000-3566000	chr6:303000-304000	POX_c04634	NaN
interaction11	chr4:3333000-3334000	chr6:2465000-2466000	NaN	NaN
interaction12	chr1:4814000-4815000	chr2:3896000-3897000	POX_a01586	POX_b03222
interaction13	chr2:3062000-3063000	chr5:1403000-1404000	POX_b02942	NaN
interaction14	chr1:4245000-4246000	chr6:2784000-2785000	POX_a01388	NaN
interaction15	chr3:3369000-3370000	chr6:174000-175000	NaN	POX_f07394
interaction16	chr3:3104000-3105000	chr5:375000-376000	NaN	POX_e06264
interaction17	chr4:3334000-3335000	chr6:2465000-2466000	NaN	NaN
interaction18	chr1:1257000-1258000	chr4:1899000-1900000	POX_a00421	NaN
interaction19	chr6:3304000-3305000	chr7:1221000-1222000	NaN	NaN
interaction20	chr4:3436000-3437000	chr7:1507000-1508000	POX_d05926	POX_g09061
interaction21	chr3:3480000-3481000	chr6:326000-327000	POX_c04606	NaN
interaction22	chr3:1456000-1457000	chr5:2763000-2764000	POX_c03983	NaN
interaction23	chr5:1606000-1607000	chr8:17000-18000	NaN	NaN
interaction24	chr3:1244000-1245000	chr6:2006000-2007000	NaN	POX_f07985
interaction25	chr3:3478000-3479000	chr5:40000-41000	NaN	NaN
interaction26	chr4:3347000-3348000	chr8:712000-713000	NaN	NaN
interaction27	chr3:2924000-2925000	chr7:2068000-2069000	NaN	NaN
interaction28	chr5:1725000-1726000	chr7:761000-762000	POX_e06640	NaN
interaction29	chr4:2745000-2746000	chr6:1585000-1586000	NaN	POX_f07849,POX_f07850
interaction30	chr2:928000-929000	chr5:1294000-1295000	POX_b02215	POX_e06545
interaction31	chr3:2994000-2995000	chr8:694000-695000	NaN	NaN
interaction32	chr6:2497000-2498000	chr7:1851000-1852000	NaN	NaN
interaction33	chr3:2936000-2937000	chr8:694000-695000	NaN	NaN
interaction34	chr5:1540000-1541000	chr7:1932000-1933000	NaN	NaN
interaction35	chr3:3980000-3981000	chr4:829000-830000	POX_c04757	NaN
interaction36	chr1:2038000-2039000	chr3:3956000-3957000	POX_a00687	POX_c04752
interaction37	chr6:2574000-2575000	chr7:1948000-1949000	NaN	NaN
interaction38	chr1:459000-460000	chr2:44000-45000	POX_a00151	NaN
interaction39	chr5:816000-817000	chr7:2211000-2212000	POX_e06379	POX_g09252
interaction40	chr1:5668000-5669000	chr8:621000-622000	POX_a01870	POX_h09557
interaction41	chr1:1440000-1441000	chr2:2747000-2748000	POX_a00495	POX_b02837
interaction42	chr4:3375000-3376000	chr8:758000-759000	NaN	NaN
interaction43	chr4:492000-493000	chr6:2900000-2901000	POX_d04954	NaN
interaction44	chr1:214000-215000	chr7:246000-247000	POX_a00072	NaN
interaction45	chr1:13000-14000	chr7:2137000-2138000	NaN	POX_g09223
interaction46	chr1:4836000-4837000	chr7:1112000-1113000	NaN	POX_g08927
interaction47	chr6:0-1000	chr8:1000-2000	POX_f07332	POX_h09378
interaction48	chr2:670000-671000	chr6:180000-181000	NaN	POX_f07397
interaction49	chr3:2949000-2950000	chr6:185000-186000	NaN	POX_f07398
interaction50	chr4:3192000-3193000	chr5:2512000-2513000	POX_d05880	POX_e06898
interaction51	chr4:3766000-3767000	chr7:2137000-2138000	POX_d06047	POX_g09223
interaction52	chr5:2445000-2446000	chr7:1743000-1744000	POX_e06876	POX_g09129
interaction53	chr3:2937000-2938000	chr4:3334000-3335000	NaN	NaN
interaction54	chr1:3154000-3155000	chr4:525000-526000	POX_a01029	POX_d04969
interaction55	chr2:3913000-3914000	chr4:3546000-3547000	NaN	POX_d05962
interaction56	chr2:2163000-2164000	chr8:267000-268000	POX_b02643	POX_h09456
interaction57	chr4:0-1000	chr6:0-1000	POX_d04787	POX_f07332
interaction58	chr3:3478000-3479000	chr6:2490000-2491000	NaN	NaN
interaction59	chr3:3478000-3479000	chr7:1863000-1864000	NaN	NaN
interaction60	chr4:588000-589000	chr7:205000-206000	POX_d04991	POX_g08603
interaction61	chr1:2687000-2688000	chr5:2000-3000	NaN	NaN
interaction62	chr3:0-1000	chr5:3809000-3810000	NaN	POX_e07331
interaction63	chr3:3478000-3479000	chr7:1000-2000	NaN	POX_g08528
interaction64	chr4:3000-4000	chr5:3806000-3807000	NaN	POX_e07330
interaction65	chr5:3806000-3807000	chr6:0-1000	POX_e07330	POX_f07332
interaction66	chr3:2274000-2275000	chr5:2093000-2094000	NaN	POX_e06761
interaction67	chr1:5642000-5643000	chr2:312000-313000	NaN	POX_b02037
interaction68	chr1:2630000-2631000	chr5:711000-712000	POX_a00885	NaN
interaction69	chr1:5869000-5870000	chr6:3769000-3770000	POX_a01934	NaN
interaction70	chr3:5000-6000	chr5:3806000-3807000	POX_c03478	POX_e07330
interaction71	chr1:1583000-1584000	chr2:4212000-4213000	NaN	POX_b03322
interaction72	chr1:5517000-5518000	chr6:3769000-3770000	NaN	NaN
interaction73	chr5:687000-688000	chr7:1826000-1827000	NaN	NaN
interaction74	chr6:3768000-3769000	chr8:3000-4000	NaN	POX_h09379
interaction75	chr3:4000-5000	chr5:3806000-3807000	POX_c03478	POX_e07330
interaction76	chr3:3942000-3943000	chr8:704000-705000	NaN	NaN
interaction77	chr2:4651000-4652000	chr6:1000-2000	POX_b03476	POX_f07332
interaction78	chr5:1606000-1607000	chr8:18000-19000	NaN	NaN
interaction79	chr3:1478000-1479000	chr4:1941000-1942000	POX_c03989,POX_c03990	POX_d05449
interaction80	chr3:4075000-4076000	chr8:7000-8000	POX_c04781	POX_h09381
interaction81	chr2:641000-642000	chr5:735000-736000	POX_b02139	NaN
interaction82	chr2:641000-642000	chr3:3012000-3013000	POX_b02139	POX_c04445,POX_c04446
interaction83	chr6:2573000-2574000	chr7:1958000-1959000	NaN	NaN
interaction84	chr3:4080000-4081000	chr8:3000-4000	POX_c04785	POX_h09379
interaction85	chr2:1469000-1470000	chr5:1437000-1438000	POX_b02409	POX_e06581
interaction86	chr3:3072000-3073000	chr8:1485000-1486000	NaN	NaN
interaction87	chr6:365000-366000	chr7:2070000-2071000	NaN	NaN
interaction88	chr5:687000-688000	chr7:1865000-1866000	NaN	POX_g09165
interaction89	chr1:2629000-2630000	chr2:641000-642000	POX_a00885	POX_b02139
interaction90	chr2:2916000-2917000	chr5:1095000-1096000	POX_b02890	POX_e06471
interaction91	chr4:8000-9000	chr6:3764000-3765000	POX_d04788	POX_f08526
interaction92	chr3:2938000-2939000	chr8:787000-788000	NaN	NaN
interaction93	chr2:4651000-4652000	chr3:5000-6000	POX_b03476	POX_c03478
interaction94	chr2:4469000-4470000	chr4:3472000-3473000	POX_b03412	NaN
interaction95	chr1:4027000-4028000	chr8:1559000-1560000	POX_a01313	NaN
interaction96	chr3:3004000-3005000	chr8:810000-811000	POX_c04441	POX_h09591
interaction97	chr2:4352000-4353000	chr8:107000-108000	POX_b03372	NaN
interaction98	chr3:10000-11000	chr5:3806000-3807000	POX_c03480	POX_e07330
interaction99	chr2:710000-711000	chr8:689000-690000	NaN	POX_h09584
interaction100	chr6:3402000-3403000	chr7:523000-524000	POX_f08401	NaN
interaction101	chr1:2584000-2585000	chr2:708000-709000	POX_a00875	POX_b02140,POX_b02141
interaction102	chr2:710000-711000	chr4:3427000-3428000	NaN	POX_d05922
interaction103	chr3:2866000-2867000	chr6:2528000-2529000	POX_c04425	NaN
interaction104	chr1:3573000-3574000	chr6:1470000-1471000	POX_a01166	POX_f07808
interaction105	chr6:2464000-2465000	chr8:694000-695000	NaN	NaN
interaction106	chr2:701000-702000	chr3:2984000-2985000	NaN	NaN
interaction107	chr4:2000-3000	chr5:3808000-3809000	NaN	POX_e07330,POX_e07331
interaction108	chr1:5603000-5604000	chr6:1109000-1110000	POX_a01850	POX_f07686
interaction109	chr2:710000-711000	chr8:810000-811000	NaN	POX_h09591
interaction110	chr1:5869000-5870000	chr7:0-1000	POX_a01934	NaN
interaction111	chr1:2627000-2628000	chr2:708000-709000	POX_a00884	POX_b02140,POX_b02141
interaction112	chr2:690000-691000	chr5:711000-712000	NaN	NaN
interaction113	chr3:5000-6000	chr5:3809000-3810000	POX_c03478	POX_e07331
interaction114	chr3:3480000-3481000	chr6:327000-328000	POX_c04606	NaN
interaction115	chr5:1636000-1637000	chr7:2074000-2075000	NaN	NaN
interaction116	chr2:4651000-4652000	chr4:3000-4000	POX_b03476	NaN
interaction117	chr7:1874000-1875000	chr8:728000-729000	NaN	POX_h09587
interaction118	chr5:1962000-1963000	chr7:1427000-1428000	POX_e06720	POX_g09033
interaction119	chr1:2591000-2592000	chr2:708000-709000	POX_a00879	POX_b02140,POX_b02141
interaction120	chr4:0-1000	chr6:3768000-3769000	POX_d04787	NaN
interaction121	chr2:4651000-4652000	chr4:6000-7000	POX_b03476	NaN
interaction122	chr4:0-1000	chr6:1000-2000	POX_d04787	POX_f07332
interaction123	chr5:3808000-3809000	chr6:3762000-3763000	POX_e07330,POX_e07331	POX_f08525
interaction124	chr4:0-1000	chr6:3769000-3770000	POX_d04787	NaN
interaction125	chr1:2629000-2630000	chr5:720000-721000	POX_a00885	NaN
interaction126	chr1:2706000-2707000	chr4:3310000-3311000	POX_a00890	POX_d05918
interaction127	chr1:2629000-2630000	chr2:708000-709000	POX_a00885	POX_b02140,POX_b02141
interaction128	chr3:5000-6000	chr5:3807000-3808000	POX_c03478	POX_e07330
interaction129	chr5:3808000-3809000	chr6:0-1000	POX_e07330,POX_e07331	POX_f07332
interaction130	chr1:2629000-2630000	chr8:819000-820000	POX_a00885	POX_h09594
interaction131	chr1:2627000-2628000	chr2:710000-711000	POX_a00884	NaN
interaction132	chr2:4651000-4652000	chr3:10000-11000	POX_b03476	POX_c03480
interaction133	chr5:711000-712000	chr6:2462000-2463000	NaN	NaN
interaction134	chr2:715000-716000	chr8:810000-811000	POX_b02143	POX_h09591
interaction135	chr1:3083000-3084000	chr5:610000-611000	POX_a01003	POX_e06343
interaction136	chr5:3049000-3050000	chr8:1743000-1744000	POX_e07067	POX_h09898
interaction137	chr4:3421000-3422000	chr7:1995000-1996000	POX_d05920	POX_g09184
interaction138	chr2:4651000-4652000	chr3:0-1000	POX_b03476	NaN
interaction139	chr3:6000-7000	chr5:3807000-3808000	POX_c03478	POX_e07330
interaction140	chr1:573000-574000	chr5:2207000-2208000	POX_a00197	POX_e06802
interaction141	chr2:695000-696000	chr5:649000-650000	NaN	NaN
interaction142	chr5:722000-723000	chr8:727000-728000	NaN	NaN
interaction143	chr3:4000-5000	chr7:1000-2000	POX_c03478	POX_g08528
interaction144	chr4:3421000-3422000	chr8:691000-692000	POX_d05920	POX_h09584
interaction145	chr3:3478000-3479000	chr8:82000-83000	NaN	POX_h09398
interaction146	chr3:3012000-3013000	chr8:685000-686000	POX_c04445,POX_c04446	POX_h09581
interaction147	chr1:0-1000	chr2:1000-2000	NaN	POX_b01936
interaction148	chr1:2592000-2593000	chr2:638000-639000	POX_a00879,POX_a00880	POX_b02137
interaction149	chr2:707000-708000	chr3:2885000-2886000	POX_b02140	POX_c04434
interaction150	chr1:1807000-1808000	chr3:1830000-1831000	POX_a00613	NaN
interaction151	chr1:2629000-2630000	chr5:710000-711000	POX_a00885	NaN
interaction152	chr1:2630000-2631000	chr2:707000-708000	POX_a00885	POX_b02140
interaction153	chr3:4000-5000	chr5:3809000-3810000	POX_c03478	POX_e07331
interaction154	chr2:715000-716000	chr4:3310000-3311000	POX_b02143	POX_d05918
interaction155	chr3:4081000-4082000	chr8:1000-2000	POX_c04786	POX_h09378
interaction156	chr2:2061000-2062000	chr3:910000-911000	POX_b02611	POX_c03801
interaction157	chr1:2702000-2703000	chr2:708000-709000	POX_a00889	POX_b02140,POX_b02141
interaction158	chr1:8000-9000	chr7:16000-17000	POX_a00002	POX_g08535
interaction159	chr2:707000-708000	chr8:810000-811000	POX_b02140	POX_h09591
interaction160	chr3:2824000-2825000	chr5:739000-740000	POX_c04410	NaN
interaction161	chr2:708000-709000	chr4:3305000-3306000	POX_b02140,POX_b02141	POX_d05917
interaction162	chr6:2380000-2381000	chr8:810000-811000	POX_f08108	POX_h09591
interaction163	chr2:710000-711000	chr5:711000-712000	NaN	NaN
interaction164	chr4:3000-4000	chr5:3809000-3810000	NaN	POX_e07331
interaction165	chr2:708000-709000	chr5:641000-642000	POX_b02140,POX_b02141	POX_e06353
interaction166	chr1:2705000-2706000	chr2:708000-709000	POX_a00890	POX_b02140,POX_b02141
interaction167	chr6:2372000-2373000	chr8:829000-830000	POX_f08106	POX_h09598
interaction168	chr2:4647000-4648000	chr3:4000-5000	POX_b03476	POX_c03478
interaction169	chr2:708000-709000	chr6:2379000-2380000	POX_b02140,POX_b02141	POX_f08108
interaction170	chr6:2801000-2802000	chr7:1743000-1744000	POX_f08203	POX_g09129
interaction171	chr2:710000-711000	chr4:3425000-3426000	NaN	POX_d05922
interaction172	chr3:2882000-2883000	chr7:1813000-1814000	POX_c04432	POX_g09158
interaction173	chr2:638000-639000	chr6:2382000-2383000	POX_b02137	NaN
interaction174	chr1:2627000-2628000	chr3:2887000-2888000	POX_a00884	POX_c04434
interaction175	chr1:5869000-5870000	chr6:0-1000	POX_a01934	POX_f07332
interaction176	chr2:707000-708000	chr6:2506000-2507000	POX_b02140	POX_f08115
interaction177	chr2:641000-642000	chr5:767000-768000	POX_b02139	POX_e06362
interaction178	chr3:6000-7000	chr6:3769000-3770000	POX_c03478	NaN
interaction179	chr1:2622000-2623000	chr3:2900000-2901000	POX_a00882	NaN
interaction180	chr1:2678000-2679000	chr7:1876000-1877000	NaN	NaN
interaction181	chr4:3333000-3334000	chr8:694000-695000	NaN	NaN
interaction182	chr2:718000-719000	chr8:820000-821000	POX_b02143	POX_h09595
interaction183	chr1:5000-6000	chr4:2000-3000	POX_a00002	NaN
interaction184	chr4:4000-5000	chr5:3809000-3810000	NaN	POX_e07331
interaction185	chr1:5866000-5867000	chr4:3000-4000	POX_a01933	NaN
interaction186	chr4:4000-5000	chr6:3768000-3769000	NaN	NaN
interaction187	chr3:0-1000	chr6:3769000-3770000	NaN	NaN
interaction188	chr1:5869000-5870000	chr5:3806000-3807000	POX_a01934	POX_e07330
interaction189	chr5:1344000-1345000	chr7:1682000-1683000	NaN	NaN
interaction190	chr4:5000-6000	chr5:3807000-3808000	NaN	POX_e07330
interaction191	chr1:2571000-2572000	chr4:3437000-3438000	POX_a00873	POX_d05926
interaction192	chr1:2713000-2714000	chr2:715000-716000	POX_a00894	POX_b02143
interaction193	chr1:2702000-2703000	chr4:3423000-3424000	POX_a00889	POX_d05921
interaction194	chr1:2575000-2576000	chr7:1809000-1810000	NaN	POX_g09156
interaction195	chr4:5000-6000	chr6:0-1000	NaN	POX_f07332
interaction196	chr4:0-1000	chr5:3808000-3809000	POX_d04787	POX_e07330,POX_e07331
interaction197	chr1:5831000-5832000	chr7:994000-995000	NaN	POX_g08879
interaction198	chr1:5866000-5867000	chr7:1000-2000	POX_a01933	POX_g08528
interaction199	chr1:2621000-2622000	chr7:1941000-1942000	NaN	NaN
interaction200	chr4:6000-7000	chr5:3806000-3807000	NaN	POX_e07330
interaction201	chr1:2705000-2706000	chr4:3294000-3295000	POX_a00890	POX_d05913
interaction202	chr1:2714000-2715000	chr5:767000-768000	NaN	POX_e06362
interaction203	chr1:2702000-2703000	chr7:1820000-1821000	POX_a00889	POX_g09160
interaction204	chr3:1388000-1389000	chr6:2625000-2626000	POX_c03960,POX_c03961	POX_f08155,POX_f08156
interaction205	chr1:2585000-2586000	chr4:3309000-3310000	POX_a00876	POX_d05918
interaction206	chr1:2584000-2585000	chr7:1864000-1865000	POX_a00875	NaN
interaction207	chr3:1420000-1421000	chr7:2211000-2212000	POX_c03972	POX_g09252
interaction208	chr1:2581000-2582000	chr8:813000-814000	POX_a00874	POX_h09592,POX_h09593
interaction209	chr3:1000-2000	chr6:0-1000	NaN	POX_f07332
interaction210	chr1:2779000-2780000	chr7:2211000-2212000	POX_a00914	POX_g09252
interaction211	chr5:617000-618000	chr8:822000-823000	POX_e06344,POX_e06345	POX_h09595
interaction212	chr4:3444000-3445000	chr5:622000-623000	POX_d05928	POX_e06347
interaction213	chr3:2643000-2644000	chr6:2918000-2919000	POX_c04355	POX_f08227
interaction214	chr1:2621000-2622000	chr2:638000-639000	NaN	POX_b02137
interaction215	chr3:2832000-2833000	chr8:912000-913000	POX_c04412	POX_h09622
interaction216	chr1:2706000-2707000	chr2:641000-642000	POX_a00890	POX_b02139
interaction217	chr3:4078000-4079000	chr6:1000-2000	POX_c04783,POX_c04784	POX_f07332
interaction218	chr2:1000-2000	chr4:3000-4000	POX_b01936	NaN
interaction219	chr5:640000-641000	chr7:1864000-1865000	POX_e06353	NaN
interaction220	chr3:2877000-2878000	chr8:810000-811000	POX_c04430	POX_h09591
interaction221	chr1:2584000-2585000	chr2:707000-708000	POX_a00875	POX_b02140
interaction222	chr3:2876000-2877000	chr7:1973000-1974000	POX_c04430	POX_g09178
interaction223	chr3:4078000-4079000	chr8:3000-4000	POX_c04783,POX_c04784	POX_h09379
interaction224	chr3:4079000-4080000	chr6:0-1000	POX_c04784,POX_c04785	POX_f07332
interaction225	chr3:4075000-4076000	chr8:3000-4000	POX_c04781	POX_h09379
interaction226	chr5:649000-650000	chr8:683000-684000	NaN	POX_h09580
interaction227	chr3:11000-12000	chr5:3803000-3804000	POX_c03480	POX_e07328
interaction228	chr3:3009000-3010000	chr7:1942000-1943000	POX_c04443	POX_g09172
interaction229	chr1:5419000-5420000	chr3:3777000-3778000	NaN	NaN
interaction230	chr1:2621000-2622000	chr4:3331000-3332000	NaN	NaN
interaction231	chr5:723000-724000	chr8:800000-801000	NaN	NaN
interaction232	chr1:2589000-2590000	chr2:624000-625000	POX_a00878	POX_b02132
interaction233	chr1:2584000-2585000	chr3:3015000-3016000	POX_a00875	POX_c04448
interaction234	chr3:3012000-3013000	chr4:3421000-3422000	POX_c04445,POX_c04446	POX_d05920
interaction235	chr1:2715000-2716000	chr4:3296000-3297000	POX_a00895	POX_d05914
interaction236	chr1:2715000-2716000	chr5:640000-641000	POX_a00895	POX_e06353
interaction237	chr2:753000-754000	chr5:628000-629000	POX_b02155	POX_e06349
interaction238	chr3:4072000-4073000	chr6:1000-2000	NaN	POX_f07332
interaction239	chr5:56000-57000	chr8:32000-33000	POX_e06163	NaN
interaction240	chr3:3002000-3003000	chr4:3305000-3306000	NaN	POX_d05917
interaction241	chr5:707000-708000	chr7:1867000-1868000	NaN	POX_g09165
interaction242	chr1:2580000-2581000	chr2:708000-709000	POX_a00874	POX_b02140,POX_b02141
interaction243	chr3:2904000-2905000	chr6:2375000-2376000	NaN	POX_f08107
interaction244	chr5:3809000-3810000	chr6:3767000-3768000	POX_e07331	POX_f08527
interaction245	chr5:3809000-3810000	chr6:0-1000	POX_e07331	POX_f07332
interaction246	chr1:2706000-2707000	chr2:729000-730000	POX_a00890	POX_b02147
interaction247	chr5:682000-683000	chr6:2398000-2399000	NaN	NaN
interaction248	chr1:2580000-2581000	chr8:673000-674000	POX_a00874	POX_h09577
interaction249	chr2:710000-711000	chr3:2875000-2876000	NaN	POX_c04429
interaction250	chr1:2591000-2592000	chr4:3310000-3311000	POX_a00879	POX_d05918
interaction251	chr2:3101000-3102000	chr8:295000-296000	NaN	NaN
interaction252	chr2:3451000-3452000	chr5:1245000-1246000	POX_b03066	NaN
interaction253	chr2:641000-642000	chr7:1942000-1943000	POX_b02139	POX_g09172
interaction254	chr2:696000-697000	chr7:1826000-1827000	NaN	NaN
interaction255	chr1:1625000-1626000	chr2:4345000-4346000	NaN	NaN
interaction256	chr1:2700000-2701000	chr2:708000-709000	NaN	POX_b02140,POX_b02141
interaction257	chr4:2000-3000	chr6:1000-2000	NaN	POX_f07332
interaction258	chr2:4643000-4644000	chr6:1000-2000	POX_b03475	POX_f07332
interaction259	chr2:634000-635000	chr8:661000-662000	POX_b02136	POX_h09572
interaction260	chr4:2000-3000	chr6:0-1000	NaN	POX_f07332
interaction261	chr4:3307000-3308000	chr5:722000-723000	POX_d05917	NaN
interaction262	chr2:639000-640000	chr6:2384000-2385000	POX_b02138	POX_f08109,POX_f08110
interaction263	chr2:635000-636000	chr8:823000-824000	POX_b02136,POX_b02137	POX_h09595
interaction264	chr2:707000-708000	chr6:2386000-2387000	POX_b02140	POX_f08111
interaction265	chr2:636000-637000	chr8:815000-816000	POX_b02137	POX_h09593
interaction266	chr2:659000-660000	chr5:1537000-1538000	NaN	NaN
interaction267	chr2:689000-690000	chr5:711000-712000	NaN	NaN
interaction268	chr1:2627000-2628000	chr5:687000-688000	POX_a00884	NaN
interaction269	chr6:2504000-2505000	chr7:1864000-1865000	NaN	NaN
interaction270	chr2:638000-639000	chr3:2887000-2888000	POX_b02137	POX_c04434
interaction271	chr2:639000-640000	chr5:645000-646000	POX_b02138	POX_e06354,POX_e06355
interaction272	chr2:4649000-4650000	chr4:3000-4000	POX_b03476	NaN
interaction273	chr2:707000-708000	chr8:806000-807000	POX_b02140	NaN
interaction274	chr2:1784000-1785000	chr7:46000-47000	POX_b02519	POX_g08544
interaction275	chr1:218000-219000	chr2:2601000-2602000	NaN	POX_b02785
interaction276	chr7:1867000-1868000	chr8:691000-692000	POX_g09165	POX_h09584
interaction277	chr2:1000-2000	chr4:4066000-4067000	POX_b01936	POX_d06152
interaction278	chr6:3769000-3770000	chr8:1000-2000	NaN	POX_h09378
interaction279	chr6:3768000-3769000	chr8:0-1000	NaN	POX_h09378
interaction280	chr2:4641000-4642000	chr4:2000-3000	POX_b03474	NaN
interaction281	chr6:2387000-2388000	chr7:1271000-1272000	NaN	POX_g08982
interaction282	chr2:708000-709000	chr7:1868000-1869000	POX_b02140,POX_b02141	POX_g09166
interaction283	chr2:4641000-4642000	chr4:3000-4000	POX_b03474	NaN
interaction284	chr6:0-1000	chr7:0-1000	POX_f07332	NaN
interaction285	chr2:707000-708000	chr3:2895000-2896000	POX_b02140	NaN
interaction286	chr2:708000-709000	chr5:775000-776000	POX_b02140,POX_b02141	POX_e06364
interaction287	chr2:707000-708000	chr5:767000-768000	POX_b02140	POX_e06362
interaction288	chr7:1867000-1868000	chr8:690000-691000	POX_g09165	POX_h09584
interaction289	chr1:2629000-2630000	chr7:1942000-1943000	POX_a00885	POX_g09172
interaction290	chr7:1864000-1865000	chr8:809000-810000	NaN	POX_h09591
interaction291	chr4:3420000-3421000	chr8:809000-810000	POX_d05920	POX_h09591
interaction292	chr1:2735000-2736000	chr2:641000-642000	POX_a00904	POX_b02139
interaction293	chr3:4078000-4079000	chr4:2000-3000	POX_c04783,POX_c04784	NaN
interaction294	chr3:2882000-2883000	chr4:3310000-3311000	POX_c04432	POX_d05918
interaction295	chr2:4647000-4648000	chr5:3802000-3803000	POX_b03476	POX_e07328
interaction296	chr3:2879000-2880000	chr8:822000-823000	POX_c04431	POX_h09595
interaction297	chr3:2876000-2877000	chr8:829000-830000	POX_c04430	POX_h09598
interaction298	chr3:2877000-2878000	chr6:2502000-2503000	POX_c04430	POX_f08114
interaction299	chr2:4647000-4648000	chr4:3000-4000	POX_b03476	NaN
interaction300	chr6:3768000-3769000	chr8:1000-2000	NaN	POX_h09378
interaction301	chr3:2877000-2878000	chr7:1814000-1815000	POX_c04430	POX_g09158,POX_g09159
interaction302	chr3:4077000-4078000	chr8:32000-33000	POX_c04782	NaN
interaction303	chr2:4647000-4648000	chr3:0-1000	POX_b03476	NaN
interaction304	chr3:3020000-3021000	chr7:1941000-1942000	POX_c04450	NaN
interaction305	chr1:2584000-2585000	chr5:767000-768000	POX_a00875	POX_e06362
interaction306	chr2:4646000-4647000	chr5:3806000-3807000	NaN	POX_e07330
interaction307	chr1:2706000-2707000	chr2:707000-708000	POX_a00890	POX_b02140
interaction308	chr4:3336000-3337000	chr5:669000-670000	NaN	NaN
interaction309	chr3:2882000-2883000	chr5:649000-650000	POX_c04432	NaN
interaction310	chr1:2584000-2585000	chr5:643000-644000	POX_a00875	POX_e06353
interaction311	chr1:2735000-2736000	chr3:2884000-2885000	POX_a00904	POX_c04433,POX_c04434
interaction312	chr6:3768000-3769000	chr7:2592000-2593000	NaN	POX_g09377
interaction313	chr5:628000-629000	chr8:691000-692000	POX_e06349	POX_h09584
interaction314	chr1:2735000-2736000	chr3:3011000-3012000	POX_a00904	POX_c04444
interaction315	chr1:2570000-2571000	chr7:1819000-1820000	POX_a00873	POX_g09160
interaction316	chr3:4078000-4079000	chr8:7000-8000	POX_c04783,POX_c04784	POX_h09381
interaction317	chr5:641000-642000	chr8:816000-817000	POX_e06353	POX_h09594
interaction318	chr1:2705000-2706000	chr2:627000-628000	POX_a00890	POX_b02133
interaction319	chr1:2627000-2628000	chr3:3012000-3013000	POX_a00884	POX_c04445,POX_c04446
interaction320	chr4:8000-9000	chr5:3808000-3809000	POX_d04788	POX_e07330,POX_e07331
interaction321	chr2:641000-642000	chr3:3025000-3026000	POX_b02139	POX_c04452
interaction322	chr2:641000-642000	chr4:3307000-3308000	POX_b02139	POX_d05917
interaction323	chr1:1581000-1582000	chr4:2364000-2365000	POX_a00542	POX_d05605
interaction324	chr6:2542000-2543000	chr8:679000-680000	POX_f08122	POX_h09579
interaction325	chr1:2583000-2584000	chr5:771000-772000	POX_a00875	POX_e06363
interaction326	chr2:641000-642000	chr4:3421000-3422000	POX_b02139	POX_d05920
interaction327	chr3:19000-20000	chr4:4000-5000	POX_c03483	NaN
interaction328	chr3:1651000-1652000	chr4:355000-356000	POX_c04040	POX_d04907
interaction329	chr3:1000-2000	chr7:8000-9000	NaN	POX_g08531
interaction330	chr4:3441000-3442000	chr6:2504000-2505000	NaN	NaN
interaction331	chr6:2535000-2536000	chr7:2013000-2014000	POX_f08122	POX_g09188
interaction332	chr3:2853000-2854000	chr7:1813000-1814000	NaN	POX_g09158
interaction333	chr3:2856000-2857000	chr6:2520000-2521000	POX_c04421	POX_f08119
interaction334	chr2:639000-640000	chr5:770000-771000	POX_b02138	POX_e06363
interaction335	chr2:708000-709000	chr8:811000-812000	POX_b02140,POX_b02141	POX_h09591
interaction336	chr2:639000-640000	chr5:779000-780000	POX_b02138	POX_e06365
interaction337	chr3:4079000-4080000	chr8:7000-8000	POX_c04784,POX_c04785	POX_h09381
interaction338	chr2:634000-635000	chr5:792000-793000	POX_b02136	POX_e06369
interaction339	chr1:2705000-2706000	chr5:637000-638000	POX_a00890	POX_e06351
interaction340	chr3:2869000-2870000	chr7:1965000-1966000	POX_c04427	POX_g09175
interaction341	chr2:639000-640000	chr4:3290000-3291000	POX_b02138	POX_d05912
interaction342	chr1:2584000-2585000	chr2:641000-642000	POX_a00875	POX_b02139
interaction343	chr1:1726000-1727000	chr3:2583000-2584000	POX_a00589	POX_c04338
interaction344	chr1:2584000-2585000	chr2:638000-639000	POX_a00875	POX_b02137
interaction345	chr2:640000-641000	chr5:641000-642000	POX_b02139	POX_e06353
interaction346	chr3:4080000-4081000	chr8:5000-6000	POX_c04785	POX_h09380
interaction347	chr4:3420000-3421000	chr6:2370000-2371000	POX_d05920	POX_f08105
interaction348	chr1:2713000-2714000	chr6:2505000-2506000	POX_a00894	POX_f08115
interaction349	chr1:2583000-2584000	chr6:2582000-2583000	POX_a00875	POX_f08137
interaction350	chr4:4062000-4063000	chr8:3000-4000	POX_d06151	POX_h09379
interaction351	chr1:2713000-2714000	chr7:2001000-2002000	POX_a00894	POX_g09186
interaction352	chr1:2730000-2731000	chr2:632000-633000	POX_a00902	POX_b02135
interaction353	chr1:2717000-2718000	chr8:810000-811000	POX_a00895,POX_a00896	POX_h09591
interaction354	chr1:2592000-2593000	chr4:3299000-3300000	POX_a00879,POX_a00880	POX_d05915
interaction355	chr5:15000-16000	chr8:43000-44000	NaN	NaN
interaction356	chr1:2708000-2709000	chr5:784000-785000	POX_a00891	POX_e06366
interaction357	chr3:4072000-4073000	chr8:1000-2000	NaN	POX_h09378
interaction358	chr1:2717000-2718000	chr6:2370000-2371000	POX_a00895,POX_a00896	POX_f08105
interaction359	chr5:3804000-3805000	chr6:10000-11000	POX_e07329	POX_f07333
interaction360	chr3:3001000-3002000	chr6:2400000-2401000	NaN	NaN
interaction361	chr2:4651000-4652000	chr7:1000-2000	POX_b03476	POX_g08528
interaction362	chr5:370000-371000	chr8:858000-859000	NaN	POX_h09606
interaction363	chr2:636000-637000	chr6:2376000-2377000	POX_b02137	POX_f08107
interaction364	chr4:3331000-3332000	chr7:1950000-1951000	NaN	NaN
interaction365	chr3:2939000-2940000	chr8:787000-788000	NaN	NaN
interaction366	chr2:636000-637000	chr6:2380000-2381000	POX_b02137	POX_f08108
interaction367	chr7:1826000-1827000	chr8:809000-810000	NaN	POX_h09591
interaction368	chr1:2587000-2588000	chr4:3423000-3424000	POX_a00876,POX_a00877	POX_d05921
interaction369	chr2:636000-637000	chr8:688000-689000	POX_b02137	POX_h09583
interaction370	chr3:3002000-3003000	chr8:687000-688000	NaN	POX_h09583
interaction371	chr1:2706000-2707000	chr6:2379000-2380000	POX_a00890	POX_f08108
interaction372	chr1:2718000-2719000	chr6:2375000-2376000	POX_a00896	POX_f08107
interaction373	chr5:21000-22000	chr8:3000-4000	POX_e06157	POX_h09379
interaction374	chr2:4651000-4652000	chr5:3806000-3807000	POX_b03476	POX_e07330
interaction375	chr1:2589000-2590000	chr2:627000-628000	POX_a00878	POX_b02133
interaction376	chr3:3012000-3013000	chr5:623000-624000	POX_c04445,POX_c04446	POX_e06347
interaction377	chr7:1874000-1875000	chr8:807000-808000	NaN	NaN
interaction378	chr2:4651000-4652000	chr4:4000-5000	POX_b03476	NaN
interaction379	chr5:20000-21000	chr8:33000-34000	POX_e06156	NaN
interaction380	chr2:634000-635000	chr8:685000-686000	POX_b02136	POX_h09581
interaction381	chr3:3012000-3013000	chr4:3308000-3309000	POX_c04445,POX_c04446	POX_d05917
interaction382	chr5:36000-37000	chr7:2584000-2585000	NaN	POX_g09372,POX_g09373
interaction383	chr3:3727000-3728000	chr8:360000-361000	POX_c04690	POX_h09476
interaction384	chr7:1864000-1865000	chr8:784000-785000	NaN	NaN
interaction385	chr5:31000-32000	chr8:3000-4000	POX_e06161	POX_h09379
interaction386	chr2:4651000-4652000	chr3:11000-12000	POX_b03476	POX_c03480
interaction387	chr3:3007000-3008000	chr4:3431000-3432000	NaN	POX_d05924
interaction388	chr2:4651000-4652000	chr6:3768000-3769000	POX_b03476	NaN
interaction389	chr3:3004000-3005000	chr4:3422000-3423000	POX_c04441	NaN
interaction390	chr3:2933000-2934000	chr6:2435000-2436000	NaN	NaN
interaction391	chr3:2932000-2933000	chr5:711000-712000	NaN	NaN
interaction392	chr4:3000-4000	chr6:1000-2000	NaN	POX_f07332
interaction393	chr4:3000-4000	chr6:3769000-3770000	NaN	NaN
interaction394	chr3:2895000-2896000	chr4:3331000-3332000	NaN	NaN
interaction395	chr5:3809000-3810000	chr7:0-1000	POX_e07331	NaN
interaction396	chr5:55000-56000	chr8:46000-47000	POX_e06163	POX_h09386
interaction397	chr3:2889000-2890000	chr4:3310000-3311000	POX_c04435	POX_d05918
interaction398	chr2:638000-639000	chr6:2419000-2420000	POX_b02137	NaN
interaction399	chr1:2589000-2590000	chr8:691000-692000	POX_a00878	POX_h09584
interaction400	chr3:4075000-4076000	chr8:32000-33000	POX_c04781	NaN
interaction401	chr1:2726000-2727000	chr7:1789000-1790000	NaN	POX_g09146
interaction402	chr5:3809000-3810000	chr7:1000-2000	POX_e07331	POX_g08528
interaction403	chr2:4639000-4640000	chr5:3796000-3797000	POX_b03472	POX_e07326
interaction404	chr5:600000-601000	chr6:2306000-2307000	POX_e06338,POX_e06339	POX_f08089
interaction405	chr1:2727000-2728000	chr8:672000-673000	POX_a00900	POX_h09577
interaction406	chr1:2728000-2729000	chr2:729000-730000	POX_a00900,POX_a00901	POX_b02147
interaction407	chr1:2706000-2707000	chr2:716000-717000	POX_a00890	POX_b02143
interaction408	chr1:2584000-2585000	chr8:811000-812000	POX_a00875	POX_h09591
interaction409	chr3:2884000-2885000	chr6:2379000-2380000	POX_c04433,POX_c04434	POX_f08108
interaction410	chr4:3305000-3306000	chr5:649000-650000	POX_d05917	NaN
interaction411	chr3:3016000-3017000	chr8:813000-814000	POX_c04449	POX_h09592,POX_h09593
interaction412	chr3:2932000-2933000	chr4:3307000-3308000	NaN	POX_d05917
interaction413	chr1:2586000-2587000	chr8:811000-812000	POX_a00876	POX_h09591
interaction414	chr5:3807000-3808000	chr7:2000-3000	POX_e07330	POX_g08529
interaction415	chr3:2923000-2924000	chr7:1934000-1935000	NaN	NaN
interaction416	chr1:2591000-2592000	chr8:816000-817000	POX_a00879	POX_h09594
interaction417	chr1:2629000-2630000	chr5:711000-712000	POX_a00885	NaN
interaction418	chr5:3808000-3809000	chr6:3765000-3766000	POX_e07330,POX_e07331	NaN
interaction419	chr2:638000-639000	chr4:3331000-3332000	POX_b02137	NaN
interaction420	chr1:2591000-2592000	chr8:810000-811000	POX_a00879	POX_h09591
interaction421	chr2:4648000-4649000	chr5:3807000-3808000	POX_b03476	POX_e07330
interaction422	chr5:3809000-3810000	chr6:3769000-3770000	POX_e07331	NaN
interaction423	chr5:3808000-3809000	chr7:1000-2000	POX_e07330,POX_e07331	POX_g08528
interaction424	chr5:3809000-3810000	chr6:10000-11000	POX_e07331	POX_f07333
interaction425	chr1:2592000-2593000	chr6:2372000-2373000	POX_a00879,POX_a00880	POX_f08106
interaction426	chr3:4075000-4076000	chr5:14000-15000	POX_c04781	POX_e06153
interaction427	chr2:638000-639000	chr5:780000-781000	POX_b02137	POX_e06365
interaction428	chr1:2592000-2593000	chr6:2385000-2386000	POX_a00879,POX_a00880	POX_f08110
interaction429	chr3:4075000-4076000	chr5:3808000-3809000	POX_c04781	POX_e07330,POX_e07331
interaction430	chr5:644000-645000	chr8:822000-823000	POX_e06354	POX_h09595
interaction431	chr4:3420000-3421000	chr7:1945000-1946000	POX_d05920	NaN
interaction432	chr2:641000-642000	chr5:648000-649000	POX_b02139	POX_e06356
interaction433	chr1:2622000-2623000	chr2:696000-697000	POX_a00882	NaN
interaction434	chr1:5866000-5867000	chr6:3765000-3766000	POX_a01933	NaN
interaction435	chr1:2622000-2623000	chr2:690000-691000	POX_a00882	NaN
interaction436	chr2:715000-716000	chr4:3434000-3435000	POX_b02143	POX_d05926
interaction437	chr2:627000-628000	chr4:3292000-3293000	POX_b02133	POX_d05913
interaction438	chr2:715000-716000	chr4:3425000-3426000	POX_b02143	POX_d05922
interaction439	chr1:5869000-5870000	chr2:3000-4000	POX_a01934	NaN
interaction440	chr4:1983000-1984000	chr5:103000-104000	POX_d05462	POX_e06170
interaction441	chr5:786000-787000	chr8:871000-872000	POX_e06367	NaN
interaction442	chr1:5866000-5867000	chr4:7000-8000	POX_a01933	POX_d04788
interaction443	chr4:3307000-3308000	chr6:2503000-2504000	POX_d05917	POX_f08114
interaction444	chr3:3041000-3042000	chr5:641000-642000	POX_c04458	POX_e06353
interaction445	chr3:7000-8000	chr4:3000-4000	POX_c03479	NaN
interaction446	chr4:3426000-3427000	chr8:679000-680000	POX_d05922	POX_h09579
interaction447	chr2:2453000-2454000	chr3:3641000-3642000	POX_b02739	POX_c04659
interaction448	chr7:2592000-2593000	chr8:1000-2000	POX_g09377	POX_h09378
interaction449	chr2:715000-716000	chr3:3013000-3014000	POX_b02143	POX_c04447
interaction450	chr2:715000-716000	chr5:639000-640000	POX_b02143	POX_e06352
interaction451	chr1:2622000-2623000	chr2:641000-642000	POX_a00882	POX_b02139
interaction452	chr3:3028000-3029000	chr7:1806000-1807000	POX_c04454	POX_g09155
interaction453	chr4:3428000-3429000	chr8:809000-810000	POX_d05923	POX_h09591
interaction454	chr2:718000-719000	chr6:2384000-2385000	POX_b02143	POX_f08109,POX_f08110
interaction455	chr1:2711000-2712000	chr2:715000-716000	POX_a00893	POX_b02143
interaction456	chr2:717000-718000	chr3:2887000-2888000	POX_b02143	POX_c04434
interaction457	chr6:2387000-2388000	chr7:1263000-1264000	NaN	NaN
interaction458	chr3:14000-15000	chr4:19000-20000	POX_c03481	POX_d04793
interaction459	chr4:4066000-4067000	chr7:2592000-2593000	POX_d06152	POX_g09377
interaction460	chr6:2387000-2388000	chr7:1262000-1263000	NaN	POX_g08980
interaction461	chr4:0-1000	chr7:2000-3000	POX_d04787	POX_g08529
interaction462	chr3:6000-7000	chr5:3806000-3807000	POX_c03478	POX_e07330
interaction463	chr5:773000-774000	chr6:2499000-2500000	POX_e06363,POX_e06364	NaN
interaction464	chr2:707000-708000	chr4:3421000-3422000	POX_b02140	POX_d05920
interaction465	chr3:5000-6000	chr6:3769000-3770000	POX_c03478	NaN
interaction466	chr2:715000-716000	chr7:1869000-1870000	POX_b02143	POX_g09166,POX_g09167
interaction467	chr3:3042000-3043000	chr5:764000-765000	POX_c04458	POX_e06361
interaction468	chr3:5000-6000	chr7:3000-4000	POX_c03478	POX_g08529
interaction469	chr3:6000-7000	chr4:4000-5000	POX_c03478	NaN
interaction470	chr4:3426000-3427000	chr7:1964000-1965000	POX_d05922	NaN
interaction471	chr1:5869000-5870000	chr6:1000-2000	POX_a01934	POX_f07332
interaction472	chr1:2566000-2567000	chr7:1820000-1821000	POX_a00872	POX_g09160
interaction473	chr2:708000-709000	chr6:2503000-2504000	POX_b02140,POX_b02141	POX_f08114
interaction474	chr4:11000-12000	chr6:0-1000	POX_d04789,POX_d04790	POX_f07332
interaction475	chr4:3310000-3311000	chr5:643000-644000	POX_d05918	POX_e06353
interaction476	chr2:710000-711000	chr6:2506000-2507000	NaN	POX_f08115
interaction477	chr6:2380000-2381000	chr8:691000-692000	POX_f08108	POX_h09584
interaction478	chr6:2372000-2373000	chr7:1864000-1865000	POX_f08106	NaN
interaction479	chr2:12000-13000	chr6:3769000-3770000	POX_b01938	NaN
interaction480	chr1:2701000-2702000	chr6:2400000-2401000	POX_a00889	NaN
interaction481	chr1:2701000-2702000	chr7:1965000-1966000	POX_a00889	POX_g09175
interaction482	chr2:710000-711000	chr8:815000-816000	NaN	POX_h09593
interaction483	chr3:3038000-3039000	chr6:2506000-2507000	POX_c04457	POX_f08115
interaction484	chr2:710000-711000	chr4:3310000-3311000	NaN	POX_d05918
interaction485	chr2:710000-711000	chr4:3302000-3303000	NaN	POX_d05916
interaction486	chr1:2571000-2572000	chr2:715000-716000	POX_a00873	POX_b02143
interaction487	chr4:3425000-3426000	chr5:770000-771000	POX_d05922	POX_e06363
interaction488	chr4:3425000-3426000	chr7:1867000-1868000	POX_d05922	POX_g09165
interaction489	chr2:709000-710000	chr5:781000-782000	POX_b02141	NaN
interaction490	chr2:707000-708000	chr8:819000-820000	POX_b02140	POX_h09594
interaction491	chr1:867000-868000	chr4:3291000-3292000	NaN	POX_d05912,POX_d05913
interaction492	chr4:3426000-3427000	chr6:2514000-2515000	POX_d05922	POX_f08117
interaction493	chr2:713000-714000	chr8:810000-811000	POX_b02143	POX_h09591
interaction494	chr2:707000-708000	chr6:2502000-2503000	POX_b02140	POX_f08114
interaction495	chr3:3028000-3029000	chr8:810000-811000	POX_c04454	POX_h09591
interaction496	chr1:5869000-5870000	chr7:1000-2000	POX_a01934	POX_g08528
interaction497	chr2:707000-708000	chr7:1868000-1869000	POX_b02140	POX_g09166
interaction498	chr1:2622000-2623000	chr5:687000-688000	POX_a00882	NaN
interaction499	chr1:2591000-2592000	chr2:715000-716000	POX_a00879	POX_b02143
interaction500	chr1:2622000-2623000	chr5:722000-723000	POX_a00882	NaN
interaction501	chr3:7000-8000	chr7:9000-10000	POX_c03479	POX_g08532
interaction502	chr1:2622000-2623000	chr7:1864000-1865000	POX_a00882	NaN
interaction503	chr2:713000-714000	chr6:2509000-2510000	POX_b02143	POX_f08116
interaction504	chr2:713000-714000	chr6:2504000-2505000	POX_b02143	NaN
interaction505	chr1:2591000-2592000	chr4:3425000-3426000	POX_a00879	POX_d05922
interaction506	chr4:0-1000	chr5:3806000-3807000	POX_d04787	POX_e07330
interaction507	chr2:712000-713000	chr5:766000-767000	NaN	POX_e06361
interaction508	chr1:2571000-2572000	chr8:669000-670000	POX_a00873	POX_h09576
interaction509	chr4:3307000-3308000	chr8:809000-810000	POX_d05917	POX_h09591
interaction510	chr2:707000-708000	chr4:3310000-3311000	POX_b02140	POX_d05918
interaction511	chr2:716000-717000	chr5:642000-643000	POX_b02143	POX_e06353
interaction512	chr2:721000-722000	chr5:629000-630000	POX_b02144	POX_e06349
interaction513	chr1:2627000-2628000	chr2:718000-719000	POX_a00884	POX_b02143
interaction514	chr1:2580000-2581000	chr4:3295000-3296000	POX_a00874	POX_d05914
interaction515	chr1:2629000-2630000	chr3:2932000-2933000	POX_a00885	NaN
interaction516	chr1:2713000-2714000	chr3:2875000-2876000	POX_a00894	POX_c04429
interaction517	chr4:7000-8000	chr5:3806000-3807000	POX_d04788	POX_e07330
interaction518	chr4:2000-3000	chr7:1000-2000	NaN	POX_g08528
interaction519	chr2:772000-773000	chr4:3273000-3274000	POX_b02161	POX_d05908
interaction520	chr1:2713000-2714000	chr2:737000-738000	POX_a00894	POX_b02149
interaction521	chr1:3476000-3477000	chr8:491000-492000	POX_a01132	NaN
interaction522	chr1:2629000-2630000	chr2:709000-710000	POX_a00885	POX_b02141
interaction523	chr4:3311000-3312000	chr5:643000-644000	POX_d05918	POX_e06353
interaction524	chr2:754000-755000	chr7:1814000-1815000	POX_b02155	POX_g09158,POX_g09159
interaction525	chr4:3307000-3308000	chr5:643000-644000	POX_d05917	POX_e06353
interaction526	chr2:7000-8000	chr7:2584000-2585000	POX_b01937	POX_g09372,POX_g09373
interaction527	chr3:4000-5000	chr5:3808000-3809000	POX_c03478	POX_e07330,POX_e07331
interaction528	chr4:2000-3000	chr6:3766000-3767000	NaN	POX_f08527
interaction529	chr6:2514000-2515000	chr7:1980000-1981000	POX_f08117	POX_g09180
interaction530	chr2:641000-642000	chr8:679000-680000	POX_b02139	POX_h09579
interaction531	chr2:693000-694000	chr5:711000-712000	NaN	NaN
interaction532	chr2:9000-10000	chr6:3757000-3758000	NaN	POX_f08523
interaction533	chr1:2627000-2628000	chr3:3001000-3002000	POX_a00884	NaN
interaction534	chr2:4637000-4638000	chr3:5000-6000	POX_b03472	POX_c03478
interaction535	chr3:3478000-3479000	chr4:8000-9000	NaN	POX_d04788
interaction536	chr1:2588000-2589000	chr8:822000-823000	POX_a00878	POX_h09595
interaction537	chr6:2520000-2521000	chr8:820000-821000	POX_f08119	POX_h09595
interaction538	chr1:2581000-2582000	chr3:3013000-3014000	POX_a00874	POX_c04447
interaction539	chr1:2809000-2810000	chr6:2576000-2577000	POX_a00926	POX_f08135
interaction540	chr3:1244000-1245000	chr6:2005000-2006000	NaN	POX_f07985
interaction541	chr5:649000-650000	chr8:810000-811000	NaN	POX_h09591
interaction542	chr3:11000-12000	chr5:3809000-3810000	POX_c03480	POX_e07331
interaction543	chr6:2518000-2519000	chr8:691000-692000	POX_f08119	POX_h09584
interaction544	chr3:4000-5000	chr4:11000-12000	POX_c03478	POX_d04789,POX_d04790
interaction545	chr2:641000-642000	chr7:1864000-1865000	POX_b02139	NaN
interaction546	chr3:10000-11000	chr5:3807000-3808000	POX_c03480	POX_e07330
interaction547	chr3:4000-5000	chr4:3000-4000	POX_c03478	NaN
interaction548	chr2:690000-691000	chr7:1867000-1868000	NaN	POX_g09165
interaction549	chr1:2563000-2564000	chr3:2832000-2833000	POX_a00871	POX_c04412
interaction550	chr2:695000-696000	chr5:729000-730000	NaN	NaN
interaction551	chr1:2701000-2702000	chr2:639000-640000	POX_a00889	POX_b02138
interaction552	chr5:757000-758000	chr8:691000-692000	NaN	POX_h09584
interaction553	chr5:758000-759000	chr6:2509000-2510000	NaN	POX_f08116
interaction554	chr2:696000-697000	chr8:813000-814000	NaN	POX_h09592,POX_h09593
interaction555	chr6:2413000-2414000	chr8:728000-729000	NaN	POX_h09587
interaction556	chr1:2590000-2591000	chr6:2400000-2401000	NaN	NaN
interaction557	chr1:2566000-2567000	chr2:722000-723000	POX_a00872	POX_b02144
interaction558	chr1:2713000-2714000	chr2:641000-642000	POX_a00894	POX_b02139
interaction559	chr1:2701000-2702000	chr2:641000-642000	POX_a00889	POX_b02139
interaction560	chr3:0-1000	chr5:3807000-3808000	NaN	POX_e07330
interaction561	chr7:1986000-1987000	chr8:842000-843000	POX_g09181	POX_h09603
interaction562	chr2:707000-708000	chr3:3011000-3012000	POX_b02140	POX_c04444
interaction563	chr3:5000-6000	chr4:11000-12000	POX_c03478	POX_d04789,POX_d04790
interaction564	chr1:2590000-2591000	chr7:1814000-1815000	NaN	POX_g09158,POX_g09159
interaction565	chr3:5000-6000	chr4:0-1000	POX_c03478	POX_d04787
interaction566	chr4:3430000-3431000	chr7:1960000-1961000	POX_d05924	NaN
interaction567	chr5:767000-768000	chr7:1864000-1865000	POX_e06362	NaN
interaction568	chr4:5000-6000	chr6:3767000-3768000	NaN	POX_f08527
interaction569	chr1:2578000-2579000	chr5:645000-646000	NaN	POX_e06354,POX_e06355
interaction570	chr1:1367000-1368000	chr6:3427000-3428000	NaN	NaN
interaction571	chr1:0-1000	chr2:4651000-4652000	NaN	POX_b03476
interaction572	chr2:738000-739000	chr8:815000-816000	POX_b02149	POX_h09593
interaction573	chr1:2565000-2566000	chr2:741000-742000	POX_a00872	POX_b02149
interaction574	chr1:2629000-2630000	chr2:696000-697000	POX_a00885	NaN
interaction575	chr1:2579000-2580000	chr2:737000-738000	POX_a00874	POX_b02149
interaction576	chr6:2499000-2500000	chr7:1941000-1942000	NaN	NaN
interaction577	chr5:757000-758000	chr7:1808000-1809000	NaN	POX_g09156
interaction578	chr2:632000-633000	chr4:3431000-3432000	POX_b02135	POX_d05924
interaction579	chr4:3421000-3422000	chr8:687000-688000	POX_d05920	POX_h09583
interaction580	chr1:2621000-2622000	chr4:3305000-3306000	NaN	POX_d05917
interaction581	chr3:3000-4000	chr4:2000-3000	POX_c03477	NaN
interaction582	chr1:2629000-2630000	chr4:3325000-3326000	POX_a00885	NaN
interaction583	chr3:3479000-3480000	chr6:327000-328000	NaN	NaN
interaction584	chr4:3310000-3311000	chr5:779000-780000	POX_d05918	POX_e06365
interaction585	chr1:2629000-2630000	chr2:638000-639000	POX_a00885	POX_b02137
interaction586	chr1:2629000-2630000	chr4:3305000-3306000	POX_a00885	POX_d05917
interaction587	chr3:3064000-3065000	chr8:156000-157000	POX_c04466	POX_h09429
interaction588	chr3:3041000-3042000	chr7:1815000-1816000	POX_c04458	POX_g09159
interaction589	chr3:3000-4000	chr4:8000-9000	POX_c03477	POX_d04788
interaction590	chr1:2709000-2710000	chr4:3431000-3432000	POX_a00891,POX_a00892	POX_d05924
interaction591	chr1:2710000-2711000	chr6:2382000-2383000	POX_a00892	NaN
interaction592	chr1:2708000-2709000	chr5:711000-712000	POX_a00891	NaN
interaction593	chr4:3304000-3305000	chr5:636000-637000	NaN	POX_e06351
interaction594	chr4:3305000-3306000	chr5:770000-771000	POX_d05917	POX_e06363
interaction595	chr4:3305000-3306000	chr6:2379000-2380000	POX_d05917	POX_f08108
interaction596	chr3:3000-4000	chr7:1000-2000	POX_c03477	POX_g08528
interaction597	chr1:2628000-2629000	chr5:722000-723000	POX_a00884	NaN
interaction598	chr4:3307000-3308000	chr6:2384000-2385000	POX_d05917	POX_f08109,POX_f08110
interaction599	chr3:3000-4000	chr4:3000-4000	POX_c03477	NaN
interaction600	chr1:2709000-2710000	chr3:3015000-3016000	POX_a00891,POX_a00892	POX_c04448
interaction601	chr4:3302000-3303000	chr7:1865000-1866000	POX_d05916	POX_g09165
interaction602	chr1:2630000-2631000	chr5:720000-721000	POX_a00885	NaN
interaction603	chr1:2629000-2630000	chr6:2419000-2420000	POX_a00885	NaN
interaction604	chr4:2000-3000	chr5:3809000-3810000	NaN	POX_e07331
interaction605	chr1:2702000-2703000	chr4:3421000-3422000	POX_a00889	POX_d05920
interaction606	chr3:5000-6000	chr6:10000-11000	POX_c03478	POX_f07333
interaction607	chr1:2701000-2702000	chr2:707000-708000	POX_a00889	POX_b02140
interaction608	chr3:5000-6000	chr5:3804000-3805000	POX_c03478	POX_e07329
interaction609	chr1:2702000-2703000	chr6:2504000-2505000	POX_a00889	NaN
interaction610	chr1:2702000-2703000	chr6:2527000-2528000	POX_a00889	POX_f08121
interaction611	chr3:0-1000	chr6:0-1000	NaN	POX_f07332
interaction612	chr4:2000-3000	chr6:3756000-3757000	NaN	POX_f08522
interaction613	chr3:5000-6000	chr7:1000-2000	POX_c03478	POX_g08528
interaction614	chr3:0-1000	chr5:3800000-3801000	NaN	POX_e07327
interaction615	chr3:4000-5000	chr8:0-1000	POX_c03478	POX_h09378
interaction616	chr4:2000-3000	chr6:3765000-3766000	NaN	NaN
interaction617	chr1:2700000-2701000	chr7:1818000-1819000	NaN	POX_g09160
interaction618	chr4:2000-3000	chr6:3769000-3770000	NaN	NaN
interaction619	chr3:4000-5000	chr5:3803000-3804000	POX_c03478	POX_e07328
interaction620	chr4:2000-3000	chr7:3000-4000	NaN	POX_g08529
interaction621	chr3:5000-6000	chr6:3762000-3763000	POX_c03478	POX_f08525
interaction622	chr3:6000-7000	chr5:3804000-3805000	POX_c03478	POX_e07329
interaction623	chr1:2629000-2630000	chr7:1864000-1865000	POX_a00885	NaN
interaction624	chr1:2702000-2703000	chr2:714000-715000	POX_a00889	POX_b02143
interaction625	chr4:13000-14000	chr6:3761000-3762000	NaN	POX_f08525
interaction626	chr4:12000-13000	chr7:10000-11000	NaN	POX_g08532
interaction627	chr1:2701000-2702000	chr5:761000-762000	POX_a00889	POX_e06360
interaction628	chr4:1128000-1129000	chr5:3493000-3494000	POX_d05181	POX_e07225
interaction629	chr4:10000-11000	chr6:1000-2000	POX_d04789	POX_f07332
interaction630	chr3:9000-10000	chr6:11000-12000	POX_c03480	POX_f07333
interaction631	chr3:8000-9000	chr5:3807000-3808000	POX_c03479	POX_e07330
interaction632	chr4:15000-16000	chr7:8000-9000	POX_d04790,POX_d04791	POX_g08531
interaction633	chr1:2701000-2702000	chr2:713000-714000	POX_a00889	POX_b02143
interaction634	chr4:19000-20000	chr5:3807000-3808000	POX_d04793	POX_e07330
interaction635	chr1:2702000-2703000	chr2:716000-717000	POX_a00889	POX_b02143
interaction636	chr3:7000-8000	chr5:3802000-3803000	POX_c03479	POX_e07328
interaction637	chr1:2701000-2702000	chr3:3005000-3006000	POX_a00889	POX_c04441,POX_c04442
interaction638	chr3:6000-7000	chr6:3767000-3768000	POX_c03478	POX_f08527
interaction639	chr3:6000-7000	chr5:3808000-3809000	POX_c03478	POX_e07330,POX_e07331
interaction640	chr1:2701000-2702000	chr2:717000-718000	POX_a00889	POX_b02143
interaction641	chr4:3086000-3087000	chr5:2113000-2114000	POX_d05844	POX_e06769
interaction642	chr4:3259000-3260000	chr8:835000-836000	POX_d05904	POX_h09599
interaction643	chr1:2700000-2701000	chr2:707000-708000	NaN	POX_b02140
interaction644	chr3:4071000-4072000	chr8:7000-8000	NaN	POX_h09381
interaction645	chr1:2706000-2707000	chr4:3448000-3449000	POX_a00890	POX_d05928
interaction646	chr3:4074000-4075000	chr8:47000-48000	POX_c04780	POX_h09387
interaction647	chr1:2629000-2630000	chr8:811000-812000	POX_a00885	POX_h09591
interaction648	chr3:4074000-4075000	chr6:1000-2000	POX_c04780	POX_f07332
interaction649	chr3:4073000-4074000	chr4:4058000-4059000	POX_c04780	POX_d06149
interaction650	chr4:3299000-3300000	chr5:774000-775000	POX_d05915	POX_e06364
interaction651	chr4:3299000-3300000	chr6:2506000-2507000	POX_d05915	POX_f08115
interaction652	chr3:4071000-4072000	chr6:3764000-3765000	NaN	POX_f08526
interaction653	chr3:4081000-4082000	chr8:5000-6000	POX_c04786	POX_h09380
interaction654	chr3:4069000-4070000	chr8:6000-7000	NaN	POX_h09381
interaction655	chr1:2706000-2707000	chr8:813000-814000	POX_a00890	POX_h09592,POX_h09593
interaction656	chr1:2707000-2708000	chr2:641000-642000	POX_a00890	POX_b02139
interaction657	chr3:4041000-4042000	chr8:3000-4000	NaN	POX_h09379
interaction658	chr3:4027000-4028000	chr5:29000-30000	POX_c04770	POX_e06160
interaction659	chr4:3302000-3303000	chr5:722000-723000	POX_d05916	NaN
interaction660	chr3:3711000-3712000	chr4:183000-184000	POX_c04686	POX_d04845
interaction661	chr3:4075000-4076000	chr5:13000-14000	POX_c04781	POX_e06153
interaction662	chr4:3295000-3296000	chr7:1961000-1962000	POX_d05914	NaN
interaction663	chr3:4075000-4076000	chr8:1000-2000	POX_c04781	POX_h09378
interaction664	chr4:3295000-3296000	chr5:778000-779000	POX_d05914	POX_e06365
interaction665	chr3:4081000-4082000	chr8:0-1000	POX_c04786	POX_h09378
interaction666	chr4:3290000-3291000	chr7:1815000-1816000	POX_d05912	POX_g09159
interaction667	chr1:2704000-2705000	chr8:811000-812000	POX_a00890	POX_h09591
interaction668	chr4:3290000-3291000	chr8:672000-673000	POX_d05912	POX_h09577
interaction669	chr3:4081000-4082000	chr8:3000-4000	POX_c04786	POX_h09379
interaction670	chr4:3292000-3293000	chr8:810000-811000	POX_d05913	POX_h09591
interaction671	chr3:4081000-4082000	chr6:3769000-3770000	POX_c04786	NaN
interaction672	chr1:2705000-2706000	chr2:728000-729000	POX_a00890	NaN
interaction673	chr1:2705000-2706000	chr3:2884000-2885000	POX_a00890	POX_c04433,POX_c04434
interaction674	chr4:3294000-3295000	chr7:1966000-1967000	POX_d05913	POX_g09175
interaction675	chr2:605000-606000	chr4:3501000-3502000	NaN	POX_d05944
interaction676	chr3:4080000-4081000	chr6:3768000-3769000	POX_c04785	NaN
interaction677	chr3:4080000-4081000	chr5:3807000-3808000	POX_c04785	POX_e07330
interaction678	chr3:4078000-4079000	chr7:2592000-2593000	POX_c04783,POX_c04784	POX_g09377
interaction679	chr1:2630000-2631000	chr4:3425000-3426000	POX_a00885	POX_d05922
interaction680	chr3:1000-2000	chr4:0-1000	NaN	POX_d04787
interaction681	chr3:2871000-2872000	chr4:3452000-3453000	POX_c04427	POX_d05929
interaction682	chr1:2711000-2712000	chr2:722000-723000	POX_a00893	POX_b02144
interaction683	chr2:702000-703000	chr3:2961000-2962000	NaN	NaN
interaction684	chr2:708000-709000	chr8:690000-691000	POX_b02140,POX_b02141	POX_h09584
interaction685	chr2:1000-2000	chr6:3759000-3760000	POX_b01936	POX_f08525
interaction686	chr2:708000-709000	chr5:767000-768000	POX_b02140,POX_b02141	POX_e06362
interaction687	chr2:707000-708000	chr8:821000-822000	POX_b02140	POX_h09595
interaction688	chr2:707000-708000	chr7:1867000-1868000	POX_b02140	POX_g09165
interaction689	chr2:707000-708000	chr6:2415000-2416000	POX_b02140	NaN
interaction690	chr2:707000-708000	chr6:2383000-2384000	POX_b02140	POX_f08109,POX_f08110
interaction691	chr2:2586000-2587000	chr5:1013000-1014000	POX_b02778,POX_b02779	NaN
interaction692	chr2:2679000-2680000	chr5:2143000-2144000	POX_b02810,POX_b02811	POX_e06779
interaction693	chr2:707000-708000	chr5:711000-712000	POX_b02140	NaN
interaction694	chr2:707000-708000	chr4:3420000-3421000	POX_b02140	POX_d05920
interaction695	chr2:30000-31000	chr7:2584000-2585000	NaN	POX_g09372,POX_g09373
interaction696	chr2:707000-708000	chr3:3004000-3005000	POX_b02140	POX_c04441
interaction697	chr2:707000-708000	chr3:2881000-2882000	POX_b02140	POX_c04432
interaction698	chr2:696000-697000	chr6:2520000-2521000	NaN	POX_f08119
interaction699	chr3:3034000-3035000	chr4:3428000-3429000	POX_c04456	POX_d05923
interaction700	chr2:696000-697000	chr6:2419000-2420000	NaN	NaN
interaction701	chr2:3456000-3457000	chr4:2297000-2298000	POX_b03068	POX_d05582
interaction702	chr2:696000-697000	chr5:722000-723000	NaN	NaN
interaction703	chr2:696000-697000	chr4:3308000-3309000	NaN	POX_d05917
interaction704	chr2:690000-691000	chr7:1864000-1865000	NaN	NaN
interaction705	chr2:3913000-3914000	chr4:3545000-3546000	NaN	POX_d05962
interaction706	chr2:6000-7000	chr5:3806000-3807000	POX_b01937	POX_e07330
interaction707	chr2:647000-648000	chr3:3522000-3523000	NaN	POX_c04618
interaction708	chr2:642000-643000	chr8:815000-816000	POX_b02139	POX_h09593
interaction709	chr2:642000-643000	chr6:2499000-2500000	POX_b02139	NaN
interaction710	chr2:642000-643000	chr5:757000-758000	POX_b02139	NaN
interaction711	chr2:642000-643000	chr4:3421000-3422000	POX_b02139	POX_d05920
interaction712	chr2:4000-5000	chr8:0-1000	NaN	POX_h09378
interaction713	chr2:642000-643000	chr3:3011000-3012000	POX_b02139	POX_c04444
interaction714	chr2:709000-710000	chr8:826000-827000	POX_b02141	POX_h09597
interaction715	chr2:710000-711000	chr3:2885000-2886000	NaN	POX_c04434
interaction716	chr2:710000-711000	chr4:3421000-3422000	NaN	POX_d05920
interaction717	chr1:99000-100000	chr2:4605000-4606000	POX_a00029	POX_b03461
interaction718	chr2:715000-716000	chr7:1864000-1865000	POX_b02143	NaN
interaction719	chr1:5865000-5866000	chr5:3806000-3807000	POX_a01933	POX_e07330
interaction720	chr1:5866000-5867000	chr2:1000-2000	POX_a01933	POX_b01936
interaction721	chr2:715000-716000	chr6:2502000-2503000	POX_b02143	POX_f08114
interaction722	chr2:715000-716000	chr6:2379000-2380000	POX_b02143	POX_f08108
interaction723	chr2:715000-716000	chr5:772000-773000	POX_b02143	POX_e06363
interaction724	chr1:5866000-5867000	chr6:0-1000	POX_a01933	POX_f07332
interaction725	chr2:715000-716000	chr4:3430000-3431000	POX_b02143	POX_d05924
interaction726	chr1:5869000-5870000	chr2:4651000-4652000	POX_a01934	POX_b03476
interaction727	chr1:5869000-5870000	chr3:3000-4000	POX_a01934	POX_c03477
interaction728	chr2:715000-716000	chr4:3307000-3308000	POX_b02143	POX_d05917
interaction729	chr2:715000-716000	chr4:3302000-3303000	POX_b02143	POX_d05916
interaction730	chr1:5869000-5870000	chr3:6000-7000	POX_a01934	POX_c03478
interaction731	chr1:5869000-5870000	chr3:8000-9000	POX_a01934	POX_c03479
interaction732	chr2:715000-716000	chr4:3288000-3289000	POX_b02143	POX_d05912
interaction733	chr1:5869000-5870000	chr4:3000-4000	POX_a01934	NaN
interaction734	chr2:715000-716000	chr3:3041000-3042000	POX_b02143	POX_c04458
interaction735	chr2:715000-716000	chr3:2904000-2905000	POX_b02143	NaN
interaction736	chr2:715000-716000	chr3:2871000-2872000	POX_b02143	POX_c04427
interaction737	chr2:714000-715000	chr5:780000-781000	POX_b02143	POX_e06365
interaction738	chr2:714000-715000	chr5:640000-641000	POX_b02143	POX_e06353
interaction739	chr2:713000-714000	chr8:811000-812000	POX_b02143	POX_h09591
interaction740	chr2:713000-714000	chr8:683000-684000	POX_b02143	POX_h09580
interaction741	chr2:713000-714000	chr6:2380000-2381000	POX_b02143	POX_f08108
interaction742	chr2:713000-714000	chr6:2372000-2373000	POX_b02143	POX_f08106
interaction743	chr2:713000-714000	chr5:764000-765000	POX_b02143	POX_e06361
interaction744	chr1:7000-8000	chr5:3806000-3807000	POX_a00002	POX_e07330
interaction745	chr1:8000-9000	chr3:11000-12000	POX_a00002	POX_c03480
interaction746	chr2:712000-713000	chr5:649000-650000	NaN	NaN
interaction747	chr2:641000-642000	chr8:820000-821000	POX_b02139	POX_h09595
interaction748	chr2:641000-642000	chr8:814000-815000	POX_b02139	POX_h09593
interaction749	chr2:641000-642000	chr8:810000-811000	POX_b02139	POX_h09591
interaction750	chr2:636000-637000	chr5:650000-651000	POX_b02137	POX_e06357
interaction751	chr2:4651000-4652000	chr3:8000-9000	POX_b03476	POX_c03479
interaction752	chr2:635000-636000	chr3:2887000-2888000	POX_b02136,POX_b02137	POX_c04434
interaction753	chr2:634000-635000	chr8:821000-822000	POX_b02136	POX_h09595
interaction754	chr2:634000-635000	chr8:812000-813000	POX_b02136	POX_h09591,POX_h09592
interaction755	chr2:634000-635000	chr8:688000-689000	POX_b02136	POX_h09583
interaction756	chr2:634000-635000	chr8:679000-680000	POX_b02136	POX_h09579
interaction757	chr2:4651000-4652000	chr6:0-1000	POX_b03476	POX_f07332
interaction758	chr2:4651000-4652000	chr7:0-1000	POX_b03476	NaN
interaction759	chr2:634000-635000	chr6:2535000-2536000	POX_b02136	POX_f08122
interaction760	chr2:634000-635000	chr6:2386000-2387000	POX_b02136	POX_f08111
interaction761	chr2:634000-635000	chr5:649000-650000	POX_b02136	NaN
interaction762	chr2:634000-635000	chr4:3469000-3470000	POX_b02136	NaN
interaction763	chr2:634000-635000	chr4:3420000-3421000	POX_b02136	POX_d05920
interaction764	chr2:634000-635000	chr4:3302000-3303000	POX_b02136	POX_d05916
interaction765	chr2:634000-635000	chr3:2887000-2888000	POX_b02136	POX_c04434
interaction766	chr2:633000-634000	chr6:2376000-2377000	POX_b02136	POX_f08107
interaction767	chr2:633000-634000	chr4:3423000-3424000	POX_b02136	POX_d05921
interaction768	chr2:632000-633000	chr8:813000-814000	POX_b02135	POX_h09592,POX_h09593
interaction769	chr2:632000-633000	chr6:2509000-2510000	POX_b02135	POX_f08116
interaction770	chr2:632000-633000	chr6:2401000-2402000	POX_b02135	NaN
interaction771	chr2:631000-632000	chr7:1790000-1791000	POX_b02135	POX_g09147
interaction772	chr2:630000-631000	chr7:1800000-1801000	NaN	POX_g09152
interaction773	chr2:627000-628000	chr8:657000-658000	POX_b02133	POX_h09570
interaction774	chr2:627000-628000	chr6:2379000-2380000	POX_b02133	POX_f08108
interaction775	chr2:622000-623000	chr8:826000-827000	NaN	POX_h09597
interaction776	chr2:622000-623000	chr3:3022000-3023000	NaN	POX_c04451
interaction777	chr2:619000-620000	chr4:3423000-3424000	POX_b02130	POX_d05921
interaction778	chr2:618000-619000	chr4:3431000-3432000	POX_b02130	POX_d05924
interaction779	chr2:607000-608000	chr7:1803000-1804000	POX_b02126	POX_g09154
interaction780	chr2:4650000-4651000	chr5:3807000-3808000	POX_b03476	POX_e07330
interaction781	chr2:4650000-4651000	chr3:0-1000	POX_b03476	NaN
interaction782	chr2:641000-642000	chr8:689000-690000	POX_b02139	POX_h09584
interaction783	chr2:4649000-4650000	chr5:3809000-3810000	POX_b03476	POX_e07331
interaction784	chr2:641000-642000	chr8:688000-689000	POX_b02139	POX_h09583
interaction785	chr2:641000-642000	chr8:669000-670000	POX_b02139	POX_h09576
interaction786	chr2:641000-642000	chr6:2541000-2542000	POX_b02139	POX_f08122
interaction787	chr2:4631000-4632000	chr4:11000-12000	POX_b03469	POX_d04789,POX_d04790
interaction788	chr2:641000-642000	chr6:2383000-2384000	POX_b02139	POX_f08109,POX_f08110
interaction789	chr2:641000-642000	chr6:2381000-2382000	POX_b02139	POX_f08108
interaction790	chr2:4637000-4638000	chr7:1000-2000	POX_b03472	POX_g08528
interaction791	chr2:641000-642000	chr5:711000-712000	POX_b02139	NaN
interaction792	chr2:641000-642000	chr5:649000-650000	POX_b02139	NaN
interaction793	chr2:641000-642000	chr5:609000-610000	POX_b02139	POX_e06342
interaction794	chr2:641000-642000	chr3:3018000-3019000	POX_b02139	NaN
interaction795	chr2:4642000-4643000	chr5:3809000-3810000	NaN	POX_e07331
interaction796	chr2:641000-642000	chr3:2889000-2890000	POX_b02139	POX_c04435
interaction797	chr2:640000-641000	chr6:2505000-2506000	POX_b02139	POX_f08115
interaction798	chr2:640000-641000	chr4:3289000-3290000	POX_b02139	POX_d05912
interaction799	chr2:640000-641000	chr3:2875000-2876000	POX_b02139	POX_c04429
interaction800	chr2:639000-640000	chr6:2380000-2381000	POX_b02138	POX_f08108
interaction801	chr2:639000-640000	chr6:2375000-2376000	POX_b02138	POX_f08107
interaction802	chr2:639000-640000	chr5:619000-620000	POX_b02138	POX_e06345,POX_e06346
interaction803	chr2:4647000-4648000	chr3:9000-10000	POX_b03476	POX_c03480
interaction804	chr2:639000-640000	chr5:617000-618000	POX_b02138	POX_e06344,POX_e06345
interaction805	chr2:639000-640000	chr3:3027000-3028000	POX_b02138	POX_c04453
interaction806	chr2:639000-640000	chr3:3013000-3014000	POX_b02138	POX_c04447
interaction807	chr2:638000-639000	chr8:811000-812000	POX_b02137	POX_h09591
interaction808	chr2:4648000-4649000	chr3:7000-8000	POX_b03476	POX_c03479
interaction809	chr2:4648000-4649000	chr3:8000-9000	POX_b03476	POX_c03479
interaction810	chr2:4648000-4649000	chr4:3000-4000	POX_b03476	NaN
interaction811	chr2:4648000-4649000	chr5:3802000-3803000	POX_b03476	POX_e07328
interaction812	chr2:4649000-4650000	chr5:3806000-3807000	POX_b03476	POX_e07330
interaction813	chr2:715000-716000	chr7:1965000-1966000	POX_b02143	POX_g09175
interaction814	chr1:5863000-5864000	chr7:3000-4000	POX_a01932,POX_a01933	POX_g08529
interaction815	chr1:5863000-5864000	chr6:3768000-3769000	POX_a01932,POX_a01933	NaN
interaction816	chr1:2715000-2716000	chr2:638000-639000	POX_a00895	POX_b02137
interaction817	chr3:3012000-3013000	chr5:673000-674000	POX_c04445,POX_c04446	NaN
interaction818	chr1:2715000-2716000	chr4:3430000-3431000	POX_a00895	POX_d05924
interaction819	chr3:3011000-3012000	chr6:2361000-2362000	POX_c04444	NaN
interaction820	chr3:3010000-3011000	chr7:1942000-1943000	POX_c04444	POX_g09172
interaction821	chr3:3010000-3011000	chr4:3425000-3426000	POX_c04444	POX_d05922
interaction822	chr1:2715000-2716000	chr6:2547000-2548000	POX_a00895	POX_f08123
interaction823	chr3:3005000-3006000	chr4:3299000-3300000	POX_c04441,POX_c04442	POX_d05915
interaction824	chr1:2716000-2717000	chr2:641000-642000	POX_a00895	POX_b02139
interaction825	chr1:2716000-2717000	chr2:714000-715000	POX_a00895	POX_b02143
interaction826	chr3:3002000-3003000	chr8:814000-815000	NaN	POX_h09593
interaction827	chr3:3002000-3003000	chr7:1864000-1865000	NaN	NaN
interaction828	chr1:2717000-2718000	chr2:631000-632000	POX_a00895,POX_a00896	POX_b02135
interaction829	chr3:3002000-3003000	chr6:2506000-2507000	NaN	POX_f08115
interaction830	chr3:3002000-3003000	chr5:643000-644000	NaN	POX_e06353
interaction831	chr3:3002000-3003000	chr4:3420000-3421000	NaN	POX_d05920
interaction832	chr3:3000000-3001000	chr4:3421000-3422000	NaN	POX_d05920
interaction833	chr3:2998000-2999000	chr6:2517000-2518000	NaN	POX_f08118,POX_f08119
interaction834	chr3:2928000-2929000	chr7:2070000-2071000	NaN	NaN
interaction835	chr3:2905000-2906000	chr4:3331000-3332000	NaN	NaN
interaction836	chr3:2904000-2905000	chr5:735000-736000	NaN	NaN
interaction837	chr3:2901000-2902000	chr4:3310000-3311000	NaN	POX_d05918
interaction838	chr3:2900000-2901000	chr8:681000-682000	NaN	POX_h09580
interaction839	chr3:2900000-2901000	chr7:1869000-1870000	NaN	POX_g09166,POX_g09167
interaction840	chr1:2723000-2724000	chr2:707000-708000	POX_a00898	POX_b02140
interaction841	chr3:2898000-2899000	chr5:772000-773000	NaN	POX_e06363
interaction842	chr1:2723000-2724000	chr5:791000-792000	POX_a00898	POX_e06369
interaction843	chr3:2895000-2896000	chr7:1866000-1867000	NaN	POX_g09165
interaction844	chr3:2887000-2888000	chr8:836000-837000	POX_c04434	POX_h09600
interaction845	chr3:2887000-2888000	chr5:773000-774000	POX_c04434	POX_e06363,POX_e06364
interaction846	chr3:3012000-3013000	chr6:2504000-2505000	POX_c04445,POX_c04446	NaN
interaction847	chr1:2715000-2716000	chr2:622000-623000	POX_a00895	NaN
interaction848	chr3:2886000-2887000	chr6:2536000-2537000	POX_c04434	POX_f08122
interaction849	chr1:2714000-2715000	chr8:811000-812000	NaN	POX_h09591
interaction850	chr3:3030000-3031000	chr4:3302000-3303000	POX_c04454	POX_d05916
interaction851	chr3:3028000-3029000	chr6:2385000-2386000	POX_c04454	POX_f08110
interaction852	chr3:3025000-3026000	chr8:819000-820000	POX_c04452	POX_h09594
interaction853	chr1:2712000-2713000	chr8:821000-822000	POX_a00893,POX_a00894	POX_h09595
interaction854	chr1:2713000-2714000	chr2:609000-610000	POX_a00894	POX_b02127
interaction855	chr1:2713000-2714000	chr2:627000-628000	POX_a00894	POX_b02133
interaction856	chr3:3025000-3026000	chr7:1874000-1875000	POX_c04452	NaN
interaction857	chr3:3025000-3026000	chr7:1865000-1866000	POX_c04452	POX_g09165
interaction858	chr1:2713000-2714000	chr2:710000-711000	POX_a00894	NaN
interaction859	chr1:2713000-2714000	chr3:3007000-3008000	POX_a00894	NaN
interaction860	chr3:3023000-3024000	chr6:2595000-2596000	POX_c04451	POX_f08144
interaction861	chr1:2713000-2714000	chr3:3031000-3032000	POX_a00894	POX_c04454,POX_c04455
interaction862	chr3:3022000-3023000	chr8:815000-816000	POX_c04451	POX_h09593
interaction863	chr1:2713000-2714000	chr4:3296000-3297000	POX_a00894	POX_d05914
interaction864	chr3:3022000-3023000	chr6:2525000-2526000	POX_c04451	POX_f08120,POX_f08121
interaction865	chr1:2713000-2714000	chr5:758000-759000	POX_a00894	NaN
interaction866	chr1:2713000-2714000	chr5:799000-800000	POX_a00894	POX_e06371
interaction867	chr3:3022000-3023000	chr5:784000-785000	POX_c04451	POX_e06366
interaction868	chr3:3022000-3023000	chr5:643000-644000	POX_c04451	POX_e06353
interaction869	chr3:3022000-3023000	chr5:622000-623000	POX_c04451	POX_e06347
interaction870	chr3:3020000-3021000	chr8:683000-684000	POX_c04450	POX_h09580
interaction871	chr3:3018000-3019000	chr8:832000-833000	NaN	NaN
interaction872	chr3:3015000-3016000	chr8:684000-685000	POX_c04448	NaN
interaction873	chr3:3015000-3016000	chr6:2528000-2529000	POX_c04448	NaN
interaction874	chr1:2714000-2715000	chr4:3423000-3424000	NaN	POX_d05921
interaction875	chr3:3014000-3015000	chr5:649000-650000	POX_c04447	NaN
interaction876	chr1:2714000-2715000	chr5:796000-797000	NaN	POX_e06371
interaction877	chr3:3013000-3014000	chr5:616000-617000	POX_c04447	POX_e06344
interaction878	chr3:3012000-3013000	chr8:729000-730000	POX_c04445,POX_c04446	POX_h09587
interaction879	chr3:2887000-2888000	chr4:3305000-3306000	POX_c04434	POX_d05917
interaction880	chr3:2885000-2886000	chr4:3437000-3438000	POX_c04434	POX_d05926
interaction881	chr2:715000-716000	chr8:842000-843000	POX_b02143	POX_h09603
interaction882	chr3:12000-13000	chr4:3000-4000	NaN	NaN
interaction883	chr3:1143000-1144000	chr5:2211000-2212000	POX_c03881	NaN
interaction884	chr2:9000-10000	chr7:2579000-2580000	NaN	POX_g09371
interaction885	chr2:764000-765000	chr3:2869000-2870000	POX_b02158	POX_c04427
interaction886	chr1:3603000-3604000	chr8:1434000-1435000	POX_a01176	POX_h09796
interaction887	chr2:747000-748000	chr8:859000-860000	POX_b02153	POX_h09606
interaction888	chr2:746000-747000	chr6:2374000-2375000	POX_b02152,POX_b02153	NaN
interaction889	chr2:743000-744000	chr7:1782000-1783000	POX_b02150,POX_b02151	POX_g09143
interaction890	chr2:741000-742000	chr3:3029000-3030000	POX_b02149	POX_c04454
interaction891	chr2:738000-739000	chr4:3429000-3430000	POX_b02149	POX_d05923
interaction892	chr2:735000-736000	chr8:830000-831000	POX_b02149	POX_h09598
interaction893	chr1:0-1000	chr4:0-1000	NaN	POX_d04787
interaction894	chr2:734000-735000	chr7:1800000-1801000	POX_b02149	POX_g09152
interaction895	chr2:732000-733000	chr7:1814000-1815000	POX_b02148	POX_g09158,POX_g09159
interaction896	chr2:729000-730000	chr7:1874000-1875000	POX_b02147	NaN
interaction897	chr1:5419000-5420000	chr6:563000-564000	NaN	POX_f07503
interaction898	chr2:727000-728000	chr4:3425000-3426000	POX_b02146	POX_d05922
interaction899	chr2:726000-727000	chr5:778000-779000	POX_b02145,POX_b02146	POX_e06365
interaction900	chr2:725000-726000	chr3:2878000-2879000	POX_b02145	POX_c04430,POX_c04431
interaction901	chr2:723000-724000	chr5:644000-645000	POX_b02144,POX_b02145	POX_e06354
interaction902	chr2:722000-723000	chr5:774000-775000	POX_b02144	POX_e06364
interaction903	chr1:5841000-5842000	chr7:3000-4000	NaN	POX_g08529
interaction904	chr2:722000-723000	chr4:3305000-3306000	POX_b02144	POX_d05917
interaction905	chr2:721000-722000	chr7:1961000-1962000	POX_b02144	NaN
interaction906	chr2:721000-722000	chr7:1960000-1961000	POX_b02144	NaN
interaction907	chr1:5859000-5860000	chr6:1000-2000	POX_a01931	POX_f07332
interaction908	chr2:718000-719000	chr6:2400000-2401000	POX_b02143	NaN
interaction909	chr2:717000-718000	chr5:647000-648000	POX_b02143	POX_e06356
interaction910	chr1:5863000-5864000	chr3:9000-10000	POX_a01932,POX_a01933	POX_c03480
interaction911	chr2:715000-716000	chr8:843000-844000	POX_b02143	POX_h09603
interaction912	chr3:11000-12000	chr5:3807000-3808000	POX_c03480	POX_e07330
interaction913	chr3:1000-2000	chr7:1000-2000	NaN	POX_g08528
interaction914	chr3:2884000-2885000	chr4:3420000-3421000	POX_c04433,POX_c04434	POX_d05920
interaction915	chr3:23000-24000	chr4:5000-6000	NaN	NaN
interaction916	chr1:2730000-2731000	chr4:3270000-3271000	POX_a00902	POX_d05907
interaction917	chr1:2731000-2732000	chr2:729000-730000	POX_a00902	POX_b02147
interaction918	chr1:2731000-2732000	chr2:732000-733000	POX_a00902	POX_b02148
interaction919	chr3:2882000-2883000	chr5:775000-776000	POX_c04432	POX_e06364
interaction920	chr1:2731000-2732000	chr4:3431000-3432000	POX_a00902	POX_d05924
interaction921	chr3:2879000-2880000	chr8:819000-820000	POX_c04431	POX_h09594
interaction922	chr1:2734000-2735000	chr8:814000-815000	POX_a00904	POX_h09593
interaction923	chr3:2877000-2878000	chr8:821000-822000	POX_c04430	POX_h09595
interaction924	chr3:2877000-2878000	chr7:2035000-2036000	POX_c04430	POX_g09198
interaction925	chr3:2876000-2877000	chr4:3429000-3430000	POX_c04430	POX_d05923
interaction926	chr3:2875000-2876000	chr6:2380000-2381000	POX_c04429	POX_f08108
interaction927	chr3:2874000-2875000	chr8:811000-812000	POX_c04429	POX_h09591
interaction928	chr3:2874000-2875000	chr4:3310000-3311000	POX_c04429	POX_d05918
interaction929	chr1:2627000-2628000	chr8:814000-815000	POX_a00884	POX_h09593
interaction930	chr3:2870000-2871000	chr8:823000-824000	POX_c04427	POX_h09595
interaction931	chr3:2869000-2870000	chr8:830000-831000	POX_c04427	POX_h09598
interaction932	chr3:2869000-2870000	chr7:1734000-1735000	POX_c04427	POX_g09126
interaction933	chr3:2868000-2869000	chr7:1826000-1827000	NaN	NaN
interaction934	chr3:2868000-2869000	chr5:821000-822000	NaN	POX_e06381,POX_e06382
interaction935	chr1:2748000-2749000	chr8:661000-662000	POX_a00910	POX_h09572
interaction936	chr3:2866000-2867000	chr4:3445000-3446000	POX_c04425	POX_d05928
interaction937	chr3:2865000-2866000	chr6:2353000-2354000	POX_c04425	NaN
interaction938	chr1:2752000-2753000	chr6:2517000-2518000	NaN	POX_f08118,POX_f08119
interaction939	chr3:2864000-2865000	chr5:778000-779000	POX_c04424,POX_c04425	POX_e06365
interaction940	chr3:2853000-2854000	chr6:2500000-2501000	NaN	POX_f08113
interaction941	chr3:2843000-2844000	chr8:687000-688000	POX_c04417	POX_h09583
interaction942	chr3:2838000-2839000	chr5:629000-630000	POX_c04415	POX_e06349
interaction943	chr3:2831000-2832000	chr8:595000-596000	POX_c04411	POX_h09548
interaction944	chr1:2767000-2768000	chr6:2376000-2377000	NaN	POX_f08107
interaction945	chr4:3310000-3311000	chr6:2499000-2500000	POX_d05918	NaN
interaction946	chr3:4080000-4081000	chr8:1000-2000	POX_c04785	POX_h09378
interaction947	chr6:2400000-2401000	chr8:815000-816000	NaN	POX_h09593
interaction948	chr1:2591000-2592000	chr4:3420000-3421000	POX_a00879	POX_d05920
interaction949	chr6:2387000-2388000	chr7:1269000-1270000	NaN	NaN
interaction950	chr1:2591000-2592000	chr2:639000-640000	POX_a00879	POX_b02138
interaction951	chr6:2400000-2401000	chr7:1865000-1866000	NaN	POX_g09165
interaction952	chr1:2566000-2567000	chr4:3310000-3311000	POX_a00872	POX_d05918
interaction953	chr1:2591000-2592000	chr2:710000-711000	POX_a00879	NaN
interaction954	chr6:2413000-2414000	chr7:1950000-1951000	NaN	NaN
interaction955	chr1:2591000-2592000	chr2:721000-722000	POX_a00879	POX_b02144
interaction956	chr1:2565000-2566000	chr6:2506000-2507000	POX_a00872	POX_f08115
interaction957	chr1:2591000-2592000	chr2:727000-728000	POX_a00879	POX_b02146
interaction958	chr1:2591000-2592000	chr4:3311000-3312000	POX_a00879	POX_d05918
interaction959	chr1:2565000-2566000	chr3:2862000-2863000	POX_a00872	POX_c04423
interaction960	chr6:2504000-2505000	chr7:1950000-1951000	NaN	NaN
interaction961	chr1:2565000-2566000	chr2:729000-730000	POX_a00872	POX_b02147
interaction962	chr4:4067000-4068000	chr8:1000-2000	NaN	POX_h09378
interaction963	chr6:2499000-2500000	chr8:679000-680000	NaN	POX_h09579
interaction964	chr1:2591000-2592000	chr5:639000-640000	POX_a00879	POX_e06352
interaction965	chr1:2591000-2592000	chr5:649000-650000	POX_a00879	NaN
interaction966	chr1:2591000-2592000	chr5:687000-688000	POX_a00879	NaN
interaction967	chr1:2591000-2592000	chr5:767000-768000	POX_a00879	POX_e06362
interaction968	chr4:4066000-4067000	chr7:2590000-2591000	POX_d06152	POX_g09376
interaction969	chr1:2591000-2592000	chr5:775000-776000	POX_a00879	POX_e06364
interaction970	chr4:4066000-4067000	chr7:2584000-2585000	POX_d06152	POX_g09372,POX_g09373
interaction971	chr4:0-1000	chr7:1000-2000	POX_d04787	POX_g08528
interaction972	chr1:2567000-2568000	chr3:2877000-2878000	POX_a00872	POX_c04430
interaction973	chr4:5000-6000	chr5:3806000-3807000	NaN	POX_e07330
interaction974	chr1:2568000-2569000	chr2:624000-625000	NaN	POX_b02132
interaction975	chr1:2589000-2590000	chr2:708000-709000	POX_a00878	POX_b02140,POX_b02141
interaction976	chr5:1586000-1587000	chr7:1937000-1938000	NaN	NaN
interaction977	chr5:15000-16000	chr8:3000-4000	NaN	POX_h09379
interaction978	chr1:2589000-2590000	chr5:636000-637000	POX_a00878	POX_e06351
interaction979	chr1:2589000-2590000	chr5:711000-712000	POX_a00878	NaN
interaction980	chr1:2589000-2590000	chr5:764000-765000	POX_a00878	POX_e06361
interaction981	chr5:1537000-1538000	chr7:664000-665000	NaN	NaN
interaction982	chr6:2382000-2383000	chr7:1808000-1809000	NaN	POX_g09156
interaction983	chr5:1429000-1430000	chr7:1535000-1536000	POX_e06579	POX_g09069
interaction984	chr5:13000-14000	chr6:3768000-3769000	POX_e06153	NaN
interaction985	chr5:1306000-1307000	chr6:170000-171000	NaN	NaN
interaction986	chr6:2385000-2386000	chr8:683000-684000	POX_f08110	POX_h09580
interaction987	chr4:8000-9000	chr7:9000-10000	POX_d04788	POX_g08532
interaction988	chr4:8000-9000	chr7:0-1000	POX_d04788	NaN
interaction989	chr1:2568000-2569000	chr2:729000-730000	NaN	POX_b02147
interaction990	chr1:2568000-2569000	chr2:642000-643000	NaN	POX_b02139
interaction991	chr4:8000-9000	chr5:3807000-3808000	POX_d04788	POX_e07330
interaction992	chr1:2568000-2569000	chr2:638000-639000	NaN	POX_b02137
interaction993	chr4:7000-8000	chr5:3807000-3808000	POX_d04788	POX_e07330
interaction994	chr1:2590000-2591000	chr4:3430000-3431000	NaN	POX_d05924
interaction995	chr1:2590000-2591000	chr5:641000-642000	NaN	POX_e06353
interaction996	chr1:2591000-2592000	chr7:1874000-1875000	POX_a00879	NaN
interaction997	chr1:2591000-2592000	chr7:1942000-1943000	POX_a00879	POX_g09172
interaction998	chr4:3430000-3431000	chr8:809000-810000	POX_d05924	POX_h09591
interaction999	chr6:2539000-2540000	chr7:1942000-1943000	POX_f08122	POX_g09172
interaction1000	chr4:3519000-3520000	chr6:2617000-2618000	POX_d05951	POX_f08152
interaction1001	chr6:2521000-2522000	chr8:729000-730000	POX_f08119	POX_h09587
interaction1002	chr4:3000-4000	chr7:1000-2000	NaN	POX_g08528
interaction1003	chr4:3000-4000	chr6:24000-25000	NaN	NaN
interaction1004	chr1:2592000-2593000	chr6:2520000-2521000	POX_a00879,POX_a00880	POX_f08119
interaction1005	chr1:2592000-2593000	chr7:1947000-1948000	POX_a00879,POX_a00880	POX_g09173
interaction1006	chr1:2593000-2594000	chr2:707000-708000	POX_a00880	POX_b02140
interaction1007	chr1:2593000-2594000	chr3:2879000-2880000	POX_a00880	POX_c04431
interaction1008	chr6:2530000-2531000	chr7:1874000-1875000	POX_f08122	NaN
interaction1009	chr4:3452000-3453000	chr6:2539000-2540000	POX_d05929	POX_f08122
interaction1010	chr6:2548000-2549000	chr7:1976000-1977000	POX_f08123	POX_g09179
interaction1011	chr1:2563000-2564000	chr3:2879000-2880000	POX_a00871	POX_c04431
interaction1012	chr4:3447000-3448000	chr6:2379000-2380000	POX_d05928	POX_f08108
interaction1013	chr4:3446000-3447000	chr7:1769000-1770000	POX_d05928	POX_g09139
interaction1014	chr4:3445000-3446000	chr7:1806000-1807000	POX_d05928	POX_g09155
interaction1015	chr1:2550000-2551000	chr4:3223000-3224000	POX_a00867	NaN
interaction1016	chr6:2623000-2624000	chr7:1787000-1788000	POX_f08155	POX_g09145
interaction1017	chr4:3437000-3438000	chr5:643000-644000	POX_d05926	POX_e06353
interaction1018	chr4:3436000-3437000	chr6:2520000-2521000	POX_d05926	POX_f08119
interaction1019	chr4:3436000-3437000	chr6:2372000-2373000	POX_d05926	POX_f08106
interaction1020	chr6:3555000-3556000	chr8:1485000-1486000	NaN	NaN
interaction1021	chr4:3435000-3436000	chr5:630000-631000	POX_d05926	POX_e06349
interaction1022	chr4:3544000-3545000	chr7:1229000-1230000	POX_d05962	POX_g08969
interaction1023	chr4:4017000-4018000	chr6:2561000-2562000	POX_d06134	NaN
interaction1024	chr1:2592000-2593000	chr4:3425000-3426000	POX_a00879,POX_a00880	POX_d05922
interaction1025	chr6:2517000-2518000	chr7:1947000-1948000	POX_f08118,POX_f08119	POX_g09173
interaction1026	chr1:2591000-2592000	chr8:818000-819000	POX_a00879	POX_h09594
interaction1027	chr1:2591000-2592000	chr8:821000-822000	POX_a00879	POX_h09595
interaction1028	chr6:2504000-2505000	chr8:812000-813000	NaN	POX_h09591,POX_h09592
interaction1029	chr6:2504000-2505000	chr8:815000-816000	NaN	POX_h09593
interaction1030	chr1:2592000-2593000	chr2:640000-641000	POX_a00879,POX_a00880	POX_b02139
interaction1031	chr4:4060000-4061000	chr8:3000-4000	POX_d06150	POX_h09379
interaction1032	chr4:4057000-4058000	chr8:3000-4000	POX_d06149	POX_h09379
interaction1033	chr6:2506000-2507000	chr7:1867000-1868000	POX_f08115	POX_g09165
interaction1034	chr4:4057000-4058000	chr7:2584000-2585000	POX_d06149	POX_g09372,POX_g09373
interaction1035	chr4:4057000-4058000	chr6:3764000-3765000	POX_d06149	POX_f08526
interaction1036	chr6:2506000-2507000	chr7:1975000-1976000	POX_f08115	POX_g09179
interaction1037	chr4:4054000-4055000	chr7:2579000-2580000	POX_d06147	POX_g09371
interaction1038	chr1:2592000-2593000	chr3:2889000-2890000	POX_a00879,POX_a00880	POX_c04435
interaction1039	chr6:2507000-2508000	chr8:672000-673000	NaN	POX_h09577
interaction1040	chr4:4044000-4045000	chr7:2587000-2588000	POX_d06144	POX_g09374
interaction1041	chr4:4042000-4043000	chr7:2584000-2585000	POX_d06143	POX_g09372,POX_g09373
interaction1042	chr1:2560000-2561000	chr5:637000-638000	POX_a00870	POX_e06351
interaction1043	chr6:2516000-2517000	chr8:807000-808000	POX_f08118	NaN
interaction1044	chr1:2560000-2561000	chr2:609000-610000	POX_a00870	POX_b02127
interaction1045	chr1:2592000-2593000	chr4:3293000-3294000	POX_a00879,POX_a00880	POX_d05913
interaction1046	chr1:2592000-2593000	chr4:3307000-3308000	POX_a00879,POX_a00880	POX_d05917
interaction1047	chr1:2589000-2590000	chr2:641000-642000	POX_a00878	POX_b02139
interaction1048	chr1:2589000-2590000	chr2:623000-624000	POX_a00878	POX_b02132
interaction1049	chr5:17000-18000	chr8:1000-2000	POX_e06154	POX_h09378
interaction1050	chr1:2584000-2585000	chr3:3022000-3023000	POX_a00875	POX_c04451
interaction1051	chr5:640000-641000	chr8:683000-684000	POX_e06353	POX_h09580
interaction1052	chr5:640000-641000	chr6:2371000-2372000	POX_e06353	NaN
interaction1053	chr5:758000-759000	chr6:2506000-2507000	NaN	POX_f08115
interaction1054	chr1:2583000-2584000	chr8:810000-811000	POX_a00875	POX_h09591
interaction1055	chr5:638000-639000	chr6:2386000-2387000	POX_e06351	POX_f08111
interaction1056	chr5:764000-765000	chr7:1865000-1866000	POX_e06361	POX_g09165
interaction1057	chr5:637000-638000	chr7:1864000-1865000	POX_e06351	NaN
interaction1058	chr5:764000-765000	chr8:685000-686000	POX_e06361	POX_h09581
interaction1059	chr5:765000-766000	chr6:2386000-2387000	POX_e06361	POX_f08111
interaction1060	chr5:636000-637000	chr8:810000-811000	POX_e06351	POX_h09591
interaction1061	chr5:766000-767000	chr8:820000-821000	POX_e06361	POX_h09595
interaction1062	chr6:2380000-2381000	chr7:1941000-1942000	POX_f08108	NaN
interaction1063	chr5:767000-768000	chr6:2503000-2504000	POX_e06362	POX_f08114
interaction1064	chr5:767000-768000	chr7:1874000-1875000	POX_e06362	NaN
interaction1065	chr5:634000-635000	chr8:685000-686000	NaN	POX_h09581
interaction1066	chr5:632000-633000	chr8:683000-684000	POX_e06350	POX_h09580
interaction1067	chr1:2584000-2585000	chr5:629000-630000	POX_a00875	POX_e06349
interaction1068	chr1:2584000-2585000	chr5:651000-652000	POX_a00875	POX_e06357
interaction1069	chr5:770000-771000	chr6:2385000-2386000	POX_e06363	POX_f08110
interaction1070	chr1:2584000-2585000	chr5:773000-774000	POX_a00875	POX_e06363,POX_e06364
interaction1071	chr5:770000-771000	chr6:2414000-2415000	POX_e06363	NaN
interaction1072	chr1:2584000-2585000	chr6:2375000-2376000	POX_a00875	POX_f08107
interaction1073	chr1:2583000-2584000	chr5:640000-641000	POX_a00875	POX_e06353
interaction1074	chr1:2583000-2584000	chr4:3427000-3428000	POX_a00875	POX_d05922
interaction1075	chr1:2583000-2584000	chr4:3425000-3426000	POX_a00875	POX_d05922
interaction1076	chr5:641000-642000	chr7:1809000-1810000	POX_e06353	POX_g09156
interaction1077	chr5:710000-711000	chr8:784000-785000	NaN	NaN
interaction1078	chr5:707000-708000	chr6:2419000-2420000	NaN	NaN
interaction1079	chr1:2580000-2581000	chr2:638000-639000	POX_a00874	POX_b02137
interaction1080	chr1:2580000-2581000	chr2:728000-729000	POX_a00874	NaN
interaction1081	chr1:2580000-2581000	chr4:3430000-3431000	POX_a00874	POX_d05924
interaction1082	chr5:711000-712000	chr7:1874000-1875000	NaN	NaN
interaction1083	chr5:711000-712000	chr8:807000-808000	NaN	NaN
interaction1084	chr5:687000-688000	chr7:1813000-1814000	NaN	POX_g09158
interaction1085	chr5:722000-723000	chr7:1874000-1875000	NaN	NaN
interaction1086	chr5:649000-650000	chr8:690000-691000	NaN	POX_h09584
interaction1087	chr1:2581000-2582000	chr4:3449000-3450000	POX_a00874	NaN
interaction1088	chr1:2579000-2580000	chr4:3431000-3432000	POX_a00874	POX_d05924
interaction1089	chr5:647000-648000	chr8:821000-822000	POX_e06356	POX_h09595
interaction1090	chr5:757000-758000	chr6:2383000-2384000	NaN	POX_f08109,POX_f08110
interaction1091	chr1:2579000-2580000	chr2:717000-718000	POX_a00874	POX_b02143
interaction1092	chr5:643000-644000	chr7:1868000-1869000	POX_e06353	POX_g09166
interaction1093	chr5:642000-643000	chr8:809000-810000	POX_e06353	POX_h09591
interaction1094	chr5:642000-643000	chr8:679000-680000	POX_e06353	POX_h09579
interaction1095	chr5:642000-643000	chr6:2501000-2502000	POX_e06353	POX_f08114
interaction1096	chr5:757000-758000	chr7:1874000-1875000	NaN	NaN
interaction1097	chr5:757000-758000	chr7:1951000-1952000	NaN	NaN
interaction1098	chr5:623000-624000	chr7:1981000-1982000	POX_e06347	POX_g09180
interaction1099	chr5:770000-771000	chr7:1814000-1815000	POX_e06363	POX_g09158,POX_g09159
interaction1100	chr5:771000-772000	chr8:821000-822000	POX_e06363	POX_h09595
interaction1101	chr6:1000-2000	chr8:9000-10000	POX_f07332	NaN
interaction1102	chr5:3807000-3808000	chr8:1000-2000	POX_e07330	POX_h09378
interaction1103	chr6:2364000-2365000	chr8:811000-812000	POX_f08102	POX_h09591
interaction1104	chr5:3804000-3805000	chr6:3768000-3769000	POX_e07329	NaN
interaction1105	chr1:2587000-2588000	chr5:792000-793000	POX_a00876,POX_a00877	POX_e06369
interaction1106	chr6:2372000-2373000	chr8:821000-822000	POX_f08106	POX_h09595
interaction1107	chr6:2373000-2374000	chr7:1970000-1971000	POX_f08106	POX_g09177
interaction1108	chr5:3797000-3798000	chr6:3766000-3767000	POX_e07326	POX_f08527
interaction1109	chr5:3796000-3797000	chr6:3768000-3769000	POX_e07326	NaN
interaction1110	chr1:2571000-2572000	chr2:746000-747000	POX_a00873	POX_b02152,POX_b02153
interaction1111	chr6:2375000-2376000	chr7:1786000-1787000	POX_f08107	POX_g09145
interaction1112	chr1:2588000-2589000	chr2:710000-711000	POX_a00878	NaN
interaction1113	chr1:2588000-2589000	chr2:715000-716000	POX_a00878	POX_b02143
interaction1114	chr5:34000-35000	chr8:61000-62000	NaN	NaN
interaction1115	chr5:33000-34000	chr8:58000-59000	POX_e06161	NaN
interaction1116	chr6:2379000-2380000	chr7:1869000-1870000	POX_f08108	POX_g09166,POX_g09167
interaction1117	chr6:2379000-2380000	chr8:679000-680000	POX_f08108	POX_h09579
interaction1118	chr1:2588000-2589000	chr5:649000-650000	POX_a00878	NaN
interaction1119	chr1:2588000-2589000	chr5:772000-773000	POX_a00878	POX_e06363
interaction1120	chr5:244000-245000	chr6:3404000-3405000	POX_e06213,POX_e06214	POX_f08401
interaction1121	chr1:2588000-2589000	chr7:1947000-1948000	POX_a00878	POX_g09173
interaction1122	chr5:20000-21000	chr7:2586000-2587000	POX_e06156	NaN
interaction1123	chr1:2587000-2588000	chr2:641000-642000	POX_a00876,POX_a00877	POX_b02139
interaction1124	chr6:1000-2000	chr8:0-1000	POX_f07332	POX_h09378
interaction1125	chr5:616000-617000	chr7:1809000-1810000	POX_e06344	POX_g09156
interaction1126	chr6:1000-2000	chr8:3000-4000	POX_f07332	POX_h09379
interaction1127	chr5:772000-773000	chr8:823000-824000	POX_e06363	POX_h09595
interaction1128	chr5:774000-775000	chr8:822000-823000	POX_e06364	POX_h09595
interaction1129	chr1:2584000-2585000	chr8:691000-692000	POX_a00875	POX_h09584
interaction1130	chr5:775000-776000	chr6:2502000-2503000	POX_e06364	POX_f08114
interaction1131	chr1:2574000-2575000	chr8:811000-812000	NaN	POX_h09591
interaction1132	chr5:603000-604000	chr8:843000-844000	POX_e06339	POX_h09603
interaction1133	chr1:2574000-2575000	chr7:1972000-1973000	NaN	POX_g09178
interaction1134	chr5:776000-777000	chr8:809000-810000	NaN	POX_h09591
interaction1135	chr5:776000-777000	chr8:820000-821000	NaN	POX_h09595
interaction1136	chr1:2574000-2575000	chr5:774000-775000	NaN	POX_e06364
interaction1137	chr5:783000-784000	chr7:1800000-1801000	POX_e06366	POX_g09152
interaction1138	chr1:2574000-2575000	chr3:2854000-2855000	NaN	NaN
interaction1139	chr5:791000-792000	chr8:685000-686000	POX_e06369	POX_h09581
interaction1140	chr5:3809000-3810000	chr6:3768000-3769000	POX_e07331	NaN
interaction1141	chr1:2586000-2587000	chr6:2385000-2386000	POX_a00876	POX_f08110
interaction1142	chr5:799000-800000	chr6:2532000-2533000	POX_e06371	POX_f08122
interaction1143	chr5:799000-800000	chr7:1810000-1811000	POX_e06371	POX_g09157
interaction1144	chr5:3809000-3810000	chr6:3766000-3767000	POX_e07331	POX_f08527
interaction1145	chr1:2573000-2574000	chr6:2502000-2503000	POX_a00873	POX_f08114
interaction1146	chr5:3808000-3809000	chr6:3768000-3769000	POX_e07330,POX_e07331	NaN
interaction1147	chr6:1000-2000	chr7:1000-2000	POX_f07332	POX_g08528
interaction1148	chr6:3763000-3764000	chr7:2592000-2593000	POX_f08526	POX_g09377
interaction1149	chr5:710000-711000	chr8:728000-729000	NaN	POX_h09587
interaction1150	chr1:2627000-2628000	chr5:641000-642000	POX_a00884	POX_e06353
interaction1151	chr4:3426000-3427000	chr5:636000-637000	POX_d05922	POX_e06351
interaction1152	chr7:1868000-1869000	chr8:811000-812000	POX_g09166	POX_h09591
interaction1153	chr7:1874000-1875000	chr8:784000-785000	NaN	NaN
interaction1154	chr1:2627000-2628000	chr3:2878000-2879000	POX_a00884	POX_c04430,POX_c04431
interaction1155	chr4:3426000-3427000	chr5:759000-760000	POX_d05922	POX_e06359
interaction1156	chr7:1976000-1977000	chr8:828000-829000	POX_g09179	POX_h09597,POX_h09598
interaction1157	chr4:3426000-3427000	chr7:1970000-1971000	POX_d05922	POX_g09177
interaction1158	chr4:3331000-3332000	chr7:1865000-1866000	NaN	POX_g09165
interaction1159	chr1:2627000-2628000	chr7:1960000-1961000	POX_a00884	NaN
interaction1160	chr7:1805000-1806000	chr8:681000-682000	POX_g09155	POX_h09580
interaction1161	chr1:2623000-2624000	chr5:722000-723000	NaN	NaN
interaction1162	chr1:2627000-2628000	chr5:722000-723000	POX_a00884	NaN
interaction1163	chr7:1943000-1944000	chr8:678000-679000	POX_g09172	NaN
interaction1164	chr1:1000-2000	chr3:3000-4000	NaN	POX_c03477
interaction1165	chr1:2622000-2623000	chr2:693000-694000	POX_a00882	NaN
interaction1166	chr7:1973000-1974000	chr8:834000-835000	POX_g09178	POX_h09599
interaction1167	chr7:1800000-1801000	chr8:816000-817000	POX_g09152	POX_h09594
interaction1168	chr4:3427000-3428000	chr6:2363000-2364000	POX_d05922	POX_f08102
interaction1169	chr4:3427000-3428000	chr7:1813000-1814000	POX_d05922	POX_g09158
interaction1170	chr7:1952000-1953000	chr8:810000-811000	NaN	POX_h09591
interaction1171	chr4:3310000-3311000	chr7:1947000-1948000	POX_d05918	POX_g09173
interaction1172	chr4:3420000-3421000	chr7:1942000-1943000	POX_d05920	POX_g09172
interaction1173	chr7:1959000-1960000	chr8:690000-691000	NaN	POX_h09584
interaction1174	chr1:2627000-2628000	chr3:3007000-3008000	POX_a00884	NaN
interaction1175	chr7:1000-2000	chr8:1000-2000	POX_g08528	POX_h09378
interaction1176	chr4:3310000-3311000	chr7:1942000-1943000	POX_d05918	POX_g09172
interaction1177	chr4:3421000-3422000	chr5:645000-646000	POX_d05920	POX_e06354,POX_e06355
interaction1178	chr4:3425000-3426000	chr8:823000-824000	POX_d05922	POX_h09595
interaction1179	chr6:610000-611000	chr7:544000-545000	POX_f07517	POX_g08720
interaction1180	chr1:2627000-2628000	chr5:764000-765000	POX_a00884	POX_e06361
interaction1181	chr1:2000-3000	chr7:1000-2000	NaN	POX_g08528
interaction1182	chr4:3423000-3424000	chr7:1971000-1972000	POX_d05921	POX_g09177,POX_g09178
interaction1183	chr7:1826000-1827000	chr8:811000-812000	NaN	POX_h09591
interaction1184	chr4:3331000-3332000	chr5:773000-774000	NaN	POX_e06363,POX_e06364
interaction1185	chr4:3422000-3423000	chr5:722000-723000	NaN	NaN
interaction1186	chr4:3331000-3332000	chr5:722000-723000	NaN	NaN
interaction1187	chr1:2627000-2628000	chr6:2383000-2384000	POX_a00884	POX_f08109,POX_f08110
interaction1188	chr4:3331000-3332000	chr5:673000-674000	NaN	NaN
interaction1189	chr4:3421000-3422000	chr7:1950000-1951000	POX_d05920	NaN
interaction1190	chr1:2000-3000	chr5:3805000-3806000	NaN	POX_e07329
interaction1191	chr4:3331000-3332000	chr6:2416000-2417000	NaN	NaN
interaction1192	chr1:2627000-2628000	chr2:634000-635000	POX_a00884	POX_b02136
interaction1193	chr1:2000-3000	chr4:0-1000	NaN	POX_d04787
interaction1194	chr4:3423000-3424000	chr8:809000-810000	POX_d05921	POX_h09591
interaction1195	chr7:1864000-1865000	chr8:727000-728000	NaN	NaN
interaction1196	chr7:1813000-1814000	chr8:859000-860000	POX_g09158	POX_h09606
interaction1197	chr4:3310000-3311000	chr8:812000-813000	POX_d05918	POX_h09591,POX_h09592
interaction1198	chr1:2502000-2503000	chr8:483000-484000	POX_a00853	NaN
interaction1199	chr1:1367000-1368000	chr2:3534000-3535000	NaN	POX_b03089
interaction1200	chr1:2622000-2623000	chr8:680000-681000	POX_a00882	NaN
interaction1201	chr1:2622000-2623000	chr7:1874000-1875000	POX_a00882	NaN
interaction1202	chr1:2622000-2623000	chr7:1867000-1868000	POX_a00882	POX_g09165
interaction1203	chr4:3331000-3332000	chr7:1814000-1815000	NaN	POX_g09158,POX_g09159
interaction1204	chr1:2622000-2623000	chr7:1866000-1867000	POX_a00882	POX_g09165
interaction1205	chr7:1868000-1869000	chr8:688000-689000	POX_g09166	POX_h09583
interaction1206	chr1:2627000-2628000	chr5:710000-711000	POX_a00884	NaN
interaction1207	chr4:3426000-3427000	chr8:821000-822000	POX_d05922	POX_h09595
interaction1208	chr7:1959000-1960000	chr8:809000-810000	NaN	POX_h09591
interaction1209	chr7:1961000-1962000	chr8:680000-681000	NaN	NaN
interaction1210	chr1:2627000-2628000	chr5:642000-643000	POX_a00884	POX_e06353
interaction1211	chr7:604000-605000	chr8:541000-542000	POX_g08740	POX_h09531
interaction1212	chr4:3331000-3332000	chr8:823000-824000	NaN	POX_h09595
interaction1213	chr7:0-1000	chr8:0-1000	NaN	POX_h09378
interaction1214	chr1:1746000-1747000	chr4:8000-9000	NaN	POX_d04788
interaction1215	chr6:0-1000	chr7:1000-2000	POX_f07332	POX_g08528
interaction1216	chr6:0-1000	chr7:3000-4000	POX_f07332	POX_g08529
interaction1217	chr4:3420000-3421000	chr5:637000-638000	POX_d05920	POX_e06351
interaction1218	chr6:0-1000	chr8:3000-4000	POX_f07332	POX_h09379
interaction1219	chr6:0-1000	chr8:0-1000	POX_f07332	POX_h09378
interaction1220	chr1:1769000-1770000	chr4:3870000-3871000	NaN	NaN
interaction1221	chr4:3310000-3311000	chr7:1874000-1875000	POX_d05918	NaN
interaction1222	chr1:2526000-2527000	chr8:850000-851000	POX_a00859	POX_h09604
interaction1223	chr1:2000-3000	chr6:3768000-3769000	NaN	NaN
interaction1224	chr4:3331000-3332000	chr8:810000-811000	NaN	POX_h09591
interaction1225	chr7:1973000-1974000	chr8:810000-811000	POX_g09178	POX_h09591
interaction1226	chr7:1960000-1961000	chr8:814000-815000	NaN	POX_h09593
interaction1227	chr2:715000-716000	chr3:2889000-2890000	POX_b02143	POX_c04435
interaction1228	chr5:93000-94000	chr8:85000-86000	POX_e06168	POX_h09400
interaction1229	chr2:715000-716000	chr8:813000-814000	POX_b02143	POX_h09592,POX_h09593
interaction1230	chr2:710000-711000	chr8:728000-729000	NaN	POX_h09587
interaction1231	chr6:2365000-2366000	chr7:1814000-1815000	POX_f08103	POX_g09158,POX_g09159
interaction1232	chr5:772000-773000	chr8:830000-831000	POX_e06363	POX_h09598
interaction1233	chr2:714000-715000	chr4:3304000-3305000	POX_b02143	NaN
interaction1234	chr5:773000-774000	chr8:807000-808000	POX_e06363,POX_e06364	NaN
interaction1235	chr2:715000-716000	chr8:809000-810000	POX_b02143	POX_h09591
interaction1236	chr2:631000-632000	chr8:835000-836000	POX_b02135	POX_h09599
interaction1237	chr5:775000-776000	chr6:2372000-2373000	POX_e06364	POX_f08106
interaction1238	chr2:632000-633000	chr3:3012000-3013000	POX_b02135	POX_c04445,POX_c04446
interaction1239	chr2:632000-633000	chr3:3016000-3017000	POX_b02135	POX_c04449
interaction1240	chr7:1987000-1988000	chr8:661000-662000	POX_g09181	POX_h09572
interaction1241	chr5:775000-776000	chr6:2503000-2504000	POX_e06364	POX_f08114
interaction1242	chr2:715000-716000	chr7:1816000-1817000	POX_b02143	POX_g09159
interaction1243	chr2:715000-716000	chr6:2546000-2547000	POX_b02143	POX_f08123
interaction1244	chr6:2364000-2365000	chr7:1942000-1943000	POX_f08102	POX_g09172
interaction1245	chr2:710000-711000	chr8:820000-821000	NaN	POX_h09595
interaction1246	chr5:775000-776000	chr7:1814000-1815000	POX_e06364	POX_g09158,POX_g09159
interaction1247	chr2:715000-716000	chr6:2386000-2387000	POX_b02143	POX_f08111
interaction1248	chr2:632000-633000	chr5:772000-773000	POX_b02135	POX_e06363
interaction1249	chr2:711000-712000	chr6:2379000-2380000	POX_b02142	POX_f08108
interaction1250	chr2:715000-716000	chr6:2385000-2386000	POX_b02143	POX_f08110
interaction1251	chr6:2365000-2366000	chr8:811000-812000	POX_f08103	POX_h09591
interaction1252	chr2:710000-711000	chr7:1955000-1956000	NaN	NaN
interaction1253	chr2:710000-711000	chr8:679000-680000	NaN	POX_h09579
interaction1254	chr6:2362000-2363000	chr8:690000-691000	NaN	POX_h09584
interaction1255	chr7:2141000-2142000	chr8:622000-623000	POX_g09224	POX_h09557
interaction1256	chr2:717000-718000	chr5:643000-644000	POX_b02143	POX_e06353
interaction1257	chr2:717000-718000	chr4:3307000-3308000	POX_b02143	POX_d05917
interaction1258	chr2:717000-718000	chr4:3278000-3279000	POX_b02143	NaN
interaction1259	chr2:717000-718000	chr3:3009000-3010000	POX_b02143	POX_c04443
interaction1260	chr2:710000-711000	chr6:2500000-2501000	NaN	POX_f08113
interaction1261	chr5:770000-771000	chr6:2517000-2518000	POX_e06363	POX_f08118,POX_f08119
interaction1262	chr2:717000-718000	chr3:2875000-2876000	POX_b02143	POX_c04429
interaction1263	chr6:2367000-2368000	chr7:1809000-1810000	NaN	POX_g09156
interaction1264	chr2:717000-718000	chr3:2843000-2844000	POX_b02143	POX_c04417
interaction1265	chr5:973000-974000	chr8:554000-555000	POX_e06433	POX_h09535
interaction1266	chr2:710000-711000	chr6:2520000-2521000	NaN	POX_f08119
interaction1267	chr2:631000-632000	chr4:3290000-3291000	POX_b02135	POX_d05912
interaction1268	chr2:710000-711000	chr6:2521000-2522000	NaN	POX_f08119
interaction1269	chr2:710000-711000	chr7:1937000-1938000	NaN	NaN
interaction1270	chr2:716000-717000	chr6:2369000-2370000	POX_b02143	POX_f08104
interaction1271	chr2:631000-632000	chr5:765000-766000	POX_b02135	POX_e06361
interaction1272	chr2:714000-715000	chr4:3425000-3426000	POX_b02143	POX_d05922
interaction1273	chr2:631000-632000	chr6:2491000-2492000	POX_b02135	NaN
interaction1274	chr2:710000-711000	chr7:1940000-1941000	NaN	NaN
interaction1275	chr5:772000-773000	chr7:1950000-1951000	POX_e06363	NaN
interaction1276	chr2:710000-711000	chr7:1943000-1944000	NaN	POX_g09172
interaction1277	chr5:772000-773000	chr8:822000-823000	POX_e06363	POX_h09595
interaction1278	chr6:2363000-2364000	chr7:1820000-1821000	POX_f08102	POX_g09160
interaction1279	chr5:775000-776000	chr8:668000-669000	POX_e06364	POX_h09575,POX_h09576
interaction1280	chr5:82000-83000	chr8:71000-72000	POX_e06164	POX_h09395
interaction1281	chr2:715000-716000	chr6:2370000-2371000	POX_b02143	POX_f08105
interaction1282	chr2:713000-714000	chr4:3426000-3427000	POX_b02143	POX_d05922
interaction1283	chr7:1975000-1976000	chr8:655000-656000	POX_g09179	POX_h09569
interaction1284	chr5:786000-787000	chr6:2322000-2323000	POX_e06367	POX_f08093
interaction1285	chr5:786000-787000	chr7:1965000-1966000	POX_e06367	POX_g09175
interaction1286	chr5:787000-788000	chr6:2506000-2507000	POX_e06368	POX_f08115
interaction1287	chr7:1969000-1970000	chr8:685000-686000	POX_g09176	POX_h09581
interaction1288	chr5:791000-792000	chr8:609000-610000	POX_e06369	NaN
interaction1289	chr2:713000-714000	chr4:3443000-3444000	POX_b02143	POX_d05928
interaction1290	chr5:854000-855000	chr8:682000-683000	POX_e06393	POX_h09580
interaction1291	chr6:2354000-2355000	chr7:1867000-1868000	NaN	POX_g09165
interaction1292	chr2:632000-633000	chr8:691000-692000	POX_b02135	POX_h09584
interaction1293	chr2:633000-634000	chr5:616000-617000	POX_b02136	POX_e06344
interaction1294	chr5:793000-794000	chr8:810000-811000	POX_e06369	POX_h09591
interaction1295	chr7:1970000-1971000	chr8:683000-684000	POX_g09177	POX_h09580
interaction1296	chr5:799000-800000	chr6:2369000-2370000	POX_e06371	POX_f08104
interaction1297	chr2:632000-633000	chr8:822000-823000	POX_b02135	POX_h09595
interaction1298	chr2:633000-634000	chr4:3421000-3422000	POX_b02136	POX_d05920
interaction1299	chr2:715000-716000	chr3:3012000-3013000	POX_b02143	POX_c04445,POX_c04446
interaction1300	chr6:2334000-2335000	chr7:1995000-1996000	POX_f08097	POX_g09184
interaction1301	chr2:634000-635000	chr3:2832000-2833000	POX_b02136	POX_c04412
interaction1302	chr5:799000-800000	chr8:648000-649000	POX_e06371	POX_h09565,POX_h09566,POX_h09567
interaction1303	chr5:803000-804000	chr7:1813000-1814000	POX_e06373	POX_g09158
interaction1304	chr6:1000-2000	chr8:5000-6000	POX_f07332	POX_h09380
interaction1305	chr5:780000-781000	chr8:834000-835000	POX_e06365	POX_h09599
interaction1306	chr2:633000-634000	chr5:775000-776000	POX_b02136	POX_e06364
interaction1307	chr2:715000-716000	chr4:3426000-3427000	POX_b02143	POX_d05922
interaction1308	chr2:713000-714000	chr3:2862000-2863000	POX_b02143	POX_c04423
interaction1309	chr2:715000-716000	chr3:2860000-2861000	POX_b02143	POX_c04422
interaction1310	chr5:776000-777000	chr6:2501000-2502000	NaN	POX_f08114
interaction1311	chr2:715000-716000	chr5:761000-762000	POX_b02143	POX_e06360
interaction1312	chr6:2361000-2362000	chr8:683000-684000	NaN	POX_h09580
interaction1313	chr6:2361000-2362000	chr7:2013000-2014000	NaN	POX_g09188
interaction1314	chr6:2357000-2358000	chr8:810000-811000	NaN	POX_h09591
interaction1315	chr6:11000-12000	chr8:7000-8000	POX_f07333	POX_h09381
interaction1316	chr2:712000-713000	chr7:1869000-1870000	NaN	POX_g09166,POX_g09167
interaction1317	chr2:715000-716000	chr5:635000-636000	POX_b02143	POX_e06351
interaction1318	chr5:779000-780000	chr7:1942000-1943000	POX_e06365	POX_g09172
interaction1319	chr6:2355000-2356000	chr8:820000-821000	NaN	POX_h09595
interaction1320	chr5:780000-781000	chr8:813000-814000	POX_e06365	POX_h09592,POX_h09593
interaction1321	chr6:1000-2000	chr7:3000-4000	POX_f07332	POX_g08529
interaction1322	chr2:715000-716000	chr5:634000-635000	POX_b02143	NaN
interaction1323	chr2:713000-714000	chr3:3013000-3014000	POX_b02143	POX_c04447
interaction1324	chr5:780000-781000	chr6:2374000-2375000	POX_e06365	NaN
interaction1325	chr5:780000-781000	chr6:2533000-2534000	POX_e06365	POX_f08122
interaction1326	chr2:715000-716000	chr5:613000-614000	POX_b02143	POX_e06343
interaction1327	chr5:882000-883000	chr8:528000-529000	POX_e06402	POX_h09527
interaction1328	chr5:866000-867000	chr8:868000-869000	NaN	POX_h09609
interaction1329	chr2:715000-716000	chr5:609000-610000	POX_b02143	POX_e06342
interaction1330	chr5:780000-781000	chr7:1960000-1961000	POX_e06365	NaN
interaction1331	chr2:632000-633000	chr5:775000-776000	POX_b02135	POX_e06364
interaction1332	chr6:3768000-3769000	chr7:2580000-2581000	NaN	POX_g09371
interaction1333	chr2:717000-718000	chr5:787000-788000	POX_b02143	POX_e06368
interaction1334	chr2:717000-718000	chr6:2506000-2507000	POX_b02143	POX_f08115
interaction1335	chr2:735000-736000	chr6:2347000-2348000	POX_b02149	POX_f08099
interaction1336	chr5:757000-758000	chr7:1864000-1865000	NaN	NaN
interaction1337	chr2:737000-738000	chr5:608000-609000	POX_b02149	POX_e06341,POX_e06342
interaction1338	chr2:623000-624000	chr4:3431000-3432000	POX_b02132	POX_d05924
interaction1339	chr2:737000-738000	chr6:2523000-2524000	POX_b02149	POX_f08120
interaction1340	chr2:737000-738000	chr7:1757000-1758000	POX_b02149	POX_g09135
interaction1341	chr2:737000-738000	chr7:1817000-1818000	POX_b02149	POX_g09159
interaction1342	chr5:757000-758000	chr6:2530000-2531000	NaN	POX_f08122
interaction1343	chr2:737000-738000	chr8:821000-822000	POX_b02149	POX_h09595
interaction1344	chr2:738000-739000	chr4:3296000-3297000	POX_b02149	POX_d05914
interaction1345	chr7:2590000-2591000	chr8:2000-3000	POX_g09376	POX_h09378,POX_h09379
interaction1346	chr5:750000-751000	chr7:1877000-1878000	NaN	NaN
interaction1347	chr2:739000-740000	chr8:838000-839000	POX_b02149	POX_h09601
interaction1348	chr5:722000-723000	chr8:729000-730000	NaN	POX_h09587
interaction1349	chr7:2591000-2592000	chr8:7000-8000	NaN	POX_h09381
interaction1350	chr2:735000-736000	chr5:814000-815000	POX_b02149	POX_e06378
interaction1351	chr2:735000-736000	chr5:775000-776000	POX_b02149	POX_e06364
interaction1352	chr2:623000-624000	chr4:3447000-3448000	POX_b02132	POX_d05928
interaction1353	chr2:732000-733000	chr5:769000-770000	POX_b02148	POX_e06363
interaction1354	chr2:729000-730000	chr8:678000-679000	POX_b02147	NaN
interaction1355	chr2:729000-730000	chr8:820000-821000	POX_b02147	POX_h09595
interaction1356	chr2:732000-733000	chr3:3001000-3002000	POX_b02148	NaN
interaction1357	chr2:732000-733000	chr4:3302000-3303000	POX_b02148	POX_d05916
interaction1358	chr2:732000-733000	chr4:3425000-3426000	POX_b02148	POX_d05922
interaction1359	chr2:732000-733000	chr5:764000-765000	POX_b02148	POX_e06361
interaction1360	chr2:624000-625000	chr4:3431000-3432000	POX_b02132	POX_d05924
interaction1361	chr5:757000-758000	chr7:1865000-1866000	NaN	POX_g09165
interaction1362	chr2:732000-733000	chr5:780000-781000	POX_b02148	POX_e06365
interaction1363	chr2:624000-625000	chr3:2887000-2888000	POX_b02132	POX_c04434
interaction1364	chr2:623000-624000	chr6:2557000-2558000	POX_b02132	POX_f08126
interaction1365	chr2:623000-624000	chr6:2516000-2517000	POX_b02132	POX_f08118
interaction1366	chr2:735000-736000	chr3:3020000-3021000	POX_b02149	POX_c04450
interaction1367	chr2:735000-736000	chr5:773000-774000	POX_b02149	POX_e06363,POX_e06364
interaction1368	chr5:722000-723000	chr8:728000-729000	NaN	POX_h09587
interaction1369	chr2:622000-623000	chr3:2876000-2877000	NaN	POX_c04430
interaction1370	chr2:741000-742000	chr4:3293000-3294000	POX_b02149	POX_d05913
interaction1371	chr2:610000-611000	chr4:3431000-3432000	POX_b02127	POX_d05924
interaction1372	chr2:618000-619000	chr4:3291000-3292000	POX_b02130	POX_d05912,POX_d05913
interaction1373	chr2:749000-750000	chr7:1813000-1814000	POX_b02154	POX_g09158
interaction1374	chr2:7000-8000	chr4:4057000-4058000	POX_b01937	POX_d06149
interaction1375	chr2:7000-8000	chr6:3762000-3763000	POX_b01937	POX_f08525
interaction1376	chr5:711000-712000	chr6:2514000-2515000	NaN	POX_f08117
interaction1377	chr2:7000-8000	chr7:2591000-2592000	POX_b01937	NaN
interaction1378	chr5:711000-712000	chr6:2501000-2502000	NaN	POX_f08114
interaction1379	chr2:749000-750000	chr5:562000-563000	POX_b02154	POX_e06325
interaction1380	chr2:750000-751000	chr6:2544000-2545000	POX_b02154	POX_f08123
interaction1381	chr2:750000-751000	chr7:1786000-1787000	POX_b02154	POX_g09145
interaction1382	chr2:607000-608000	chr4:3296000-3297000	POX_b02126	POX_d05914
interaction1383	chr2:753000-754000	chr4:3430000-3431000	POX_b02155	POX_d05924
interaction1384	chr2:607000-608000	chr4:3292000-3293000	POX_b02126	POX_d05913
interaction1385	chr2:753000-754000	chr7:1762000-1763000	POX_b02155	POX_g09136
interaction1386	chr2:749000-750000	chr6:2520000-2521000	POX_b02154	POX_f08119
interaction1387	chr2:749000-750000	chr4:3485000-3486000	POX_b02154	POX_d05937
interaction1388	chr2:741000-742000	chr7:1756000-1757000	POX_b02149	POX_g09135
interaction1389	chr2:743000-744000	chr7:1808000-1809000	POX_b02150,POX_b02151	POX_g09156
interaction1390	chr2:741000-742000	chr8:842000-843000	POX_b02149	POX_h09603
interaction1391	chr2:621000-622000	chr5:780000-781000	POX_b02131	POX_e06365
interaction1392	chr2:742000-743000	chr4:3463000-3464000	POX_b02149,POX_b02150	POX_d05933
interaction1393	chr5:722000-723000	chr7:1942000-1943000	NaN	POX_g09172
interaction1394	chr2:743000-744000	chr3:3038000-3039000	POX_b02150,POX_b02151	POX_c04457
interaction1395	chr2:619000-620000	chr7:1972000-1973000	POX_b02130	POX_g09178
interaction1396	chr2:746000-747000	chr5:786000-787000	POX_b02152,POX_b02153	POX_e06367
interaction1397	chr2:749000-750000	chr4:3454000-3455000	POX_b02154	POX_d05930
interaction1398	chr5:722000-723000	chr6:2462000-2463000	NaN	NaN
interaction1399	chr2:746000-747000	chr8:829000-830000	POX_b02152,POX_b02153	POX_h09598
interaction1400	chr2:747000-748000	chr8:857000-858000	POX_b02153	POX_h09606
interaction1401	chr7:2592000-2593000	chr8:5000-6000	POX_g09377	POX_h09380
interaction1402	chr2:618000-619000	chr7:1975000-1976000	POX_b02130	POX_g09179
interaction1403	chr2:749000-750000	chr3:3041000-3042000	POX_b02154	POX_c04458
interaction1404	chr5:758000-759000	chr6:2376000-2377000	NaN	POX_f08107
interaction1405	chr2:624000-625000	chr5:773000-774000	POX_b02132	POX_e06363,POX_e06364
interaction1406	chr2:729000-730000	chr6:2506000-2507000	POX_b02147	POX_f08115
interaction1407	chr2:627000-628000	chr8:811000-812000	POX_b02133	POX_h09591
interaction1408	chr2:721000-722000	chr7:1820000-1821000	POX_b02144	POX_g09160
interaction1409	chr2:629000-630000	chr6:2373000-2374000	NaN	POX_f08106
interaction1410	chr2:627000-628000	chr8:865000-866000	POX_b02133	POX_h09609
interaction1411	chr2:721000-722000	chr7:1986000-1987000	POX_b02144	POX_g09181
interaction1412	chr2:722000-723000	chr3:2865000-2866000	POX_b02144	POX_c04425
interaction1413	chr2:722000-723000	chr4:3280000-3281000	POX_b02144	NaN
interaction1414	chr7:2194000-2195000	chr8:594000-595000	POX_g09245	POX_h09548
interaction1415	chr2:721000-722000	chr7:1813000-1814000	POX_b02144	POX_g09158
interaction1416	chr2:722000-723000	chr4:3424000-3425000	POX_b02144	POX_d05922
interaction1417	chr2:722000-723000	chr4:3430000-3431000	POX_b02144	POX_d05924
interaction1418	chr5:765000-766000	chr6:2541000-2542000	POX_e06361	POX_f08122
interaction1419	chr5:765000-766000	chr6:2506000-2507000	POX_e06361	POX_f08115
interaction1420	chr2:627000-628000	chr7:1940000-1941000	POX_b02133	NaN
interaction1421	chr2:722000-723000	chr5:787000-788000	POX_b02144	POX_e06368
interaction1422	chr2:630000-631000	chr4:3421000-3422000	NaN	POX_d05920
interaction1423	chr5:767000-768000	chr8:813000-814000	POX_e06362	POX_h09592,POX_h09593
interaction1424	chr2:723000-724000	chr4:3296000-3297000	POX_b02144,POX_b02145	POX_d05914
interaction1425	chr2:630000-631000	chr4:3452000-3453000	NaN	POX_d05929
interaction1426	chr2:717000-718000	chr8:811000-812000	POX_b02143	POX_h09591
interaction1427	chr2:717000-718000	chr8:826000-827000	POX_b02143	POX_h09597
interaction1428	chr2:718000-719000	chr4:3288000-3289000	POX_b02143	POX_d05912
interaction1429	chr2:630000-631000	chr6:2507000-2508000	NaN	NaN
interaction1430	chr2:718000-719000	chr5:649000-650000	POX_b02143	NaN
interaction1431	chr2:718000-719000	chr6:2379000-2380000	POX_b02143	POX_f08108
interaction1432	chr5:769000-770000	chr8:814000-815000	POX_e06363	POX_h09593
interaction1433	chr2:721000-722000	chr3:2882000-2883000	POX_b02144	POX_c04432
interaction1434	chr2:718000-719000	chr6:2521000-2522000	POX_b02143	POX_f08119
interaction1435	chr2:718000-719000	chr6:2559000-2560000	POX_b02143	POX_f08127
interaction1436	chr5:767000-768000	chr8:844000-845000	POX_e06362	POX_h09603
interaction1437	chr2:710000-711000	chr6:2415000-2416000	NaN	NaN
interaction1438	chr2:718000-719000	chr8:817000-818000	POX_b02143	POX_h09594
interaction1439	chr5:767000-768000	chr8:835000-836000	POX_e06362	POX_h09599
interaction1440	chr2:722000-723000	chr7:1815000-1816000	POX_b02144	POX_g09159
interaction1441	chr7:2576000-2577000	chr8:7000-8000	POX_g09370	POX_h09381
interaction1442	chr2:729000-730000	chr6:2345000-2346000	POX_b02147	POX_f08099
interaction1443	chr2:627000-628000	chr3:2860000-2861000	POX_b02133	POX_c04422
interaction1444	chr5:759000-760000	chr6:2536000-2537000	POX_e06359	POX_f08122
interaction1445	chr5:758000-759000	chr8:810000-811000	NaN	POX_h09591
interaction1446	chr2:727000-728000	chr6:2509000-2510000	POX_b02146	POX_f08116
interaction1447	chr5:758000-759000	chr8:683000-684000	NaN	POX_h09580
interaction1448	chr2:627000-628000	chr3:2877000-2878000	POX_b02133	POX_c04430
interaction1449	chr2:727000-728000	chr8:836000-837000	POX_b02146	POX_h09600
interaction1450	chr2:728000-729000	chr3:2853000-2854000	NaN	NaN
interaction1451	chr2:727000-728000	chr3:2724000-2725000	POX_b02146	POX_c04381
interaction1452	chr2:626000-627000	chr4:3297000-3298000	POX_b02133	POX_d05915
interaction1453	chr2:728000-729000	chr4:3426000-3427000	NaN	POX_d05922
interaction1454	chr2:624000-625000	chr7:1806000-1807000	POX_b02132	POX_g09155
interaction1455	chr2:728000-729000	chr5:593000-594000	NaN	NaN
interaction1456	chr2:728000-729000	chr7:1973000-1974000	NaN	POX_g09178
interaction1457	chr2:729000-730000	chr3:2869000-2870000	POX_b02147	POX_c04427
interaction1458	chr2:727000-728000	chr4:3267000-3268000	POX_b02146	POX_d05905
interaction1459	chr7:2588000-2589000	chr8:3000-4000	POX_g09375	POX_h09379
interaction1460	chr2:723000-724000	chr6:2506000-2507000	POX_b02144,POX_b02145	POX_f08115
interaction1461	chr5:764000-765000	chr6:2535000-2536000	POX_e06361	POX_f08122
interaction1462	chr2:724000-725000	chr7:1970000-1971000	POX_b02145	POX_g09177
interaction1463	chr2:627000-628000	chr6:2372000-2373000	POX_b02133	POX_f08106
interaction1464	chr2:724000-725000	chr8:819000-820000	POX_b02145	POX_h09594
interaction1465	chr2:627000-628000	chr5:794000-795000	POX_b02133	POX_e06370
interaction1466	chr5:764000-765000	chr6:2538000-2539000	POX_e06361	POX_f08122
interaction1467	chr2:725000-726000	chr3:3000000-3001000	POX_b02145	NaN
interaction1468	chr5:764000-765000	chr6:2400000-2401000	POX_e06361	NaN
interaction1469	chr2:726000-727000	chr6:2499000-2500000	POX_b02145,POX_b02146	NaN
interaction1470	chr5:762000-763000	chr6:2535000-2536000	POX_e06360	POX_f08122
interaction1471	chr2:725000-726000	chr6:2365000-2366000	POX_b02145	POX_f08103
interaction1472	chr2:725000-726000	chr7:1942000-1943000	POX_b02145	POX_g09172
interaction1473	chr5:761000-762000	chr6:2380000-2381000	POX_e06360	POX_f08108
interaction1474	chr2:627000-628000	chr4:3296000-3297000	POX_b02133	POX_d05914
interaction1475	chr5:761000-762000	chr6:2374000-2375000	POX_e06360	NaN
interaction1476	chr2:718000-719000	chr8:815000-816000	POX_b02143	POX_h09593
interaction1477	chr6:2376000-2377000	chr8:692000-693000	POX_f08107	NaN
interaction1478	chr2:710000-711000	chr6:2386000-2387000	NaN	POX_f08111
interaction1479	chr2:642000-643000	chr3:2889000-2890000	POX_b02139	POX_c04435
interaction1480	chr6:2514000-2515000	chr7:1776000-1777000	POX_f08117	POX_g09141
interaction1481	chr2:638000-639000	chr3:3031000-3032000	POX_b02137	POX_c04454,POX_c04455
interaction1482	chr2:641000-642000	chr8:811000-812000	POX_b02139	POX_h09591
interaction1483	chr2:638000-639000	chr3:3025000-3026000	POX_b02137	POX_c04452
interaction1484	chr6:2507000-2508000	chr8:815000-816000	NaN	POX_h09593
interaction1485	chr2:641000-642000	chr8:836000-837000	POX_b02139	POX_h09600
interaction1486	chr2:642000-643000	chr3:2999000-3000000	POX_b02139	POX_c04440
interaction1487	chr2:642000-643000	chr5:622000-623000	POX_b02139	POX_e06347
interaction1488	chr2:642000-643000	chr3:3001000-3002000	POX_b02139	NaN
interaction1489	chr6:2506000-2507000	chr8:818000-819000	POX_f08115	POX_h09594
interaction1490	chr6:2506000-2507000	chr7:2046000-2047000	POX_f08115	NaN
interaction1491	chr7:1813000-1814000	chr8:815000-816000	POX_g09158	POX_h09593
interaction1492	chr2:638000-639000	chr3:3010000-3011000	POX_b02137	POX_c04444
interaction1493	chr2:642000-643000	chr4:3431000-3432000	POX_b02139	POX_d05924
interaction1494	chr6:2514000-2515000	chr8:822000-823000	POX_f08117	POX_h09595
interaction1495	chr2:641000-642000	chr8:683000-684000	POX_b02139	POX_h09580
interaction1496	chr7:1810000-1811000	chr8:823000-824000	POX_g09157	POX_h09595
interaction1497	chr2:638000-639000	chr5:622000-623000	POX_b02137	POX_e06347
interaction1498	chr2:641000-642000	chr7:1953000-1954000	POX_b02139	NaN
interaction1499	chr2:638000-639000	chr5:644000-645000	POX_b02137	POX_e06354
interaction1500	chr7:1810000-1811000	chr8:649000-650000	POX_g09157	POX_h09567
interaction1501	chr7:1809000-1810000	chr8:822000-823000	POX_g09156	POX_h09595
interaction1502	chr6:2517000-2518000	chr8:821000-822000	POX_f08118,POX_f08119	POX_h09595
interaction1503	chr2:641000-642000	chr7:1811000-1812000	POX_b02139	POX_g09157
interaction1504	chr2:641000-642000	chr7:1806000-1807000	POX_b02139	POX_g09155
interaction1505	chr6:2520000-2521000	chr7:1873000-1874000	POX_f08119	NaN
interaction1506	chr2:641000-642000	chr6:2531000-2532000	POX_b02139	POX_f08122
interaction1507	chr2:641000-642000	chr6:2527000-2528000	POX_b02139	POX_f08121
interaction1508	chr2:638000-639000	chr6:2375000-2376000	POX_b02137	POX_f08107
interaction1509	chr2:641000-642000	chr6:2503000-2504000	POX_b02139	POX_f08114
interaction1510	chr6:2521000-2522000	chr8:673000-674000	POX_f08119	POX_h09577
interaction1511	chr2:638000-639000	chr3:2998000-2999000	POX_b02137	NaN
interaction1512	chr2:642000-643000	chr5:641000-642000	POX_b02139	POX_e06353
interaction1513	chr6:2369000-2370000	chr7:1786000-1787000	POX_f08104	POX_g09145
interaction1514	chr6:2502000-2503000	chr8:812000-813000	POX_f08114	POX_h09591,POX_h09592
interaction1515	chr2:679000-680000	chr6:2447000-2448000	NaN	NaN
interaction1516	chr2:680000-681000	chr8:787000-788000	NaN	NaN
interaction1517	chr2:689000-690000	chr4:3331000-3332000	NaN	NaN
interaction1518	chr6:2504000-2505000	chr7:1944000-1945000	NaN	NaN
interaction1519	chr7:1826000-1827000	chr8:685000-686000	NaN	POX_h09581
interaction1520	chr6:2504000-2505000	chr7:1821000-1822000	NaN	POX_g09161
interaction1521	chr6:2502000-2503000	chr8:808000-809000	POX_f08114	POX_h09590,POX_h09591
interaction1522	chr7:1813000-1814000	chr8:850000-851000	POX_g09158	POX_h09604
interaction1523	chr6:2502000-2503000	chr8:686000-687000	POX_f08114	POX_h09582,POX_h09583
interaction1524	chr2:690000-691000	chr5:767000-768000	NaN	POX_e06362
interaction1525	chr2:636000-637000	chr8:685000-686000	POX_b02137	POX_h09581
interaction1526	chr2:636000-637000	chr7:1868000-1869000	POX_b02137	POX_g09166
interaction1527	chr2:690000-691000	chr6:2476000-2477000	NaN	NaN
interaction1528	chr6:2502000-2503000	chr7:1975000-1976000	POX_f08114	POX_g09179
interaction1529	chr7:1824000-1825000	chr8:685000-686000	NaN	POX_h09581
interaction1530	chr2:637000-638000	chr6:2369000-2370000	POX_b02137	POX_f08104
interaction1531	chr2:637000-638000	chr7:1867000-1868000	POX_b02137	POX_g09165
interaction1532	chr2:6000-7000	chr7:2592000-2593000	POX_b01937	POX_g09377
interaction1533	chr6:2504000-2505000	chr8:691000-692000	NaN	POX_h09584
interaction1534	chr2:6000-7000	chr4:4067000-4068000	POX_b01937	NaN
interaction1535	chr6:2504000-2505000	chr8:807000-808000	NaN	NaN
interaction1536	chr2:638000-639000	chr3:2877000-2878000	POX_b02137	POX_c04430
interaction1537	chr2:6000-7000	chr4:4066000-4067000	POX_b01937	POX_d06152
interaction1538	chr2:6000-7000	chr4:4054000-4055000	POX_b01937	POX_d06147
interaction1539	chr2:638000-639000	chr3:2878000-2879000	POX_b02137	POX_c04430,POX_c04431
interaction1540	chr6:2506000-2507000	chr7:1806000-1807000	POX_f08115	POX_g09155
interaction1541	chr2:642000-643000	chr8:809000-810000	POX_b02139	POX_h09591
interaction1542	chr2:642000-643000	chr7:1865000-1866000	POX_b02139	POX_g09165
interaction1543	chr2:642000-643000	chr6:2504000-2505000	POX_b02139	NaN
interaction1544	chr6:2506000-2507000	chr7:1813000-1814000	POX_f08115	POX_g09158
interaction1545	chr2:642000-643000	chr5:769000-770000	POX_b02139	POX_e06363
interaction1546	chr2:641000-642000	chr6:2386000-2387000	POX_b02139	POX_f08111
interaction1547	chr2:638000-639000	chr6:2385000-2386000	POX_b02137	POX_f08110
interaction1548	chr6:2521000-2522000	chr8:823000-824000	POX_f08119	POX_h09595
interaction1549	chr2:640000-641000	chr5:786000-787000	POX_b02139	POX_e06367
interaction1550	chr6:2648000-2649000	chr7:2111000-2112000	POX_f08164	POX_g09213
interaction1551	chr2:640000-641000	chr4:3420000-3421000	POX_b02139	POX_d05920
interaction1552	chr2:640000-641000	chr4:3422000-3423000	POX_b02139	NaN
interaction1553	chr2:639000-640000	chr4:3307000-3308000	POX_b02138	POX_d05917
interaction1554	chr2:640000-641000	chr4:3436000-3437000	POX_b02139	POX_d05926
interaction1555	chr2:639000-640000	chr4:3291000-3292000	POX_b02138	POX_d05912,POX_d05913
interaction1556	chr2:640000-641000	chr6:2384000-2385000	POX_b02139	POX_f08109,POX_f08110
interaction1557	chr7:1795000-1796000	chr8:656000-657000	POX_g09149	POX_h09569,POX_h09570
interaction1558	chr2:640000-641000	chr6:2413000-2414000	POX_b02139	NaN
interaction1559	chr6:2585000-2586000	chr7:2038000-2039000	POX_f08139	POX_g09199
interaction1560	chr2:640000-641000	chr8:809000-810000	POX_b02139	POX_h09591
interaction1561	chr2:640000-641000	chr8:813000-814000	POX_b02139	POX_h09592,POX_h09593
interaction1562	chr2:641000-642000	chr3:2843000-2844000	POX_b02139	POX_c04417
interaction1563	chr2:641000-642000	chr3:2878000-2879000	POX_b02139	POX_c04430,POX_c04431
interaction1564	chr2:639000-640000	chr4:3310000-3311000	POX_b02138	POX_d05918
interaction1565	chr2:640000-641000	chr3:2886000-2887000	POX_b02139	POX_c04434
interaction1566	chr6:2926000-2927000	chr8:1571000-1572000	NaN	POX_h09839
interaction1567	chr2:639000-640000	chr8:816000-817000	POX_b02138	POX_h09594
interaction1568	chr2:639000-640000	chr8:812000-813000	POX_b02138	POX_h09591,POX_h09592
interaction1569	chr2:639000-640000	chr8:810000-811000	POX_b02138	POX_h09591
interaction1570	chr6:3040000-3041000	chr7:1162000-1163000	POX_f08270	POX_g08949
interaction1571	chr6:35000-36000	chr8:2000-3000	POX_f07343	POX_h09378,POX_h09379
interaction1572	chr6:38000-39000	chr8:32000-33000	NaN	NaN
interaction1573	chr2:639000-640000	chr6:2352000-2353000	POX_b02138	NaN
interaction1574	chr6:3769000-3770000	chr7:2592000-2593000	NaN	POX_g09377
interaction1575	chr6:3746000-3747000	chr8:3000-4000	POX_f08519	POX_h09379
interaction1576	chr6:3768000-3769000	chr8:2000-3000	NaN	POX_h09378,POX_h09379
interaction1577	chr6:3764000-3765000	chr7:2575000-2576000	POX_f08526	POX_g09369
interaction1578	chr6:3764000-3765000	chr7:2587000-2588000	POX_f08526	POX_g09374
interaction1579	chr2:639000-640000	chr5:644000-645000	POX_b02138	POX_e06354
interaction1580	chr6:3764000-3765000	chr8:117000-118000	POX_f08526	POX_h09413
interaction1581	chr2:639000-640000	chr3:2877000-2878000	POX_b02138	POX_c04430
interaction1582	chr6:2576000-2577000	chr8:876000-877000	POX_f08135	NaN
interaction1583	chr6:2570000-2571000	chr7:1806000-1807000	POX_f08133	POX_g09155
interaction1584	chr6:2529000-2530000	chr8:830000-831000	POX_f08122	POX_h09598
interaction1585	chr2:641000-642000	chr6:2375000-2376000	POX_b02139	POX_f08107
interaction1586	chr2:641000-642000	chr6:2369000-2370000	POX_b02139	POX_f08104
interaction1587	chr2:641000-642000	chr5:793000-794000	POX_b02139	POX_e06369
interaction1588	chr6:2525000-2526000	chr8:810000-811000	POX_f08120,POX_f08121	POX_h09591
interaction1589	chr2:641000-642000	chr5:775000-776000	POX_b02139	POX_e06364
interaction1590	chr6:2526000-2527000	chr7:1817000-1818000	POX_f08121	POX_g09159
interaction1591	chr2:641000-642000	chr5:774000-775000	POX_b02139	POX_e06364
interaction1592	chr6:2526000-2527000	chr8:864000-865000	POX_f08121	POX_h09608
interaction1593	chr2:641000-642000	chr5:762000-763000	POX_b02139	POX_e06360
interaction1594	chr7:1651000-1652000	chr8:476000-477000	POX_g09104	NaN
interaction1595	chr6:2527000-2528000	chr7:2001000-2002000	POX_f08121	POX_g09186
interaction1596	chr6:2529000-2530000	chr7:1824000-1825000	POX_f08122	NaN
interaction1597	chr2:641000-642000	chr5:710000-711000	POX_b02139	NaN
interaction1598	chr2:641000-642000	chr5:694000-695000	POX_b02139	NaN
interaction1599	chr2:641000-642000	chr5:629000-630000	POX_b02139	POX_e06349
interaction1600	chr6:2549000-2550000	chr8:820000-821000	POX_f08123	POX_h09595
interaction1601	chr6:2533000-2534000	chr7:1754000-1755000	POX_f08122	POX_g09134
interaction1602	chr6:2535000-2536000	chr8:837000-838000	POX_f08122	POX_h09600
interaction1603	chr2:641000-642000	chr4:3435000-3436000	POX_b02139	POX_d05926
interaction1604	chr2:638000-639000	chr8:683000-684000	POX_b02137	POX_h09580
interaction1605	chr6:2536000-2537000	chr8:688000-689000	POX_f08122	POX_h09583
interaction1606	chr2:638000-639000	chr8:810000-811000	POX_b02137	POX_h09591
interaction1607	chr2:641000-642000	chr4:3425000-3426000	POX_b02139	POX_d05922
interaction1608	chr6:2539000-2540000	chr8:668000-669000	POX_f08122	POX_h09575,POX_h09576
interaction1609	chr2:641000-642000	chr4:3420000-3421000	POX_b02139	POX_d05920
interaction1610	chr6:2546000-2547000	chr8:842000-843000	POX_f08123	POX_h09603
interaction1611	chr2:641000-642000	chr4:3305000-3306000	POX_b02139	POX_d05917
interaction1612	chr2:641000-642000	chr4:3304000-3305000	POX_b02139	NaN
interaction1613	chr2:641000-642000	chr4:3290000-3291000	POX_b02139	POX_d05912
interaction1614	chr6:2549000-2550000	chr7:2052000-2053000	POX_f08123	NaN
interaction1615	chr2:690000-691000	chr7:1866000-1867000	NaN	POX_g09165
interaction1616	chr2:636000-637000	chr7:1809000-1810000	POX_b02137	POX_g09156
interaction1617	chr6:2502000-2503000	chr7:1806000-1807000	POX_f08114	POX_g09155
interaction1618	chr6:2380000-2381000	chr8:674000-675000	POX_f08108	NaN
interaction1619	chr2:708000-709000	chr5:632000-633000	POX_b02140,POX_b02141	POX_e06350
interaction1620	chr7:1959000-1960000	chr8:678000-679000	NaN	NaN
interaction1621	chr6:2380000-2381000	chr8:682000-683000	POX_f08108	POX_h09580
interaction1622	chr2:708000-709000	chr5:757000-758000	POX_b02140,POX_b02141	NaN
interaction1623	chr2:708000-709000	chr5:762000-763000	POX_b02140,POX_b02141	POX_e06360
interaction1624	chr6:2380000-2381000	chr8:679000-680000	POX_f08108	POX_h09579
interaction1625	chr2:708000-709000	chr6:2382000-2383000	POX_b02140,POX_b02141	NaN
interaction1626	chr6:2383000-2384000	chr8:838000-839000	POX_f08109,POX_f08110	POX_h09601
interaction1627	chr7:1960000-1961000	chr8:686000-687000	NaN	POX_h09582,POX_h09583
interaction1628	chr2:634000-635000	chr7:1986000-1987000	POX_b02136	POX_g09181
interaction1629	chr2:708000-709000	chr6:2386000-2387000	POX_b02140,POX_b02141	POX_f08111
interaction1630	chr6:2380000-2381000	chr7:1777000-1778000	POX_f08108	POX_g09141
interaction1631	chr2:634000-635000	chr7:1813000-1814000	POX_b02136	POX_g09158
interaction1632	chr2:708000-709000	chr6:2517000-2518000	POX_b02140,POX_b02141	POX_f08118,POX_f08119
interaction1633	chr2:708000-709000	chr4:3311000-3312000	POX_b02140,POX_b02141	POX_d05918
interaction1634	chr7:1950000-1951000	chr8:729000-730000	NaN	POX_h09587
interaction1635	chr2:708000-709000	chr4:3309000-3310000	POX_b02140,POX_b02141	POX_d05918
interaction1636	chr6:2380000-2381000	chr8:815000-816000	POX_f08108	POX_h09593
interaction1637	chr2:708000-709000	chr3:2898000-2899000	POX_b02140,POX_b02141	NaN
interaction1638	chr2:708000-709000	chr3:2878000-2879000	POX_b02140,POX_b02141	POX_c04430,POX_c04431
interaction1639	chr2:708000-709000	chr3:2877000-2878000	POX_b02140,POX_b02141	POX_c04430
interaction1640	chr7:1950000-1951000	chr8:728000-729000	NaN	POX_h09587
interaction1641	chr7:1943000-1944000	chr8:687000-688000	POX_g09172	POX_h09583
interaction1642	chr2:707000-708000	chr8:829000-830000	POX_b02140	POX_h09598
interaction1643	chr2:707000-708000	chr8:822000-823000	POX_b02140	POX_h09595
interaction1644	chr7:1943000-1944000	chr8:683000-684000	POX_g09172	POX_h09580
interaction1645	chr6:2380000-2381000	chr8:822000-823000	POX_f08108	POX_h09595
interaction1646	chr6:2380000-2381000	chr8:823000-824000	POX_f08108	POX_h09595
interaction1647	chr7:1942000-1943000	chr8:687000-688000	POX_g09172	POX_h09583
interaction1648	chr6:2382000-2383000	chr8:679000-680000	NaN	POX_h09579
interaction1649	chr6:2383000-2384000	chr8:815000-816000	POX_f08109,POX_f08110	POX_h09593
interaction1650	chr2:708000-709000	chr7:1865000-1866000	POX_b02140,POX_b02141	POX_g09165
interaction1651	chr6:2379000-2380000	chr8:823000-824000	POX_f08108	POX_h09595
interaction1652	chr2:708000-709000	chr7:1867000-1868000	POX_b02140,POX_b02141	POX_g09165
interaction1653	chr6:2375000-2376000	chr8:808000-809000	POX_f08107	POX_h09590,POX_h09591
interaction1654	chr2:710000-711000	chr5:645000-646000	NaN	POX_e06354,POX_e06355
interaction1655	chr2:634000-635000	chr4:3310000-3311000	POX_b02136	POX_d05918
interaction1656	chr2:710000-711000	chr5:643000-644000	NaN	POX_e06353
interaction1657	chr2:710000-711000	chr4:3430000-3431000	NaN	POX_d05924
interaction1658	chr7:1966000-1967000	chr8:691000-692000	POX_g09175	POX_h09584
interaction1659	chr2:634000-635000	chr4:3431000-3432000	POX_b02136	POX_d05924
interaction1660	chr6:2373000-2374000	chr8:828000-829000	POX_f08106	POX_h09597,POX_h09598
interaction1661	chr2:634000-635000	chr4:3434000-3435000	POX_b02136	POX_d05926
interaction1662	chr6:2374000-2375000	chr7:1822000-1823000	NaN	POX_g09161
interaction1663	chr2:710000-711000	chr4:3331000-3332000	NaN	NaN
interaction1664	chr6:2374000-2375000	chr8:813000-814000	NaN	POX_h09592,POX_h09593
interaction1665	chr7:1965000-1966000	chr8:690000-691000	POX_g09175	POX_h09584
interaction1666	chr2:634000-635000	chr5:641000-642000	POX_b02136	POX_e06353
interaction1667	chr2:710000-711000	chr3:2886000-2887000	NaN	POX_c04434
interaction1668	chr2:710000-711000	chr3:2884000-2885000	NaN	POX_c04433,POX_c04434
interaction1669	chr7:1961000-1962000	chr8:728000-729000	NaN	POX_h09587
interaction1670	chr6:2376000-2377000	chr7:1864000-1865000	POX_f08107	NaN
interaction1671	chr6:2376000-2377000	chr7:1947000-1948000	POX_f08107	POX_g09173
interaction1672	chr6:2376000-2377000	chr8:679000-680000	POX_f08107	POX_h09579
interaction1673	chr2:634000-635000	chr5:764000-765000	POX_b02136	POX_e06361
interaction1674	chr2:709000-710000	chr4:3421000-3422000	POX_b02141	POX_d05920
interaction1675	chr2:634000-635000	chr5:767000-768000	POX_b02136	POX_e06362
interaction1676	chr6:3768000-3769000	chr7:1000-2000	NaN	POX_g08528
interaction1677	chr2:709000-710000	chr4:3331000-3332000	POX_b02141	NaN
interaction1678	chr2:709000-710000	chr3:2869000-2870000	POX_b02141	POX_c04427
interaction1679	chr6:2376000-2377000	chr8:811000-812000	POX_f08107	POX_h09591
interaction1680	chr2:708000-709000	chr8:807000-808000	POX_b02140,POX_b02141	NaN
interaction1681	chr6:2378000-2379000	chr7:1826000-1827000	NaN	NaN
interaction1682	chr2:708000-709000	chr8:784000-785000	POX_b02140,POX_b02141	NaN
interaction1683	chr2:708000-709000	chr7:1966000-1967000	POX_b02140,POX_b02141	POX_g09175
interaction1684	chr2:707000-708000	chr8:728000-729000	POX_b02140	POX_h09587
interaction1685	chr2:707000-708000	chr8:687000-688000	POX_b02140	POX_h09583
interaction1686	chr2:690000-691000	chr7:1950000-1951000	NaN	NaN
interaction1687	chr2:636000-637000	chr4:3423000-3424000	POX_b02137	POX_d05921
interaction1688	chr2:696000-697000	chr6:2476000-2477000	NaN	NaN
interaction1689	chr2:696000-697000	chr6:2499000-2500000	NaN	NaN
interaction1690	chr6:2494000-2495000	chr8:678000-679000	NaN	NaN
interaction1691	chr2:696000-697000	chr6:2528000-2529000	NaN	NaN
interaction1692	chr6:2491000-2492000	chr8:784000-785000	NaN	NaN
interaction1693	chr7:1864000-1865000	chr8:667000-668000	NaN	POX_h09575
interaction1694	chr6:2419000-2420000	chr8:690000-691000	NaN	POX_h09584
interaction1695	chr2:707000-708000	chr8:682000-683000	POX_b02140	POX_h09580
interaction1696	chr2:636000-637000	chr4:3291000-3292000	POX_b02137	POX_d05912,POX_d05913
interaction1697	chr6:2413000-2414000	chr7:1869000-1870000	NaN	POX_g09166,POX_g09167
interaction1698	chr6:2401000-2402000	chr8:810000-811000	NaN	POX_h09591
interaction1699	chr5:710000-711000	chr7:1865000-1866000	NaN	POX_g09165
interaction1700	chr6:2400000-2401000	chr7:1942000-1943000	NaN	POX_g09172
interaction1701	chr6:2400000-2401000	chr7:1874000-1875000	NaN	NaN
interaction1702	chr6:2494000-2495000	chr8:690000-691000	NaN	POX_h09584
interaction1703	chr2:696000-697000	chr6:2400000-2401000	NaN	NaN
interaction1704	chr2:696000-697000	chr5:766000-767000	NaN	POX_e06361
interaction1705	chr2:636000-637000	chr5:772000-773000	POX_b02137	POX_e06363
interaction1706	chr2:636000-637000	chr6:2375000-2376000	POX_b02137	POX_f08107
interaction1707	chr2:696000-697000	chr5:765000-766000	NaN	POX_e06361
interaction1708	chr7:1826000-1827000	chr8:820000-821000	NaN	POX_h09595
interaction1709	chr6:2499000-2500000	chr7:1809000-1810000	NaN	POX_g09156
interaction1710	chr2:696000-697000	chr5:694000-695000	NaN	NaN
interaction1711	chr2:696000-697000	chr4:3302000-3303000	NaN	POX_d05916
interaction1712	chr2:696000-697000	chr4:3263000-3264000	NaN	POX_d05905
interaction1713	chr6:2499000-2500000	chr8:687000-688000	NaN	POX_h09583
interaction1714	chr2:695000-696000	chr5:722000-723000	NaN	NaN
interaction1715	chr6:2500000-2501000	chr8:728000-729000	POX_f08113	POX_h09587
interaction1716	chr2:695000-696000	chr4:3307000-3308000	NaN	POX_d05917
interaction1717	chr6:2500000-2501000	chr8:821000-822000	POX_f08113	POX_h09595
interaction1718	chr2:693000-694000	chr3:2998000-2999000	NaN	NaN
interaction1719	chr6:2387000-2388000	chr7:1275000-1276000	NaN	NaN
interaction1720	chr2:707000-708000	chr4:3302000-3303000	POX_b02140	POX_d05916
interaction1721	chr2:635000-636000	chr8:679000-680000	POX_b02136,POX_b02137	POX_h09579
interaction1722	chr2:635000-636000	chr4:3307000-3308000	POX_b02136,POX_b02137	POX_d05917
interaction1723	chr6:2384000-2385000	chr7:1868000-1869000	POX_f08109,POX_f08110	POX_g09166
interaction1724	chr6:2384000-2385000	chr8:822000-823000	POX_f08109,POX_f08110	POX_h09595
interaction1725	chr2:707000-708000	chr7:1809000-1810000	POX_b02140	POX_g09156
interaction1726	chr6:2385000-2386000	chr7:1947000-1948000	POX_f08110	POX_g09173
interaction1727	chr2:634000-635000	chr8:814000-815000	POX_b02136	POX_h09593
interaction1728	chr2:707000-708000	chr6:2521000-2522000	POX_b02140	POX_f08119
interaction1729	chr7:1874000-1875000	chr8:820000-821000	NaN	POX_h09595
interaction1730	chr6:2385000-2386000	chr7:1972000-1973000	POX_f08110	POX_g09178
interaction1731	chr2:707000-708000	chr6:2500000-2501000	POX_b02140	POX_f08113
interaction1732	chr2:707000-708000	chr6:2494000-2495000	POX_b02140	NaN
interaction1733	chr6:2385000-2386000	chr8:727000-728000	POX_f08110	NaN
interaction1734	chr2:635000-636000	chr3:2867000-2868000	POX_b02136,POX_b02137	POX_c04425,POX_c04426
interaction1735	chr2:707000-708000	chr6:2385000-2386000	POX_b02140	POX_f08110
interaction1736	chr7:1865000-1866000	chr8:687000-688000	POX_g09165	POX_h09583
interaction1737	chr2:707000-708000	chr6:2377000-2378000	POX_b02140	POX_f08107
interaction1738	chr6:2387000-2388000	chr7:1266000-1267000	NaN	POX_g08981
interaction1739	chr6:2385000-2386000	chr8:819000-820000	POX_f08110	POX_h09594
interaction1740	chr2:707000-708000	chr5:781000-782000	POX_b02140	NaN
interaction1741	chr7:1864000-1865000	chr8:857000-858000	NaN	POX_h09606
interaction1742	chr7:1864000-1865000	chr8:819000-820000	NaN	POX_h09594
interaction1743	chr2:635000-636000	chr4:3310000-3311000	POX_b02136,POX_b02137	POX_d05918
interaction1744	chr2:635000-636000	chr6:2386000-2387000	POX_b02136,POX_b02137	POX_f08111
interaction1745	chr6:2386000-2387000	chr7:1874000-1875000	POX_f08111	NaN
interaction1746	chr2:707000-708000	chr5:722000-723000	POX_b02140	NaN
interaction1747	chr6:2386000-2387000	chr7:1969000-1970000	POX_f08111	POX_g09176
interaction1748	chr2:707000-708000	chr5:640000-641000	POX_b02140	POX_e06353
interaction1749	chr2:707000-708000	chr4:3457000-3458000	POX_b02140	NaN
interaction1750	chr2:635000-636000	chr6:2513000-2514000	POX_b02136,POX_b02137	POX_f08117
interaction1751	chr6:2386000-2387000	chr8:682000-683000	POX_f08111	POX_h09580
interaction1752	chr2:635000-636000	chr6:2534000-2535000	POX_b02136,POX_b02137	POX_f08122
interaction1753	chr4:3310000-3311000	chr7:1795000-1796000	POX_d05918	POX_g09149
interaction1754	chr3:2847000-2848000	chr7:2022000-2023000	POX_c04419	POX_g09192
interaction1755	chr5:710000-711000	chr6:2502000-2503000	NaN	POX_f08114
interaction1756	chr4:3431000-3432000	chr8:691000-692000	POX_d05924	POX_h09584
interaction1757	chr4:3488000-3489000	chr5:799000-800000	NaN	POX_e06371
interaction1758	chr4:3479000-3480000	chr7:1809000-1810000	POX_d05936	POX_g09156
interaction1759	chr3:4078000-4079000	chr4:4057000-4058000	POX_c04783,POX_c04784	POX_d06149
interaction1760	chr3:4078000-4079000	chr5:17000-18000	POX_c04783,POX_c04784	POX_e06154
interaction1761	chr3:4078000-4079000	chr6:10000-11000	POX_c04783,POX_c04784	POX_f07333
interaction1762	chr3:4078000-4079000	chr7:2590000-2591000	POX_c04783,POX_c04784	POX_g09376
interaction1763	chr4:3477000-3478000	chr6:2373000-2374000	NaN	POX_f08106
interaction1764	chr4:3475000-3476000	chr5:577000-578000	POX_d05935	POX_e06331
interaction1765	chr3:4079000-4080000	chr4:0-1000	POX_c04784,POX_c04785	POX_d04787
interaction1766	chr3:4079000-4080000	chr6:3766000-3767000	POX_c04784,POX_c04785	POX_f08527
interaction1767	chr4:3470000-3471000	chr5:759000-760000	NaN	POX_e06359
interaction1768	chr4:3469000-3470000	chr5:613000-614000	NaN	POX_e06343
interaction1769	chr3:4080000-4081000	chr5:14000-15000	POX_c04785	POX_e06153
interaction1770	chr4:3455000-3456000	chr6:2365000-2366000	POX_d05930,POX_d05931	POX_f08103
interaction1771	chr3:4080000-4081000	chr5:3808000-3809000	POX_c04785	POX_e07330,POX_e07331
interaction1772	chr4:3452000-3453000	chr6:2376000-2377000	POX_d05929	POX_f08107
interaction1773	chr3:4080000-4081000	chr6:0-1000	POX_c04785	POX_f07332
interaction1774	chr3:4077000-4078000	chr6:3768000-3769000	POX_c04782	NaN
interaction1775	chr3:4076000-4077000	chr8:3000-4000	POX_c04782	POX_h09379
interaction1776	chr4:3000-4000	chr5:3798000-3799000	NaN	POX_e07327
interaction1777	chr3:4074000-4075000	chr8:1000-2000	POX_c04780	POX_h09378
interaction1778	chr3:4070000-4071000	chr6:3762000-3763000	NaN	POX_f08525
interaction1779	chr3:4070000-4071000	chr8:32000-33000	NaN	NaN
interaction1780	chr3:4070000-4071000	chr8:50000-51000	NaN	NaN
interaction1781	chr3:4070000-4071000	chr8:77000-78000	NaN	POX_h09396
interaction1782	chr4:4017000-4018000	chr8:79000-80000	POX_d06134	POX_h09397
interaction1783	chr4:4011000-4012000	chr7:2580000-2581000	POX_d06133	POX_g09371
interaction1784	chr4:3919000-3920000	chr7:557000-558000	POX_d06098	POX_g08724
interaction1785	chr4:3584000-3585000	chr6:2648000-2649000	POX_d05973	POX_f08164
interaction1786	chr4:3000-4000	chr5:3808000-3809000	NaN	POX_e07330,POX_e07331
interaction1787	chr4:3572000-3573000	chr5:834000-835000	POX_d05971	NaN
interaction1788	chr3:4075000-4076000	chr4:0-1000	POX_c04781	POX_d04787
interaction1789	chr4:3507000-3508000	chr8:859000-860000	POX_d05946	POX_h09606
interaction1790	chr4:3501000-3502000	chr6:2545000-2546000	POX_d05944	POX_f08123
interaction1791	chr4:3000-4000	chr8:3000-4000	NaN	POX_h09379
interaction1792	chr3:4075000-4076000	chr8:2000-3000	POX_c04781	POX_h09378,POX_h09379
interaction1793	chr4:3000-4000	chr6:9000-10000	NaN	POX_f07333
interaction1794	chr4:3452000-3453000	chr5:772000-773000	POX_d05929	POX_e06363
interaction1795	chr4:3451000-3452000	chr8:829000-830000	POX_d05929	POX_h09598
interaction1796	chr3:4080000-4081000	chr8:32000-33000	POX_c04785	NaN
interaction1797	chr3:0-1000	chr4:6000-7000	NaN	NaN
interaction1798	chr3:4000-5000	chr6:14000-15000	POX_c03478	POX_f07335
interaction1799	chr3:4000-5000	chr6:1000-2000	POX_c03478	POX_f07332
interaction1800	chr3:4000-5000	chr7:8000-9000	POX_c03478	POX_g08531
interaction1801	chr3:4000-5000	chr8:3000-4000	POX_c03478	POX_h09379
interaction1802	chr4:3435000-3436000	chr8:688000-689000	POX_d05926	POX_h09583
interaction1803	chr3:0-1000	chr4:2000-3000	NaN	NaN
interaction1804	chr3:0-1000	chr4:5000-6000	NaN	NaN
interaction1805	chr4:3435000-3436000	chr7:1787000-1788000	POX_d05926	POX_g09145
interaction1806	chr4:3437000-3438000	chr5:618000-619000	POX_d05926	POX_e06345
interaction1807	chr3:0-1000	chr5:3802000-3803000	NaN	POX_e07328
interaction1808	chr3:0-1000	chr5:3806000-3807000	NaN	POX_e07330
interaction1809	chr4:3434000-3435000	chr6:2369000-2370000	POX_d05926	POX_f08104
interaction1810	chr3:0-1000	chr6:1000-2000	NaN	POX_f07332
interaction1811	chr3:0-1000	chr6:3767000-3768000	NaN	POX_f08527
interaction1812	chr4:3434000-3435000	chr6:2367000-2368000	POX_d05926	NaN
interaction1813	chr4:3434000-3435000	chr5:775000-776000	POX_d05926	POX_e06364
interaction1814	chr3:4000-5000	chr6:11000-12000	POX_c03478	POX_f07333
interaction1815	chr4:3437000-3438000	chr5:775000-776000	POX_d05926	POX_e06364
interaction1816	chr4:3451000-3452000	chr6:2547000-2548000	POX_d05929	POX_f08123
interaction1817	chr4:3447000-3448000	chr7:1814000-1815000	POX_d05928	POX_g09158,POX_g09159
interaction1818	chr3:4080000-4081000	chr8:0-1000	POX_c04785	POX_h09378
interaction1819	chr4:3448000-3449000	chr8:824000-825000	POX_d05928	POX_h09595,POX_h09596
interaction1820	chr3:4081000-4082000	chr6:1000-2000	POX_c04786	POX_f07332
interaction1821	chr4:3448000-3449000	chr6:2419000-2420000	POX_d05928	NaN
interaction1822	chr3:4081000-4082000	chr6:3766000-3767000	POX_c04786	POX_f08527
interaction1823	chr4:3448000-3449000	chr5:853000-854000	POX_d05928	POX_e06393
interaction1824	chr3:4081000-4082000	chr6:3767000-3768000	POX_c04786	POX_f08527
interaction1825	chr3:4081000-4082000	chr7:1000-2000	POX_c04786	POX_g08528
interaction1826	chr3:4000-5000	chr5:3797000-3798000	POX_c03478	POX_e07326
interaction1827	chr4:3445000-3446000	chr6:2530000-2531000	POX_d05928	POX_f08122
interaction1828	chr4:3445000-3446000	chr6:2371000-2372000	POX_d05928	NaN
interaction1829	chr4:3439000-3440000	chr8:672000-673000	NaN	POX_h09577
interaction1830	chr4:3439000-3440000	chr7:1988000-1989000	NaN	POX_g09181
interaction1831	chr4:3437000-3438000	chr8:857000-858000	POX_d05926	POX_h09606
interaction1832	chr4:3437000-3438000	chr6:2347000-2348000	POX_d05926	POX_f08099
interaction1833	chr3:4000-5000	chr4:8000-9000	POX_c03478	POX_d04788
interaction1834	chr3:4070000-4071000	chr5:56000-57000	NaN	POX_e06163
interaction1835	chr3:4070000-4071000	chr5:33000-34000	NaN	POX_e06161
interaction1836	chr3:4070000-4071000	chr4:8000-9000	NaN	POX_d04788
interaction1837	chr3:3042000-3043000	chr4:3423000-3424000	POX_c04458	POX_d05921
interaction1838	chr3:3039000-3040000	chr7:1810000-1811000	POX_c04457	POX_g09157
interaction1839	chr3:3039000-3040000	chr8:681000-682000	POX_c04457	POX_h09580
interaction1840	chr3:3039000-3040000	chr8:813000-814000	POX_c04457	POX_h09592,POX_h09593
interaction1841	chr3:3040000-3041000	chr4:3192000-3193000	POX_c04457	POX_d05880
interaction1842	chr3:3040000-3041000	chr6:2595000-2596000	POX_c04457	POX_f08144
interaction1843	chr3:3040000-3041000	chr7:1814000-1815000	POX_c04457	POX_g09158,POX_g09159
interaction1844	chr4:4066000-4067000	chr8:3000-4000	POX_d06152	POX_h09379
interaction1845	chr3:3042000-3043000	chr7:1810000-1811000	POX_c04458	POX_g09157
interaction1846	chr3:3039000-3040000	chr5:776000-777000	POX_c04457	NaN
interaction1847	chr3:3042000-3043000	chr8:667000-668000	POX_c04458	POX_h09575
interaction1848	chr3:3042000-3043000	chr8:680000-681000	POX_c04458	NaN
interaction1849	chr3:3043000-3044000	chr8:631000-632000	POX_c04459	NaN
interaction1850	chr3:3048000-3049000	chr5:765000-766000	POX_c04462	POX_e06361
interaction1851	chr3:3049000-3050000	chr5:603000-604000	POX_c04462	POX_e06339
interaction1852	chr3:3049000-3050000	chr5:623000-624000	POX_c04462	POX_e06347
interaction1853	chr3:3066000-3067000	chr6:2384000-2385000	NaN	POX_f08109,POX_f08110
interaction1854	chr3:3039000-3040000	chr7:1809000-1810000	POX_c04457	POX_g09156
interaction1855	chr3:3039000-3040000	chr5:773000-774000	POX_c04457	POX_e06363,POX_e06364
interaction1856	chr3:3071000-3072000	chr5:617000-618000	NaN	POX_e06344,POX_e06345
interaction1857	chr3:3029000-3030000	chr5:641000-642000	POX_c04454	POX_e06353
interaction1858	chr3:3026000-3027000	chr6:2562000-2563000	POX_c04452	POX_f08128
interaction1859	chr3:3026000-3027000	chr7:1813000-1814000	POX_c04452	POX_g09158
interaction1860	chr3:3026000-3027000	chr7:2001000-2002000	POX_c04452	POX_g09186
interaction1861	chr3:3026000-3027000	chr8:821000-822000	POX_c04452	POX_h09595
interaction1862	chr4:0-1000	chr5:3809000-3810000	POX_d04787	POX_e07331
interaction1863	chr3:3028000-3029000	chr6:2521000-2522000	POX_c04454	POX_f08119
interaction1864	chr4:0-1000	chr5:3807000-3808000	POX_d04787	POX_e07330
interaction1865	chr3:3029000-3030000	chr7:1969000-1970000	POX_c04454	POX_g09176
interaction1866	chr3:3038000-3039000	chr8:891000-892000	POX_c04457	POX_h09615
interaction1867	chr3:3030000-3031000	chr4:3293000-3294000	POX_c04454	POX_d05913
interaction1868	chr3:3030000-3031000	chr5:638000-639000	POX_c04454	POX_e06351
interaction1869	chr3:3034000-3035000	chr7:1784000-1785000	POX_c04456	POX_g09144
interaction1870	chr3:3034000-3035000	chr7:2134000-2135000	POX_c04456	POX_g09222
interaction1871	chr3:3034000-3035000	chr8:635000-636000	POX_c04456	POX_h09560,POX_h09561
interaction1872	chr3:3036000-3037000	chr4:3307000-3308000	POX_c04456	POX_d05917
interaction1873	chr4:4000-5000	chr6:1000-2000	NaN	POX_f07332
interaction1874	chr3:3069000-3070000	chr4:3462000-3463000	NaN	NaN
interaction1875	chr3:3106000-3107000	chr5:570000-571000	POX_c04478	POX_e06328,POX_e06329
interaction1876	chr3:4069000-4070000	chr6:10000-11000	NaN	POX_f07333
interaction1877	chr3:4024000-4025000	chr8:78000-79000	POX_c04769	POX_h09396
interaction1878	chr4:4060000-4061000	chr7:2592000-2593000	POX_d06150	POX_g09377
interaction1879	chr3:3615000-3616000	chr8:621000-622000	POX_c04649	POX_h09557
interaction1880	chr4:4060000-4061000	chr6:3752000-3753000	POX_d06150	POX_f08521
interaction1881	chr3:3767000-3768000	chr6:11000-12000	POX_c04706	POX_f07333
interaction1882	chr3:3875000-3876000	chr4:3587000-3588000	POX_c04738	POX_d05974
interaction1883	chr3:3915000-3916000	chr5:109000-110000	POX_c04745	POX_e06171
interaction1884	chr3:4016000-4017000	chr8:34000-35000	POX_c04768	NaN
interaction1885	chr3:4058000-4059000	chr8:33000-34000	POX_c04777	NaN
interaction1886	chr3:3000-4000	chr8:3000-4000	POX_c03477	POX_h09379
interaction1887	chr3:4060000-4061000	chr8:47000-48000	NaN	POX_h09387
interaction1888	chr3:4063000-4064000	chr8:47000-48000	NaN	POX_h09387
interaction1889	chr3:4063000-4064000	chr8:60000-61000	NaN	NaN
interaction1890	chr4:4051000-4052000	chr7:2580000-2581000	NaN	POX_g09371
interaction1891	chr3:4064000-4065000	chr8:7000-8000	NaN	POX_h09381
interaction1892	chr3:4066000-4067000	chr8:0-1000	POX_c04779	POX_h09378
interaction1893	chr3:4069000-4070000	chr4:13000-14000	NaN	NaN
interaction1894	chr3:3535000-3536000	chr6:80000-81000	POX_c04623	NaN
interaction1895	chr4:4061000-4062000	chr7:2588000-2589000	POX_d06150	POX_g09375
interaction1896	chr3:3113000-3114000	chr5:604000-605000	POX_c04481	POX_e06340
interaction1897	chr4:4063000-4064000	chr6:3768000-3769000	POX_d06151	NaN
interaction1898	chr3:3136000-3137000	chr5:799000-800000	POX_c04490,POX_c04491	POX_e06371
interaction1899	chr3:3213000-3214000	chr7:1984000-1985000	POX_c04518	POX_g09181
interaction1900	chr3:3340000-3341000	chr6:147000-148000	POX_c04558	NaN
interaction1901	chr4:4066000-4067000	chr6:3768000-3769000	POX_d06152	NaN
interaction1902	chr4:4065000-4066000	chr6:3767000-3768000	NaN	POX_f08527
interaction1903	chr4:4063000-4064000	chr8:3000-4000	POX_d06151	POX_h09379
interaction1904	chr4:4063000-4064000	chr6:3769000-3770000	POX_d06151	NaN
interaction1905	chr4:4063000-4064000	chr5:3806000-3807000	POX_d06151	POX_e07330
interaction1906	chr3:3000-4000	chr5:3805000-3806000	POX_c03477	POX_e07329
interaction1907	chr4:4062000-4063000	chr8:87000-88000	POX_d06151	POX_h09401
interaction1908	chr4:4062000-4063000	chr7:2592000-2593000	POX_d06151	POX_g09377
interaction1909	chr4:4062000-4063000	chr6:3769000-3770000	POX_d06151	NaN
interaction1910	chr4:4062000-4063000	chr5:3806000-3807000	POX_d06151	POX_e07330
interaction1911	chr4:4061000-4062000	chr7:2592000-2593000	POX_d06150	POX_g09377
interaction1912	chr3:3000-4000	chr5:3799000-3800000	POX_c03477	POX_e07327
interaction1913	chr3:3000-4000	chr5:3803000-3804000	POX_c03477	POX_e07328
interaction1914	chr4:3431000-3432000	chr8:820000-821000	POX_d05924	POX_h09595
interaction1915	chr4:3431000-3432000	chr7:2006000-2007000	POX_d05924	POX_g09186
interaction1916	chr3:3025000-3026000	chr7:1965000-1966000	POX_c04452	POX_g09175
interaction1917	chr3:5000-6000	chr4:2000-3000	POX_c03478	NaN
interaction1918	chr4:3299000-3300000	chr5:643000-644000	POX_d05915	POX_e06353
interaction1919	chr4:3331000-3332000	chr7:1867000-1868000	NaN	POX_g09165
interaction1920	chr4:3299000-3300000	chr8:829000-830000	POX_d05915	POX_h09598
interaction1921	chr4:3300000-3301000	chr8:810000-811000	POX_d05916	POX_h09591
interaction1922	chr4:3301000-3302000	chr5:775000-776000	POX_d05916	POX_e06364
interaction1923	chr4:3301000-3302000	chr6:2516000-2517000	POX_d05916	POX_f08118
interaction1924	chr4:3301000-3302000	chr8:824000-825000	POX_d05916	POX_h09595,POX_h09596
interaction1925	chr4:3331000-3332000	chr7:1864000-1865000	NaN	NaN
interaction1926	chr4:3302000-3303000	chr6:2506000-2507000	POX_d05916	POX_f08115
interaction1927	chr4:3302000-3303000	chr7:1787000-1788000	POX_d05916	POX_g09145
interaction1928	chr4:3302000-3303000	chr7:1940000-1941000	POX_d05916	NaN
interaction1929	chr4:3302000-3303000	chr7:1952000-1953000	POX_d05916	NaN
interaction1930	chr4:3302000-3303000	chr8:809000-810000	POX_d05916	POX_h09591
interaction1931	chr4:3303000-3304000	chr6:2505000-2506000	POX_d05916	POX_f08115
interaction1932	chr4:3331000-3332000	chr6:2533000-2534000	NaN	POX_f08122
interaction1933	chr4:3304000-3305000	chr5:758000-759000	NaN	NaN
interaction1934	chr4:3331000-3332000	chr6:2400000-2401000	NaN	NaN
interaction1935	chr4:3331000-3332000	chr8:813000-814000	NaN	POX_h09592,POX_h09593
interaction1936	chr4:3298000-3299000	chr6:2375000-2376000	POX_d05915	POX_f08107
interaction1937	chr4:3296000-3297000	chr6:2370000-2371000	POX_d05914	POX_f08105
interaction1938	chr4:3348000-3349000	chr8:788000-789000	NaN	NaN
interaction1939	chr4:3290000-3291000	chr8:810000-811000	POX_d05912	POX_h09591
interaction1940	chr4:3290000-3291000	chr8:822000-823000	POX_d05912	POX_h09595
interaction1941	chr4:3291000-3292000	chr8:857000-858000	POX_d05912,POX_d05913	POX_h09606
interaction1942	chr4:3292000-3293000	chr6:2501000-2502000	POX_d05913	POX_f08114
interaction1943	chr4:3292000-3293000	chr8:639000-640000	POX_d05913	POX_h09562
interaction1944	chr4:3420000-3421000	chr6:2375000-2376000	POX_d05920	POX_f08107
interaction1945	chr4:3293000-3294000	chr6:2357000-2358000	POX_d05913	NaN
interaction1946	chr4:3293000-3294000	chr7:1778000-1779000	POX_d05913	NaN
interaction1947	chr4:3295000-3296000	chr8:837000-838000	POX_d05914	POX_h09600
interaction1948	chr4:3294000-3295000	chr6:2372000-2373000	POX_d05913	POX_f08106
interaction1949	chr4:3294000-3295000	chr6:2375000-2376000	POX_d05913	POX_f08107
interaction1950	chr4:3348000-3349000	chr5:707000-708000	NaN	NaN
interaction1951	chr4:3333000-3334000	chr8:695000-696000	NaN	NaN
interaction1952	chr4:3294000-3295000	chr8:838000-839000	POX_d05913	POX_h09601
interaction1953	chr4:3294000-3295000	chr8:859000-860000	POX_d05913	POX_h09606
interaction1954	chr4:3295000-3296000	chr5:767000-768000	POX_d05914	POX_e06362
interaction1955	chr4:3304000-3305000	chr6:2379000-2380000	NaN	POX_f08108
interaction1956	chr4:3304000-3305000	chr6:2380000-2381000	NaN	POX_f08108
interaction1957	chr4:3304000-3305000	chr6:2530000-2531000	NaN	POX_f08122
interaction1958	chr4:3309000-3310000	chr5:649000-650000	POX_d05918	NaN
interaction1959	chr4:3307000-3308000	chr6:2500000-2501000	POX_d05917	POX_f08113
interaction1960	chr4:3307000-3308000	chr6:2506000-2507000	POX_d05917	POX_f08115
interaction1961	chr4:3307000-3308000	chr7:1806000-1807000	POX_d05917	POX_g09155
interaction1962	chr4:3307000-3308000	chr7:2018000-2019000	POX_d05917	POX_g09190
interaction1963	chr4:3307000-3308000	chr8:668000-669000	POX_d05917	POX_h09575,POX_h09576
interaction1964	chr4:3307000-3308000	chr8:807000-808000	POX_d05917	NaN
interaction1965	chr4:3307000-3308000	chr8:810000-811000	POX_d05917	POX_h09591
interaction1966	chr4:3309000-3310000	chr7:1943000-1944000	POX_d05918	POX_g09172
interaction1967	chr4:3310000-3311000	chr8:667000-668000	POX_d05918	POX_h09575
interaction1968	chr4:3309000-3310000	chr7:1971000-1972000	POX_d05918	POX_g09177,POX_g09178
interaction1969	chr4:3309000-3310000	chr7:1981000-1982000	POX_d05918	POX_g09180
interaction1970	chr4:3310000-3311000	chr7:1867000-1868000	POX_d05918	POX_g09165
interaction1971	chr4:3310000-3311000	chr5:644000-645000	POX_d05918	POX_e06354
interaction1972	chr4:3310000-3311000	chr7:1813000-1814000	POX_d05918	POX_g09158
interaction1973	chr4:3310000-3311000	chr7:1801000-1802000	POX_d05918	POX_g09152
interaction1974	chr4:3310000-3311000	chr6:2506000-2507000	POX_d05918	POX_f08115
interaction1975	chr4:3307000-3308000	chr6:2385000-2386000	POX_d05917	POX_f08110
interaction1976	chr4:3307000-3308000	chr6:2366000-2367000	POX_d05917	POX_f08103
interaction1977	chr4:3304000-3305000	chr8:811000-812000	NaN	POX_h09591
interaction1978	chr4:3305000-3306000	chr7:1960000-1961000	POX_d05917	NaN
interaction1979	chr4:3331000-3332000	chr6:2377000-2378000	NaN	POX_f08107
interaction1980	chr4:3325000-3326000	chr7:1944000-1945000	NaN	NaN
interaction1981	chr4:3311000-3312000	chr7:1865000-1866000	POX_d05918	POX_g09165
interaction1982	chr4:3305000-3306000	chr6:2386000-2387000	POX_d05917	POX_f08111
interaction1983	chr4:3305000-3306000	chr6:2536000-2537000	POX_d05917	POX_f08122
interaction1984	chr4:3311000-3312000	chr6:2370000-2371000	POX_d05918	POX_f08105
interaction1985	chr4:3310000-3311000	chr8:831000-832000	POX_d05918	POX_h09598
interaction1986	chr4:3305000-3306000	chr8:667000-668000	POX_d05917	POX_h09575
interaction1987	chr4:3307000-3308000	chr5:792000-793000	POX_d05917	POX_e06369
interaction1988	chr4:3310000-3311000	chr8:811000-812000	POX_d05918	POX_h09591
interaction1989	chr4:3310000-3311000	chr8:727000-728000	POX_d05918	NaN
interaction1990	chr4:3305000-3306000	chr8:822000-823000	POX_d05917	POX_h09595
interaction1991	chr4:3306000-3307000	chr5:764000-765000	POX_d05917	POX_e06361
interaction1992	chr4:3306000-3307000	chr7:1864000-1865000	POX_d05917	NaN
interaction1993	chr4:3306000-3307000	chr8:810000-811000	POX_d05917	POX_h09591
interaction1994	chr4:3310000-3311000	chr8:682000-683000	POX_d05918	POX_h09580
interaction1995	chr4:3420000-3421000	chr6:2379000-2380000	POX_d05920	POX_f08108
interaction1996	chr4:3420000-3421000	chr6:2514000-2515000	POX_d05920	POX_f08117
interaction1997	chr4:3420000-3421000	chr8:808000-809000	POX_d05920	POX_h09590,POX_h09591
interaction1998	chr4:3426000-3427000	chr6:2371000-2372000	POX_d05922	NaN
[truncated: 5,886 more rows]
