# Supplementary material for: Three-Dimensional Genome Map of the Filamentous Fungus Penicillium oxalicum
Source: Microbiol Spectr. 2022 May 2;10(3):e02121-21. doi: 10.1128/spectrum.02121-21 (PMC9241887; doi:10.1128/spectrum.02121-21)
Supplement: SUPPLEMENTAL FILE 4 — Supplemental material. Download spectrum.02121-21-s004.xlsx, XLSX file, 0.3 MB [file spectrum.02121-21-s004.xlsx]

## Sheet: TAD_border_and_inter.bed
Table S4 Identification of globules in Penicillium oxalicum strain HP7-1
chr1	0	2000	Inter
chr1	2000	4000	Inter
chr1	4000	6000	Inter
chr1	6000	8000	Inter
chr1	8000	10000	Inter
chr1	10000	12000	Inter
chr1	12000	14000	Inter
chr1	14000	16000	Inter
chr1	16000	18000	Inter
chr1	18000	20000	Inter
chr1	20000	22000	Inter
chr1	22000	24000	Inter
chr1	24000	26000	Inter
chr1	26000	28000	Inter
chr1	28000	30000	Inter
chr1	30000	32000	Inter
chr1	32000	34000	Inter
chr1	34000	36000	Inter
chr1	36000	38000	Inter
chr1	38000	40000	Inter
chr1	40000	42000	Inter
chr1	42000	44000	Inter
chr1	44000	46000	Inter
chr1	46000	48000	Inter
chr1	48000	50000	Border
chr1	50000	52000	Inter
chr1	52000	54000	Inter
chr1	54000	56000	Inter
chr1	56000	58000	Inter
chr1	58000	60000	Inter
chr1	60000	62000	Inter
chr1	62000	64000	Inter
chr1	64000	66000	Inter
chr1	66000	68000	Inter
chr1	68000	70000	Inter
chr1	70000	72000	Inter
chr1	72000	74000	Inter
chr1	74000	76000	Inter
chr1	76000	78000	Inter
chr1	78000	80000	Inter
chr1	80000	82000	Inter
chr1	82000	84000	Inter
chr1	84000	86000	Inter
chr1	86000	88000	Border
chr1	88000	90000	Inter
chr1	90000	92000	Inter
chr1	92000	94000	Inter
chr1	94000	96000	Inter
chr1	96000	98000	Inter
chr1	98000	100000	Inter
chr1	100000	102000	Inter
chr1	102000	104000	Inter
chr1	104000	106000	Inter
chr1	106000	108000	Inter
chr1	108000	110000	Inter
chr1	110000	112000	Inter
chr1	112000	114000	Inter
chr1	114000	116000	Inter
chr1	116000	118000	Inter
chr1	118000	120000	Inter
chr1	120000	122000	Inter
chr1	122000	124000	Inter
chr1	124000	126000	Inter
chr1	126000	128000	Border
chr1	128000	130000	Inter
chr1	130000	132000	Inter
chr1	132000	134000	Inter
chr1	134000	136000	Inter
chr1	136000	138000	Inter
chr1	138000	140000	Inter
chr1	140000	142000	Inter
chr1	142000	144000	Inter
chr1	144000	146000	Inter
chr1	146000	148000	Inter
chr1	148000	150000	Inter
chr1	150000	152000	Inter
chr1	152000	154000	Inter
chr1	154000	156000	Inter
chr1	156000	158000	Inter
chr1	158000	160000	Inter
chr1	160000	162000	Border
chr1	162000	164000	Inter
chr1	164000	166000	Inter
chr1	166000	168000	Inter
chr1	168000	170000	Inter
chr1	170000	172000	Inter
chr1	172000	174000	Inter
chr1	174000	176000	Inter
chr1	176000	178000	Inter
chr1	178000	180000	Inter
chr1	180000	182000	Inter
chr1	182000	184000	Inter
chr1	184000	186000	Inter
chr1	186000	188000	Inter
chr1	188000	190000	Inter
chr1	190000	192000	Inter
chr1	192000	194000	Inter
chr1	194000	196000	Inter
chr1	196000	198000	Inter
chr1	198000	200000	Inter
chr1	200000	202000	Border
chr1	202000	204000	Inter
chr1	204000	206000	Inter
chr1	206000	208000	Inter
chr1	208000	210000	Inter
chr1	210000	212000	Inter
chr1	212000	214000	Inter
chr1	214000	216000	Inter
chr1	216000	218000	Inter
chr1	218000	220000	Inter
chr1	220000	222000	Inter
chr1	222000	224000	Inter
chr1	224000	226000	Inter
chr1	226000	228000	Inter
chr1	228000	230000	Inter
chr1	230000	232000	Inter
chr1	232000	234000	Inter
chr1	234000	236000	Inter
chr1	236000	238000	Border
chr1	238000	240000	Inter
chr1	240000	242000	Inter
chr1	242000	244000	Inter
chr1	244000	246000	Inter
chr1	246000	248000	Inter
chr1	248000	250000	Inter
chr1	250000	252000	Inter
chr1	252000	254000	Inter
chr1	254000	256000	Inter
chr1	256000	258000	Inter
chr1	258000	260000	Inter
chr1	260000	262000	Inter
chr1	262000	264000	Inter
chr1	264000	266000	Inter
chr1	266000	268000	Inter
chr1	268000	270000	Inter
chr1	270000	272000	Inter
chr1	272000	274000	Border
chr1	274000	276000	Inter
chr1	276000	278000	Inter
chr1	278000	280000	Inter
chr1	280000	282000	Inter
chr1	282000	284000	Inter
chr1	284000	286000	Inter
chr1	286000	288000	Inter
chr1	288000	290000	Inter
chr1	290000	292000	Inter
chr1	292000	294000	Inter
chr1	294000	296000	Inter
chr1	296000	298000	Inter
chr1	298000	300000	Inter
chr1	300000	302000	Inter
chr1	302000	304000	Inter
chr1	304000	306000	Inter
chr1	306000	308000	Inter
chr1	308000	310000	Inter
chr1	310000	312000	Border
chr1	312000	314000	Inter
chr1	314000	316000	Inter
chr1	316000	318000	Inter
chr1	318000	320000	Inter
chr1	320000	322000	Inter
chr1	322000	324000	Inter
chr1	324000	326000	Inter
chr1	326000	328000	Inter
chr1	328000	330000	Inter
chr1	330000	332000	Inter
chr1	332000	334000	Inter
chr1	334000	336000	Inter
chr1	336000	338000	Inter
chr1	338000	340000	Inter
chr1	340000	342000	Inter
chr1	342000	344000	Inter
chr1	344000	346000	Inter
chr1	346000	348000	Inter
chr1	348000	350000	Inter
chr1	350000	352000	Inter
chr1	352000	354000	Inter
chr1	354000	356000	Inter
chr1	356000	358000	Inter
chr1	358000	360000	Border
chr1	360000	362000	Inter
chr1	362000	364000	Inter
chr1	364000	366000	Inter
chr1	366000	368000	Inter
chr1	368000	370000	Inter
chr1	370000	372000	Inter
chr1	372000	374000	Inter
chr1	374000	376000	Inter
chr1	376000	378000	Inter
chr1	378000	380000	Inter
chr1	380000	382000	Border
chr1	382000	384000	Inter
chr1	384000	386000	Inter
chr1	386000	388000	Inter
chr1	388000	390000	Inter
chr1	390000	392000	Inter
chr1	392000	394000	Inter
chr1	394000	396000	Inter
chr1	396000	398000	Inter
chr1	398000	400000	Inter
chr1	400000	402000	Inter
chr1	402000	404000	Inter
chr1	404000	406000	Inter
chr1	406000	408000	Inter
chr1	408000	410000	Inter
chr1	410000	412000	Inter
chr1	412000	414000	Inter
chr1	414000	416000	Inter
chr1	416000	418000	Inter
chr1	418000	420000	Border
chr1	420000	422000	Inter
chr1	422000	424000	Inter
chr1	424000	426000	Inter
chr1	426000	428000	Inter
chr1	428000	430000	Inter
chr1	430000	432000	Inter
chr1	432000	434000	Inter
chr1	434000	436000	Inter
chr1	436000	438000	Border
chr1	438000	440000	Inter
chr1	440000	442000	Inter
chr1	442000	444000	Inter
chr1	444000	446000	Inter
chr1	446000	448000	Inter
chr1	448000	450000	Inter
chr1	450000	452000	Inter
chr1	452000	454000	Inter
chr1	454000	456000	Border
chr1	456000	458000	Inter
chr1	458000	460000	Inter
chr1	460000	462000	Inter
chr1	462000	464000	Inter
chr1	464000	466000	Inter
chr1	466000	468000	Inter
chr1	468000	470000	Inter
chr1	470000	472000	Inter
chr1	472000	474000	Inter
chr1	474000	476000	Inter
chr1	476000	478000	Inter
chr1	478000	480000	Inter
chr1	480000	482000	Inter
chr1	482000	484000	Border
chr1	484000	486000	Inter
chr1	486000	488000	Inter
chr1	488000	490000	Inter
chr1	490000	492000	Inter
chr1	492000	494000	Inter
chr1	494000	496000	Inter
chr1	496000	498000	Inter
chr1	498000	500000	Inter
chr1	500000	502000	Inter
chr1	502000	504000	Inter
chr1	504000	506000	Inter
chr1	506000	508000	Inter
chr1	508000	510000	Inter
chr1	510000	512000	Inter
chr1	512000	514000	Inter
chr1	514000	516000	Inter
chr1	516000	518000	Inter
chr1	518000	520000	Inter
chr1	520000	522000	Inter
chr1	522000	524000	Border
chr1	524000	526000	Inter
chr1	526000	528000	Inter
chr1	528000	530000	Inter
chr1	530000	532000	Inter
chr1	532000	534000	Inter
chr1	534000	536000	Inter
chr1	536000	538000	Inter
chr1	538000	540000	Inter
chr1	540000	542000	Inter
chr1	542000	544000	Inter
chr1	544000	546000	Inter
chr1	546000	548000	Inter
chr1	548000	550000	Border
chr1	550000	552000	Border
chr1	552000	554000	Inter
chr1	554000	556000	Inter
chr1	556000	558000	Inter
chr1	558000	560000	Inter
chr1	560000	562000	Inter
chr1	562000	564000	Inter
chr1	564000	566000	Inter
chr1	566000	568000	Inter
chr1	568000	570000	Inter
chr1	570000	572000	Inter
chr1	572000	574000	Border
chr1	574000	576000	Inter
chr1	576000	578000	Inter
chr1	578000	580000	Inter
chr1	580000	582000	Inter
chr1	582000	584000	Inter
chr1	584000	586000	Inter
chr1	586000	588000	Inter
chr1	588000	590000	Inter
chr1	590000	592000	Inter
chr1	592000	594000	Inter
chr1	594000	596000	Inter
chr1	596000	598000	Inter
chr1	598000	600000	Inter
chr1	600000	602000	Inter
chr1	602000	604000	Border
chr1	604000	606000	Inter
chr1	606000	608000	Inter
chr1	608000	610000	Inter
chr1	610000	612000	Inter
chr1	612000	614000	Inter
chr1	614000	616000	Inter
chr1	616000	618000	Inter
chr1	618000	620000	Inter
chr1	620000	622000	Inter
chr1	622000	624000	Inter
chr1	624000	626000	Inter
chr1	626000	628000	Inter
chr1	628000	630000	Inter
chr1	630000	632000	Inter
chr1	632000	634000	Border
chr1	634000	636000	Inter
chr1	636000	638000	Inter
chr1	638000	640000	Inter
chr1	640000	642000	Inter
chr1	642000	644000	Inter
chr1	644000	646000	Inter
chr1	646000	648000	Inter
chr1	648000	650000	Inter
chr1	650000	652000	Inter
chr1	652000	654000	Border
chr1	654000	656000	Inter
chr1	656000	658000	Inter
chr1	658000	660000	Inter
chr1	660000	662000	Inter
chr1	662000	664000	Inter
chr1	664000	666000	Inter
chr1	666000	668000	Inter
chr1	668000	670000	Inter
chr1	670000	672000	Inter
chr1	672000	674000	Border
chr1	674000	676000	Inter
chr1	676000	678000	Inter
chr1	678000	680000	Inter
chr1	680000	682000	Inter
chr1	682000	684000	Inter
chr1	684000	686000	Inter
chr1	686000	688000	Inter
chr1	688000	690000	Inter
chr1	690000	692000	Inter
chr1	692000	694000	Inter
chr1	694000	696000	Inter
chr1	696000	698000	Inter
chr1	698000	700000	Inter
chr1	700000	702000	Inter
chr1	702000	704000	Inter
chr1	704000	706000	Inter
chr1	706000	708000	Inter
chr1	708000	710000	Inter
chr1	710000	712000	Inter
chr1	712000	714000	Inter
chr1	714000	716000	Inter
chr1	716000	718000	Inter
chr1	718000	720000	Inter
chr1	720000	722000	Inter
chr1	722000	724000	Inter
chr1	724000	726000	Inter
chr1	726000	728000	Border
chr1	728000	730000	Inter
chr1	730000	732000	Inter
chr1	732000	734000	Inter
chr1	734000	736000	Inter
chr1	736000	738000	Inter
chr1	738000	740000	Inter
chr1	740000	742000	Inter
chr1	742000	744000	Inter
chr1	744000	746000	Inter
chr1	746000	748000	Inter
chr1	748000	750000	Inter
chr1	750000	752000	Inter
chr1	752000	754000	Inter
chr1	754000	756000	Border
chr1	756000	758000	Inter
chr1	758000	760000	Inter
chr1	760000	762000	Inter
chr1	762000	764000	Inter
chr1	764000	766000	Inter
chr1	766000	768000	Inter
chr1	768000	770000	Inter
chr1	770000	772000	Inter
chr1	772000	774000	Inter
chr1	774000	776000	Inter
chr1	776000	778000	Inter
chr1	778000	780000	Inter
chr1	780000	782000	Inter
chr1	782000	784000	Inter
chr1	784000	786000	Inter
chr1	786000	788000	Border
chr1	788000	790000	Inter
chr1	790000	792000	Inter
chr1	792000	794000	Inter
chr1	794000	796000	Inter
chr1	796000	798000	Inter
chr1	798000	800000	Inter
chr1	800000	802000	Inter
chr1	802000	804000	Inter
chr1	804000	806000	Inter
chr1	806000	808000	Inter
chr1	808000	810000	Inter
chr1	810000	812000	Border
chr1	812000	814000	Inter
chr1	814000	816000	Inter
chr1	816000	818000	Inter
chr1	818000	820000	Inter
chr1	820000	822000	Inter
chr1	822000	824000	Inter
chr1	824000	826000	Inter
chr1	826000	828000	Inter
chr1	828000	830000	Inter
chr1	830000	832000	Inter
chr1	832000	834000	Inter
chr1	834000	836000	Inter
chr1	836000	838000	Border
chr1	838000	840000	Inter
chr1	840000	842000	Inter
chr1	842000	844000	Border
chr1	844000	846000	Inter
chr1	846000	848000	Border
chr1	848000	850000	Inter
chr1	850000	852000	Inter
chr1	852000	854000	Inter
chr1	854000	856000	Inter
chr1	856000	858000	Inter
chr1	858000	860000	Inter
chr1	860000	862000	Inter
chr1	862000	864000	Inter
chr1	864000	866000	Inter
chr1	866000	868000	Inter
chr1	868000	870000	Inter
chr1	870000	872000	Inter
chr1	872000	874000	Inter
chr1	874000	876000	Inter
chr1	876000	878000	Inter
chr1	878000	880000	Inter
chr1	880000	882000	Inter
chr1	882000	884000	Inter
chr1	884000	886000	Border
chr1	886000	888000	Inter
chr1	888000	890000	Inter
chr1	890000	892000	Inter
chr1	892000	894000	Inter
chr1	894000	896000	Inter
chr1	896000	898000	Inter
chr1	898000	900000	Inter
chr1	900000	902000	Inter
chr1	902000	904000	Inter
chr1	904000	906000	Inter
chr1	906000	908000	Inter
chr1	908000	910000	Inter
chr1	910000	912000	Inter
chr1	912000	914000	Border
chr1	914000	916000	Inter
chr1	916000	918000	Inter
chr1	918000	920000	Inter
chr1	920000	922000	Inter
chr1	922000	924000	Inter
chr1	924000	926000	Inter
chr1	926000	928000	Inter
chr1	928000	930000	Inter
chr1	930000	932000	Inter
chr1	932000	934000	Border
chr1	934000	936000	Inter
chr1	936000	938000	Inter
chr1	938000	940000	Inter
chr1	940000	942000	Inter
chr1	942000	944000	Inter
chr1	944000	946000	Inter
chr1	946000	948000	Inter
chr1	948000	950000	Inter
chr1	950000	952000	Inter
chr1	952000	954000	Inter
chr1	954000	956000	Inter
chr1	956000	958000	Inter
chr1	958000	960000	Inter
chr1	960000	962000	Inter
chr1	962000	964000	Inter
chr1	964000	966000	Inter
chr1	966000	968000	Inter
chr1	968000	970000	Inter
chr1	970000	972000	Inter
chr1	972000	974000	Border
chr1	974000	976000	Inter
chr1	976000	978000	Inter
chr1	978000	980000	Inter
chr1	980000	982000	Border
chr1	982000	984000	Border
chr1	984000	986000	Inter
chr1	986000	988000	Inter
chr1	988000	990000	Inter
chr1	990000	992000	Inter
chr1	992000	994000	Inter
chr1	994000	996000	Inter
chr1	996000	998000	Inter
chr1	998000	1000000	Inter
chr1	1000000	1002000	Inter
chr1	1002000	1004000	Inter
chr1	1004000	1006000	Inter
chr1	1006000	1008000	Inter
chr1	1008000	1010000	Inter
chr1	1010000	1012000	Inter
chr1	1012000	1014000	Inter
chr1	1014000	1016000	Inter
chr1	1016000	1018000	Inter
chr1	1018000	1020000	Inter
chr1	1020000	1022000	Border
chr1	1022000	1024000	Inter
chr1	1024000	1026000	Inter
chr1	1026000	1028000	Inter
chr1	1028000	1030000	Inter
chr1	1030000	1032000	Inter
chr1	1032000	1034000	Border
chr1	1034000	1036000	Inter
chr1	1036000	1038000	Border
chr1	1038000	1040000	Inter
chr1	1040000	1042000	Inter
chr1	1042000	1044000	Inter
chr1	1044000	1046000	Inter
chr1	1046000	1048000	Inter
chr1	1048000	1050000	Inter
chr1	1050000	1052000	Inter
chr1	1052000	1054000	Inter
chr1	1054000	1056000	Inter
chr1	1056000	1058000	Inter
chr1	1058000	1060000	Inter
chr1	1060000	1062000	Inter
chr1	1062000	1064000	Inter
chr1	1064000	1066000	Inter
chr1	1066000	1068000	Inter
chr1	1068000	1070000	Inter
chr1	1070000	1072000	Inter
chr1	1072000	1074000	Inter
chr1	1074000	1076000	Inter
chr1	1076000	1078000	Inter
chr1	1078000	1080000	Inter
chr1	1080000	1082000	Inter
chr1	1082000	1084000	Inter
chr1	1084000	1086000	Inter
chr1	1086000	1088000	Inter
chr1	1088000	1090000	Border
chr1	1090000	1092000	Inter
chr1	1092000	1094000	Inter
chr1	1094000	1096000	Inter
chr1	1096000	1098000	Inter
chr1	1098000	1100000	Inter
chr1	1100000	1102000	Inter
chr1	1102000	1104000	Inter
chr1	1104000	1106000	Inter
chr1	1106000	1108000	Inter
chr1	1108000	1110000	Inter
chr1	1110000	1112000	Inter
chr1	1112000	1114000	Inter
chr1	1114000	1116000	Inter
chr1	1116000	1118000	Inter
chr1	1118000	1120000	Border
chr1	1120000	1122000	Inter
chr1	1122000	1124000	Inter
chr1	1124000	1126000	Inter
chr1	1126000	1128000	Inter
chr1	1128000	1130000	Inter
chr1	1130000	1132000	Inter
chr1	1132000	1134000	Inter
chr1	1134000	1136000	Inter
chr1	1136000	1138000	Inter
chr1	1138000	1140000	Inter
chr1	1140000	1142000	Inter
chr1	1142000	1144000	Inter
chr1	1144000	1146000	Inter
chr1	1146000	1148000	Border
chr1	1148000	1150000	Inter
chr1	1150000	1152000	Inter
chr1	1152000	1154000	Inter
chr1	1154000	1156000	Inter
chr1	1156000	1158000	Inter
chr1	1158000	1160000	Inter
chr1	1160000	1162000	Inter
chr1	1162000	1164000	Inter
chr1	1164000	1166000	Inter
chr1	1166000	1168000	Inter
chr1	1168000	1170000	Inter
chr1	1170000	1172000	Inter
chr1	1172000	1174000	Inter
chr1	1174000	1176000	Inter
chr1	1176000	1178000	Inter
chr1	1178000	1180000	Inter
chr1	1180000	1182000	Inter
chr1	1182000	1184000	Inter
chr1	1184000	1186000	Inter
chr1	1186000	1188000	Inter
chr1	1188000	1190000	Inter
chr1	1190000	1192000	Inter
chr1	1192000	1194000	Border
chr1	1194000	1196000	Inter
chr1	1196000	1198000	Inter
chr1	1198000	1200000	Inter
chr1	1200000	1202000	Inter
chr1	1202000	1204000	Inter
chr1	1204000	1206000	Inter
chr1	1206000	1208000	Inter
chr1	1208000	1210000	Inter
chr1	1210000	1212000	Inter
chr1	1212000	1214000	Inter
chr1	1214000	1216000	Inter
chr1	1216000	1218000	Inter
chr1	1218000	1220000	Inter
chr1	1220000	1222000	Inter
chr1	1222000	1224000	Inter
chr1	1224000	1226000	Inter
chr1	1226000	1228000	Inter
chr1	1228000	1230000	Inter
chr1	1230000	1232000	Border
chr1	1232000	1234000	Inter
chr1	1234000	1236000	Inter
chr1	1236000	1238000	Inter
chr1	1238000	1240000	Inter
chr1	1240000	1242000	Inter
chr1	1242000	1244000	Inter
chr1	1244000	1246000	Inter
chr1	1246000	1248000	Inter
chr1	1248000	1250000	Inter
chr1	1250000	1252000	Inter
chr1	1252000	1254000	Inter
chr1	1254000	1256000	Inter
chr1	1256000	1258000	Inter
chr1	1258000	1260000	Border
chr1	1260000	1262000	Inter
chr1	1262000	1264000	Inter
chr1	1264000	1266000	Inter
chr1	1266000	1268000	Inter
chr1	1268000	1270000	Inter
chr1	1270000	1272000	Inter
chr1	1272000	1274000	Inter
chr1	1274000	1276000	Inter
chr1	1276000	1278000	Inter
chr1	1278000	1280000	Border
chr1	1280000	1282000	Inter
chr1	1282000	1284000	Inter
chr1	1284000	1286000	Inter
chr1	1286000	1288000	Inter
chr1	1288000	1290000	Inter
chr1	1290000	1292000	Inter
chr1	1292000	1294000	Inter
chr1	1294000	1296000	Inter
chr1	1296000	1298000	Inter
chr1	1298000	1300000	Inter
chr1	1300000	1302000	Inter
chr1	1302000	1304000	Inter
chr1	1304000	1306000	Inter
chr1	1306000	1308000	Inter
chr1	1308000	1310000	Inter
chr1	1310000	1312000	Inter
chr1	1312000	1314000	Inter
chr1	1314000	1316000	Inter
chr1	1316000	1318000	Inter
chr1	1318000	1320000	Inter
chr1	1320000	1322000	Inter
chr1	1322000	1324000	Inter
chr1	1324000	1326000	Inter
chr1	1326000	1328000	Inter
chr1	1328000	1330000	Inter
chr1	1330000	1332000	Inter
chr1	1332000	1334000	Inter
chr1	1334000	1336000	Border
chr1	1336000	1338000	Inter
chr1	1338000	1340000	Inter
chr1	1340000	1342000	Inter
chr1	1342000	1344000	Inter
chr1	1344000	1346000	Inter
chr1	1346000	1348000	Inter
chr1	1348000	1350000	Inter
chr1	1350000	1352000	Inter
chr1	1352000	1354000	Inter
chr1	1354000	1356000	Inter
chr1	1356000	1358000	Inter
chr1	1358000	1360000	Inter
chr1	1360000	1362000	Inter
chr1	1362000	1364000	Inter
chr1	1364000	1366000	Inter
chr1	1366000	1368000	Inter
chr1	1368000	1370000	Inter
chr1	1370000	1372000	Inter
chr1	1372000	1374000	Inter
chr1	1374000	1376000	Inter
chr1	1376000	1378000	Inter
chr1	1378000	1380000	Inter
chr1	1380000	1382000	Inter
chr1	1382000	1384000	Inter
chr1	1384000	1386000	Inter
chr1	1386000	1388000	Inter
chr1	1388000	1390000	Inter
chr1	1390000	1392000	Inter
chr1	1392000	1394000	Inter
chr1	1394000	1396000	Inter
chr1	1396000	1398000	Inter
chr1	1398000	1400000	Border
chr1	1400000	1402000	Inter
chr1	1402000	1404000	Inter
chr1	1404000	1406000	Inter
chr1	1406000	1408000	Inter
chr1	1408000	1410000	Inter
chr1	1410000	1412000	Inter
chr1	1412000	1414000	Inter
chr1	1414000	1416000	Inter
chr1	1416000	1418000	Inter
chr1	1418000	1420000	Inter
chr1	1420000	1422000	Inter
chr1	1422000	1424000	Inter
chr1	1424000	1426000	Inter
chr1	1426000	1428000	Inter
chr1	1428000	1430000	Inter
chr1	1430000	1432000	Inter
chr1	1432000	1434000	Inter
chr1	1434000	1436000	Inter
chr1	1436000	1438000	Inter
chr1	1438000	1440000	Inter
chr1	1440000	1442000	Inter
chr1	1442000	1444000	Inter
chr1	1444000	1446000	Inter
chr1	1446000	1448000	Inter
chr1	1448000	1450000	Inter
chr1	1450000	1452000	Inter
chr1	1452000	1454000	Inter
chr1	1454000	1456000	Inter
chr1	1456000	1458000	Inter
chr1	1458000	1460000	Inter
chr1	1460000	1462000	Inter
chr1	1462000	1464000	Inter
chr1	1464000	1466000	Border
chr1	1466000	1468000	Inter
chr1	1468000	1470000	Inter
chr1	1470000	1472000	Inter
chr1	1472000	1474000	Inter
chr1	1474000	1476000	Inter
chr1	1476000	1478000	Inter
chr1	1478000	1480000	Inter
chr1	1480000	1482000	Inter
chr1	1482000	1484000	Inter
chr1	1484000	1486000	Inter
chr1	1486000	1488000	Inter
chr1	1488000	1490000	Inter
chr1	1490000	1492000	Inter
chr1	1492000	1494000	Inter
chr1	1494000	1496000	Inter
chr1	1496000	1498000	Inter
chr1	1498000	1500000	Inter
chr1	1500000	1502000	Inter
chr1	1502000	1504000	Border
chr1	1504000	1506000	Inter
chr1	1506000	1508000	Inter
chr1	1508000	1510000	Inter
chr1	1510000	1512000	Inter
chr1	1512000	1514000	Inter
chr1	1514000	1516000	Inter
chr1	1516000	1518000	Inter
chr1	1518000	1520000	Inter
chr1	1520000	1522000	Inter
chr1	1522000	1524000	Inter
chr1	1524000	1526000	Inter
chr1	1526000	1528000	Inter
chr1	1528000	1530000	Inter
chr1	1530000	1532000	Border
chr1	1532000	1534000	Inter
chr1	1534000	1536000	Inter
chr1	1536000	1538000	Inter
chr1	1538000	1540000	Inter
chr1	1540000	1542000	Inter
chr1	1542000	1544000	Inter
chr1	1544000	1546000	Inter
chr1	1546000	1548000	Inter
chr1	1548000	1550000	Inter
chr1	1550000	1552000	Inter
chr1	1552000	1554000	Border
chr1	1554000	1556000	Inter
chr1	1556000	1558000	Inter
chr1	1558000	1560000	Inter
chr1	1560000	1562000	Inter
chr1	1562000	1564000	Inter
chr1	1564000	1566000	Inter
chr1	1566000	1568000	Inter
chr1	1568000	1570000	Inter
chr1	1570000	1572000	Inter
chr1	1572000	1574000	Inter
chr1	1574000	1576000	Border
chr1	1576000	1578000	Inter
chr1	1578000	1580000	Inter
chr1	1580000	1582000	Inter
chr1	1582000	1584000	Inter
chr1	1584000	1586000	Inter
chr1	1586000	1588000	Inter
chr1	1588000	1590000	Inter
chr1	1590000	1592000	Inter
chr1	1592000	1594000	Inter
chr1	1594000	1596000	Inter
chr1	1596000	1598000	Inter
chr1	1598000	1600000	Inter
chr1	1600000	1602000	Inter
chr1	1602000	1604000	Inter
chr1	1604000	1606000	Border
chr1	1606000	1608000	Inter
chr1	1608000	1610000	Inter
chr1	1610000	1612000	Inter
chr1	1612000	1614000	Inter
chr1	1614000	1616000	Inter
chr1	1616000	1618000	Inter
chr1	1618000	1620000	Inter
chr1	1620000	1622000	Inter
chr1	1622000	1624000	Inter
chr1	1624000	1626000	Inter
chr1	1626000	1628000	Inter
chr1	1628000	1630000	Inter
chr1	1630000	1632000	Inter
chr1	1632000	1634000	Inter
chr1	1634000	1636000	Inter
chr1	1636000	1638000	Inter
chr1	1638000	1640000	Inter
chr1	1640000	1642000	Inter
chr1	1642000	1644000	Inter
chr1	1644000	1646000	Inter
chr1	1646000	1648000	Inter
chr1	1648000	1650000	Inter
chr1	1650000	1652000	Inter
chr1	1652000	1654000	Inter
chr1	1654000	1656000	Inter
chr1	1656000	1658000	Inter
chr1	1658000	1660000	Inter
chr1	1660000	1662000	Inter
chr1	1662000	1664000	Border
chr1	1664000	1666000	Inter
chr1	1666000	1668000	Inter
chr1	1668000	1670000	Inter
chr1	1670000	1672000	Inter
chr1	1672000	1674000	Inter
chr1	1674000	1676000	Inter
chr1	1676000	1678000	Inter
chr1	1678000	1680000	Inter
chr1	1680000	1682000	Inter
chr1	1682000	1684000	Inter
chr1	1684000	1686000	Inter
chr1	1686000	1688000	Inter
chr1	1688000	1690000	Inter
chr1	1690000	1692000	Inter
chr1	1692000	1694000	Inter
chr1	1694000	1696000	Inter
chr1	1696000	1698000	Inter
chr1	1698000	1700000	Border
chr1	1700000	1702000	Inter
chr1	1702000	1704000	Inter
chr1	1704000	1706000	Inter
chr1	1706000	1708000	Inter
chr1	1708000	1710000	Inter
chr1	1710000	1712000	Inter
chr1	1712000	1714000	Border
chr1	1714000	1716000	Inter
chr1	1716000	1718000	Inter
chr1	1718000	1720000	Inter
chr1	1720000	1722000	Inter
chr1	1722000	1724000	Inter
chr1	1724000	1726000	Inter
chr1	1726000	1728000	Inter
chr1	1728000	1730000	Inter
chr1	1730000	1732000	Inter
chr1	1732000	1734000	Inter
chr1	1734000	1736000	Inter
chr1	1736000	1738000	Inter
chr1	1738000	1740000	Inter
chr1	1740000	1742000	Inter
chr1	1742000	1744000	Inter
chr1	1744000	1746000	Inter
chr1	1746000	1748000	Inter
chr1	1748000	1750000	Inter
chr1	1750000	1752000	Inter
chr1	1752000	1754000	Inter
chr1	1754000	1756000	Inter
chr1	1756000	1758000	Inter
chr1	1758000	1760000	Border
chr1	1760000	1762000	Inter
chr1	1762000	1764000	Inter
chr1	1764000	1766000	Inter
chr1	1766000	1768000	Inter
chr1	1768000	1770000	Inter
chr1	1770000	1772000	Inter
chr1	1772000	1774000	Inter
chr1	1774000	1776000	Inter
chr1	1776000	1778000	Inter
chr1	1778000	1780000	Inter
chr1	1780000	1782000	Inter
chr1	1782000	1784000	Inter
chr1	1784000	1786000	Inter
chr1	1786000	1788000	Inter
chr1	1788000	1790000	Inter
chr1	1790000	1792000	Inter
chr1	1792000	1794000	Inter
chr1	1794000	1796000	Border
chr1	1796000	1798000	Inter
chr1	1798000	1800000	Inter
chr1	1800000	1802000	Inter
chr1	1802000	1804000	Inter
chr1	1804000	1806000	Inter
chr1	1806000	1808000	Inter
chr1	1808000	1810000	Inter
chr1	1810000	1812000	Inter
chr1	1812000	1814000	Inter
chr1	1814000	1816000	Inter
chr1	1816000	1818000	Inter
chr1	1818000	1820000	Inter
chr1	1820000	1822000	Border
chr1	1822000	1824000	Inter
chr1	1824000	1826000	Inter
chr1	1826000	1828000	Inter
chr1	1828000	1830000	Inter
chr1	1830000	1832000	Inter
chr1	1832000	1834000	Inter
chr1	1834000	1836000	Inter
chr1	1836000	1838000	Inter
chr1	1838000	1840000	Inter
chr1	1840000	1842000	Inter
chr1	1842000	1844000	Inter
chr1	1844000	1846000	Inter
chr1	1846000	1848000	Border
chr1	1848000	1850000	Inter
chr1	1850000	1852000	Inter
chr1	1852000	1854000	Inter
chr1	1854000	1856000	Inter
chr1	1856000	1858000	Inter
chr1	1858000	1860000	Inter
chr1	1860000	1862000	Inter
chr1	1862000	1864000	Inter
chr1	1864000	1866000	Inter
chr1	1866000	1868000	Inter
chr1	1868000	1870000	Inter
chr1	1870000	1872000	Border
chr1	1872000	1874000	Inter
chr1	1874000	1876000	Inter
chr1	1876000	1878000	Inter
chr1	1878000	1880000	Inter
chr1	1880000	1882000	Inter
chr1	1882000	1884000	Inter
chr1	1884000	1886000	Inter
chr1	1886000	1888000	Inter
chr1	1888000	1890000	Inter
chr1	1890000	1892000	Inter
chr1	1892000	1894000	Border
chr1	1894000	1896000	Inter
chr1	1896000	1898000	Inter
chr1	1898000	1900000	Inter
chr1	1900000	1902000	Inter
chr1	1902000	1904000	Inter
chr1	1904000	1906000	Inter
chr1	1906000	1908000	Inter
chr1	1908000	1910000	Inter
chr1	1910000	1912000	Inter
chr1	1912000	1914000	Inter
chr1	1914000	1916000	Inter
chr1	1916000	1918000	Inter
chr1	1918000	1920000	Inter
chr1	1920000	1922000	Inter
chr1	1922000	1924000	Inter
chr1	1924000	1926000	Inter
chr1	1926000	1928000	Border
chr1	1928000	1930000	Inter
chr1	1930000	1932000	Inter
chr1	1932000	1934000	Inter
chr1	1934000	1936000	Inter
chr1	1936000	1938000	Inter
chr1	1938000	1940000	Inter
chr1	1940000	1942000	Inter
chr1	1942000	1944000	Inter
chr1	1944000	1946000	Inter
chr1	1946000	1948000	Inter
chr1	1948000	1950000	Inter
chr1	1950000	1952000	Inter
chr1	1952000	1954000	Inter
chr1	1954000	1956000	Inter
chr1	1956000	1958000	Inter
chr1	1958000	1960000	Inter
chr1	1960000	1962000	Border
chr1	1962000	1964000	Inter
chr1	1964000	1966000	Inter
chr1	1966000	1968000	Inter
chr1	1968000	1970000	Inter
chr1	1970000	1972000	Inter
chr1	1972000	1974000	Inter
chr1	1974000	1976000	Inter
chr1	1976000	1978000	Inter
chr1	1978000	1980000	Inter
chr1	1980000	1982000	Inter
chr1	1982000	1984000	Border
chr1	1984000	1986000	Inter
chr1	1986000	1988000	Inter
chr1	1988000	1990000	Inter
chr1	1990000	1992000	Inter
chr1	1992000	1994000	Inter
chr1	1994000	1996000	Inter
chr1	1996000	1998000	Inter
chr1	1998000	2000000	Inter
chr1	2000000	2002000	Inter
chr1	2002000	2004000	Inter
chr1	2004000	2006000	Inter
chr1	2006000	2008000	Inter
chr1	2008000	2010000	Inter
chr1	2010000	2012000	Inter
chr1	2012000	2014000	Inter
chr1	2014000	2016000	Inter
chr1	2016000	2018000	Inter
chr1	2018000	2020000	Inter
chr1	2020000	2022000	Inter
chr1	2022000	2024000	Inter
chr1	2024000	2026000	Inter
chr1	2026000	2028000	Border
chr1	2028000	2030000	Inter
chr1	2030000	2032000	Inter
chr1	2032000	2034000	Inter
chr1	2034000	2036000	Border
chr1	2036000	2038000	Inter
chr1	2038000	2040000	Inter
chr1	2040000	2042000	Inter
chr1	2042000	2044000	Inter
chr1	2044000	2046000	Inter
chr1	2046000	2048000	Inter
chr1	2048000	2050000	Inter
chr1	2050000	2052000	Inter
chr1	2052000	2054000	Inter
chr1	2054000	2056000	Inter
chr1	2056000	2058000	Inter
chr1	2058000	2060000	Inter
chr1	2060000	2062000	Inter
chr1	2062000	2064000	Inter
chr1	2064000	2066000	Inter
chr1	2066000	2068000	Inter
chr1	2068000	2070000	Inter
chr1	2070000	2072000	Border
chr1	2072000	2074000	Inter
chr1	2074000	2076000	Inter
chr1	2076000	2078000	Inter
chr1	2078000	2080000	Inter
chr1	2080000	2082000	Inter
chr1	2082000	2084000	Inter
chr1	2084000	2086000	Inter
chr1	2086000	2088000	Inter
chr1	2088000	2090000	Inter
chr1	2090000	2092000	Border
chr1	2092000	2094000	Inter
chr1	2094000	2096000	Inter
chr1	2096000	2098000	Inter
chr1	2098000	2100000	Inter
chr1	2100000	2102000	Inter
chr1	2102000	2104000	Inter
chr1	2104000	2106000	Inter
chr1	2106000	2108000	Inter
chr1	2108000	2110000	Inter
chr1	2110000	2112000	Inter
chr1	2112000	2114000	Inter
chr1	2114000	2116000	Inter
chr1	2116000	2118000	Inter
chr1	2118000	2120000	Inter
chr1	2120000	2122000	Inter
chr1	2122000	2124000	Border
chr1	2124000	2126000	Inter
chr1	2126000	2128000	Inter
chr1	2128000	2130000	Inter
chr1	2130000	2132000	Inter
chr1	2132000	2134000	Inter
chr1	2134000	2136000	Inter
chr1	2136000	2138000	Inter
chr1	2138000	2140000	Inter
chr1	2140000	2142000	Inter
chr1	2142000	2144000	Inter
chr1	2144000	2146000	Inter
chr1	2146000	2148000	Inter
chr1	2148000	2150000	Inter
chr1	2150000	2152000	Inter
chr1	2152000	2154000	Inter
chr1	2154000	2156000	Inter
chr1	2156000	2158000	Inter
chr1	2158000	2160000	Inter
chr1	2160000	2162000	Inter
chr1	2162000	2164000	Inter
chr1	2164000	2166000	Inter
chr1	2166000	2168000	Border
chr1	2168000	2170000	Inter
chr1	2170000	2172000	Inter
chr1	2172000	2174000	Inter
chr1	2174000	2176000	Inter
chr1	2176000	2178000	Inter
chr1	2178000	2180000	Inter
chr1	2180000	2182000	Inter
chr1	2182000	2184000	Inter
chr1	2184000	2186000	Inter
chr1	2186000	2188000	Inter
chr1	2188000	2190000	Inter
chr1	2190000	2192000	Inter
chr1	2192000	2194000	Inter
chr1	2194000	2196000	Inter
chr1	2196000	2198000	Inter
chr1	2198000	2200000	Inter
chr1	2200000	2202000	Inter
chr1	2202000	2204000	Inter
chr1	2204000	2206000	Inter
chr1	2206000	2208000	Inter
chr1	2208000	2210000	Inter
chr1	2210000	2212000	Border
chr1	2212000	2214000	Inter
chr1	2214000	2216000	Inter
chr1	2216000	2218000	Inter
chr1	2218000	2220000	Inter
chr1	2220000	2222000	Inter
chr1	2222000	2224000	Inter
chr1	2224000	2226000	Inter
chr1	2226000	2228000	Inter
chr1	2228000	2230000	Inter
chr1	2230000	2232000	Inter
chr1	2232000	2234000	Inter
chr1	2234000	2236000	Inter
chr1	2236000	2238000	Inter
chr1	2238000	2240000	Inter
chr1	2240000	2242000	Inter
chr1	2242000	2244000	Border
chr1	2244000	2246000	Inter
chr1	2246000	2248000	Inter
chr1	2248000	2250000	Inter
chr1	2250000	2252000	Inter
chr1	2252000	2254000	Inter
chr1	2254000	2256000	Inter
chr1	2256000	2258000	Inter
chr1	2258000	2260000	Inter
chr1	2260000	2262000	Inter
chr1	2262000	2264000	Inter
chr1	2264000	2266000	Inter
chr1	2266000	2268000	Inter
chr1	2268000	2270000	Inter
chr1	2270000	2272000	Inter
chr1	2272000	2274000	Inter
chr1	2274000	2276000	Inter
chr1	2276000	2278000	Inter
chr1	2278000	2280000	Border
chr1	2280000	2282000	Inter
chr1	2282000	2284000	Inter
chr1	2284000	2286000	Inter
chr1	2286000	2288000	Inter
chr1	2288000	2290000	Inter
chr1	2290000	2292000	Inter
chr1	2292000	2294000	Inter
chr1	2294000	2296000	Inter
chr1	2296000	2298000	Inter
chr1	2298000	2300000	Inter
chr1	2300000	2302000	Inter
chr1	2302000	2304000	Inter
chr1	2304000	2306000	Inter
chr1	2306000	2308000	Inter
chr1	2308000	2310000	Border
chr1	2310000	2312000	Inter
chr1	2312000	2314000	Inter
chr1	2314000	2316000	Inter
chr1	2316000	2318000	Inter
chr1	2318000	2320000	Inter
chr1	2320000	2322000	Inter
chr1	2322000	2324000	Inter
chr1	2324000	2326000	Inter
chr1	2326000	2328000	Inter
chr1	2328000	2330000	Inter
chr1	2330000	2332000	Inter
chr1	2332000	2334000	Inter
chr1	2334000	2336000	Inter
chr1	2336000	2338000	Inter
chr1	2338000	2340000	Inter
chr1	2340000	2342000	Border
chr1	2342000	2344000	Inter
chr1	2344000	2346000	Inter
chr1	2346000	2348000	Inter
chr1	2348000	2350000	Inter
chr1	2350000	2352000	Inter
chr1	2352000	2354000	Inter
chr1	2354000	2356000	Inter
chr1	2356000	2358000	Inter
chr1	2358000	2360000	Border
chr1	2360000	2362000	Inter
chr1	2362000	2364000	Inter
chr1	2364000	2366000	Inter
chr1	2366000	2368000	Inter
chr1	2368000	2370000	Inter
chr1	2370000	2372000	Inter
chr1	2372000	2374000	Inter
chr1	2374000	2376000	Inter
chr1	2376000	2378000	Inter
chr1	2378000	2380000	Inter
chr1	2380000	2382000	Inter
chr1	2382000	2384000	Inter
chr1	2384000	2386000	Inter
chr1	2386000	2388000	Inter
chr1	2388000	2390000	Inter
chr1	2390000	2392000	Inter
chr1	2392000	2394000	Border
chr1	2394000	2396000	Inter
chr1	2396000	2398000	Inter
chr1	2398000	2400000	Inter
chr1	2400000	2402000	Inter
chr1	2402000	2404000	Inter
chr1	2404000	2406000	Inter
chr1	2406000	2408000	Inter
chr1	2408000	2410000	Inter
chr1	2410000	2412000	Inter
chr1	2412000	2414000	Inter
chr1	2414000	2416000	Inter
chr1	2416000	2418000	Inter
chr1	2418000	2420000	Inter
chr1	2420000	2422000	Inter
chr1	2422000	2424000	Inter
chr1	2424000	2426000	Inter
chr1	2426000	2428000	Inter
chr1	2428000	2430000	Inter
chr1	2430000	2432000	Inter
chr1	2432000	2434000	Inter
chr1	2434000	2436000	Inter
chr1	2436000	2438000	Border
chr1	2438000	2440000	Inter
chr1	2440000	2442000	Inter
chr1	2442000	2444000	Inter
chr1	2444000	2446000	Inter
chr1	2446000	2448000	Inter
chr1	2448000	2450000	Inter
chr1	2450000	2452000	Inter
chr1	2452000	2454000	Inter
chr1	2454000	2456000	Inter
chr1	2456000	2458000	Inter
chr1	2458000	2460000	Inter
chr1	2460000	2462000	Inter
chr1	2462000	2464000	Inter
chr1	2464000	2466000	Inter
chr1	2466000	2468000	Inter
chr1	2468000	2470000	Inter
chr1	2470000	2472000	Border
chr1	2472000	2474000	Inter
chr1	2474000	2476000	Inter
chr1	2476000	2478000	Inter
chr1	2478000	2480000	Inter
chr1	2480000	2482000	Inter
chr1	2482000	2484000	Inter
chr1	2484000	2486000	Inter
chr1	2486000	2488000	Inter
chr1	2488000	2490000	Inter
chr1	2490000	2492000	Inter
chr1	2492000	2494000	Inter
chr1	2494000	2496000	Inter
chr1	2496000	2498000	Inter
chr1	2498000	2500000	Border
chr1	2500000	2502000	Inter
chr1	2502000	2504000	Inter
chr1	2504000	2506000	Inter
chr1	2506000	2508000	Inter
chr1	2508000	2510000	Inter
chr1	2510000	2512000	Inter
chr1	2512000	2514000	Inter
chr1	2514000	2516000	Inter
chr1	2516000	2518000	Inter
chr1	2518000	2520000	Inter
chr1	2520000	2522000	Inter
chr1	2522000	2524000	Inter
chr1	2524000	2526000	Inter
chr1	2526000	2528000	Inter
chr1	2528000	2530000	Border
chr1	2530000	2532000	Inter
chr1	2532000	2534000	Inter
chr1	2534000	2536000	Inter
chr1	2536000	2538000	Inter
chr1	2538000	2540000	Inter
chr1	2540000	2542000	Inter
chr1	2542000	2544000	Inter
chr1	2544000	2546000	Inter
chr1	2546000	2548000	Border
chr1	2548000	2550000	Inter
chr1	2550000	2552000	Inter
chr1	2552000	2554000	Inter
chr1	2554000	2556000	Inter
chr1	2556000	2558000	Inter
chr1	2558000	2560000	Inter
chr1	2560000	2562000	Inter
chr1	2562000	2564000	Inter
chr1	2564000	2566000	Inter
chr1	2566000	2568000	Inter
chr1	2568000	2570000	Inter
chr1	2570000	2572000	Inter
chr1	2572000	2574000	Inter
chr1	2574000	2576000	Inter
chr1	2576000	2578000	Inter
chr1	2578000	2580000	Inter
chr1	2580000	2582000	Inter
chr1	2582000	2584000	Border
chr1	2584000	2586000	Inter
chr1	2586000	2588000	Inter
chr1	2588000	2590000	Inter
chr1	2590000	2592000	Inter
chr1	2592000	2594000	Inter
chr1	2594000	2596000	Inter
chr1	2596000	2598000	Inter
chr1	2598000	2600000	Inter
chr1	2600000	2602000	Inter
chr1	2602000	2604000	Inter
chr1	2604000	2606000	Inter
chr1	2606000	2608000	Inter
chr1	2608000	2610000	Inter
chr1	2610000	2612000	Inter
chr1	2612000	2614000	Inter
chr1	2614000	2616000	Inter
chr1	2616000	2618000	Inter
chr1	2618000	2620000	Inter
chr1	2620000	2622000	Inter
chr1	2622000	2624000	Inter
chr1	2624000	2626000	Inter
chr1	2626000	2628000	Inter
chr1	2628000	2630000	Inter
chr1	2630000	2632000	Border
chr1	2632000	2634000	Inter
chr1	2634000	2636000	Inter
chr1	2636000	2638000	Inter
chr1	2638000	2640000	Inter
chr1	2640000	2642000	Inter
chr1	2642000	2644000	Inter
chr1	2644000	2646000	Inter
chr1	2646000	2648000	Inter
chr1	2648000	2650000	Inter
chr1	2650000	2652000	Inter
chr1	2652000	2654000	Inter
chr1	2654000	2656000	Inter
chr1	2656000	2658000	Inter
chr1	2658000	2660000	Inter
chr1	2660000	2662000	Inter
chr1	2662000	2664000	Border
chr1	2664000	2666000	Inter
chr1	2666000	2668000	Inter
chr1	2668000	2670000	Inter
chr1	2670000	2672000	Inter
chr1	2672000	2674000	Inter
chr1	2674000	2676000	Inter
chr1	2676000	2678000	Inter
chr1	2678000	2680000	Inter
chr1	2680000	2682000	Inter
chr1	2682000	2684000	Inter
chr1	2684000	2686000	Inter
chr1	2686000	2688000	Inter
chr1	2688000	2690000	Inter
chr1	2690000	2692000	Inter
chr1	2692000	2694000	Inter
chr1	2694000	2696000	Inter
chr1	2696000	2698000	Inter
chr1	2698000	2700000	Inter
chr1	2700000	2702000	Inter
chr1	2702000	2704000	Inter
chr1	2704000	2706000	Inter
chr1	2706000	2708000	Inter
chr1	2708000	2710000	Border
chr1	2710000	2712000	Inter
chr1	2712000	2714000	Inter
chr1	2714000	2716000	Inter
chr1	2716000	2718000	Inter
chr1	2718000	2720000	Inter
chr1	2720000	2722000	Inter
chr1	2722000	2724000	Inter
chr1	2724000	2726000	Inter
chr1	2726000	2728000	Inter
chr1	2728000	2730000	Inter
chr1	2730000	2732000	Inter
chr1	2732000	2734000	Inter
chr1	2734000	2736000	Inter
chr1	2736000	2738000	Inter
chr1	2738000	2740000	Inter
chr1	2740000	2742000	Inter
chr1	2742000	2744000	Border
chr1	2744000	2746000	Inter
chr1	2746000	2748000	Inter
chr1	2748000	2750000	Inter
chr1	2750000	2752000	Inter
chr1	2752000	2754000	Inter
chr1	2754000	2756000	Inter
chr1	2756000	2758000	Inter
chr1	2758000	2760000	Inter
chr1	2760000	2762000	Inter
chr1	2762000	2764000	Inter
chr1	2764000	2766000	Inter
chr1	2766000	2768000	Inter
chr1	2768000	2770000	Inter
chr1	2770000	2772000	Inter
chr1	2772000	2774000	Inter
chr1	2774000	2776000	Border
chr1	2776000	2778000	Inter
chr1	2778000	2780000	Inter
chr1	2780000	2782000	Inter
chr1	2782000	2784000	Inter
chr1	2784000	2786000	Inter
chr1	2786000	2788000	Inter
chr1	2788000	2790000	Inter
chr1	2790000	2792000	Inter
chr1	2792000	2794000	Inter
chr1	2794000	2796000	Inter
chr1	2796000	2798000	Inter
chr1	2798000	2800000	Inter
chr1	2800000	2802000	Inter
chr1	2802000	2804000	Border
chr1	2804000	2806000	Inter
chr1	2806000	2808000	Inter
chr1	2808000	2810000	Inter
chr1	2810000	2812000	Inter
chr1	2812000	2814000	Inter
chr1	2814000	2816000	Inter
chr1	2816000	2818000	Inter
chr1	2818000	2820000	Inter
chr1	2820000	2822000	Inter
chr1	2822000	2824000	Inter
chr1	2824000	2826000	Inter
chr1	2826000	2828000	Inter
chr1	2828000	2830000	Inter
chr1	2830000	2832000	Inter
chr1	2832000	2834000	Inter
chr1	2834000	2836000	Inter
chr1	2836000	2838000	Inter
chr1	2838000	2840000	Inter
chr1	2840000	2842000	Inter
chr1	2842000	2844000	Inter
chr1	2844000	2846000	Inter
chr1	2846000	2848000	Inter
chr1	2848000	2850000	Inter
chr1	2850000	2852000	Inter
chr1	2852000	2854000	Border
chr1	2854000	2856000	Inter
chr1	2856000	2858000	Inter
chr1	2858000	2860000	Inter
chr1	2860000	2862000	Inter
chr1	2862000	2864000	Inter
chr1	2864000	2866000	Inter
chr1	2866000	2868000	Inter
chr1	2868000	2870000	Inter
chr1	2870000	2872000	Inter
chr1	2872000	2874000	Inter
chr1	2874000	2876000	Inter
chr1	2876000	2878000	Inter
chr1	2878000	2880000	Inter
chr1	2880000	2882000	Inter
chr1	2882000	2884000	Inter
chr1	2884000	2886000	Inter
chr1	2886000	2888000	Inter
chr1	2888000	2890000	Inter
chr1	2890000	2892000	Inter
chr1	2892000	2894000	Inter
chr1	2894000	2896000	Border
chr1	2896000	2898000	Inter
chr1	2898000	2900000	Inter
chr1	2900000	2902000	Inter
chr1	2902000	2904000	Inter
chr1	2904000	2906000	Inter
chr1	2906000	2908000	Inter
chr1	2908000	2910000	Inter
chr1	2910000	2912000	Inter
chr1	2912000	2914000	Inter
chr1	2914000	2916000	Inter
chr1	2916000	2918000	Inter
chr1	2918000	2920000	Inter
chr1	2920000	2922000	Inter
chr1	2922000	2924000	Inter
chr1	2924000	2926000	Inter
chr1	2926000	2928000	Border
chr1	2928000	2930000	Inter
chr1	2930000	2932000	Inter
chr1	2932000	2934000	Inter
chr1	2934000	2936000	Inter
chr1	2936000	2938000	Inter
chr1	2938000	2940000	Inter
chr1	2940000	2942000	Inter
chr1	2942000	2944000	Inter
chr1	2944000	2946000	Inter
chr1	2946000	2948000	Inter
chr1	2948000	2950000	Inter
chr1	2950000	2952000	Inter
chr1	2952000	2954000	Inter
chr1	2954000	2956000	Inter
chr1	2956000	2958000	Inter
chr1	2958000	2960000	Inter
chr1	2960000	2962000	Inter
chr1	2962000	2964000	Border
chr1	2964000	2966000	Inter
chr1	2966000	2968000	Inter
chr1	2968000	2970000	Inter
chr1	2970000	2972000	Inter
chr1	2972000	2974000	Inter
chr1	2974000	2976000	Inter
chr1	2976000	2978000	Inter
chr1	2978000	2980000	Inter
chr1	2980000	2982000	Inter
chr1	2982000	2984000	Inter
chr1	2984000	2986000	Inter
chr1	2986000	2988000	Inter
chr1	2988000	2990000	Inter
chr1	2990000	2992000	Inter
chr1	2992000	2994000	Inter
chr1	2994000	2996000	Inter
chr1	2996000	2998000	Border
chr1	2998000	3000000	Inter
chr1	3000000	3002000	Inter
chr1	3002000	3004000	Inter
chr1	3004000	3006000	Inter
chr1	3006000	3008000	Inter
chr1	3008000	3010000	Inter
chr1	3010000	3012000	Inter
chr1	3012000	3014000	Inter
chr1	3014000	3016000	Inter
chr1	3016000	3018000	Inter
chr1	3018000	3020000	Inter
chr1	3020000	3022000	Inter
chr1	3022000	3024000	Inter
chr1	3024000	3026000	Inter
chr1	3026000	3028000	Inter
chr1	3028000	3030000	Inter
chr1	3030000	3032000	Inter
chr1	3032000	3034000	Border
chr1	3034000	3036000	Inter
chr1	3036000	3038000	Inter
chr1	3038000	3040000	Inter
chr1	3040000	3042000	Inter
chr1	3042000	3044000	Inter
chr1	3044000	3046000	Inter
chr1	3046000	3048000	Inter
chr1	3048000	3050000	Inter
chr1	3050000	3052000	Inter
chr1	3052000	3054000	Inter
chr1	3054000	3056000	Inter
chr1	3056000	3058000	Border
chr1	3058000	3060000	Inter
chr1	3060000	3062000	Inter
chr1	3062000	3064000	Inter
chr1	3064000	3066000	Inter
chr1	3066000	3068000	Inter
chr1	3068000	3070000	Inter
chr1	3070000	3072000	Inter
chr1	3072000	3074000	Inter
chr1	3074000	3076000	Inter
chr1	3076000	3078000	Inter
chr1	3078000	3080000	Inter
chr1	3080000	3082000	Inter
chr1	3082000	3084000	Inter
chr1	3084000	3086000	Inter
chr1	3086000	3088000	Inter
chr1	3088000	3090000	Inter
chr1	3090000	3092000	Inter
chr1	3092000	3094000	Border
chr1	3094000	3096000	Inter
chr1	3096000	3098000	Inter
chr1	3098000	3100000	Inter
chr1	3100000	3102000	Inter
chr1	3102000	3104000	Inter
chr1	3104000	3106000	Inter
chr1	3106000	3108000	Inter
chr1	3108000	3110000	Inter
chr1	3110000	3112000	Inter
chr1	3112000	3114000	Inter
chr1	3114000	3116000	Inter
chr1	3116000	3118000	Border
chr1	3118000	3120000	Inter
chr1	3120000	3122000	Inter
chr1	3122000	3124000	Inter
chr1	3124000	3126000	Inter
chr1	3126000	3128000	Inter
chr1	3128000	3130000	Inter
chr1	3130000	3132000	Inter
chr1	3132000	3134000	Inter
chr1	3134000	3136000	Inter
chr1	3136000	3138000	Inter
chr1	3138000	3140000	Inter
chr1	3140000	3142000	Inter
chr1	3142000	3144000	Inter
chr1	3144000	3146000	Inter
chr1	3146000	3148000	Inter
chr1	3148000	3150000	Inter
chr1	3150000	3152000	Inter
chr1	3152000	3154000	Inter
chr1	3154000	3156000	Inter
chr1	3156000	3158000	Border
chr1	3158000	3160000	Inter
chr1	3160000	3162000	Inter
chr1	3162000	3164000	Inter
chr1	3164000	3166000	Inter
chr1	3166000	3168000	Inter
chr1	3168000	3170000	Inter
chr1	3170000	3172000	Inter
chr1	3172000	3174000	Inter
chr1	3174000	3176000	Inter
chr1	3176000	3178000	Inter
chr1	3178000	3180000	Inter
chr1	3180000	3182000	Inter
chr1	3182000	3184000	Inter
chr1	3184000	3186000	Border
chr1	3186000	3188000	Inter
chr1	3188000	3190000	Inter
chr1	3190000	3192000	Inter
chr1	3192000	3194000	Inter
chr1	3194000	3196000	Inter
chr1	3196000	3198000	Inter
chr1	3198000	3200000	Inter
chr1	3200000	3202000	Inter
chr1	3202000	3204000	Inter
chr1	3204000	3206000	Inter
chr1	3206000	3208000	Inter
chr1	3208000	3210000	Inter
chr1	3210000	3212000	Inter
chr1	3212000	3214000	Inter
chr1	3214000	3216000	Inter
chr1	3216000	3218000	Inter
chr1	3218000	3220000	Inter
chr1	3220000	3222000	Inter
chr1	3222000	3224000	Border
chr1	3224000	3226000	Inter
chr1	3226000	3228000	Inter
chr1	3228000	3230000	Inter
chr1	3230000	3232000	Inter
chr1	3232000	3234000	Inter
chr1	3234000	3236000	Inter
chr1	3236000	3238000	Inter
chr1	3238000	3240000	Inter
chr1	3240000	3242000	Border
chr1	3242000	3244000	Inter
chr1	3244000	3246000	Inter
chr1	3246000	3248000	Inter
chr1	3248000	3250000	Inter
chr1	3250000	3252000	Inter
chr1	3252000	3254000	Inter
chr1	3254000	3256000	Inter
chr1	3256000	3258000	Inter
chr1	3258000	3260000	Inter
chr1	3260000	3262000	Inter
chr1	3262000	3264000	Inter
chr1	3264000	3266000	Inter
chr1	3266000	3268000	Inter
chr1	3268000	3270000	Inter
chr1	3270000	3272000	Border
chr1	3272000	3274000	Inter
chr1	3274000	3276000	Inter
chr1	3276000	3278000	Inter
chr1	3278000	3280000	Inter
chr1	3280000	3282000	Inter
chr1	3282000	3284000	Inter
chr1	3284000	3286000	Inter
chr1	3286000	3288000	Inter
chr1	3288000	3290000	Inter
chr1	3290000	3292000	Inter
chr1	3292000	3294000	Inter
chr1	3294000	3296000	Inter
chr1	3296000	3298000	Inter
chr1	3298000	3300000	Inter
chr1	3300000	3302000	Inter
chr1	3302000	3304000	Inter
chr1	3304000	3306000	Inter
chr1	3306000	3308000	Border
chr1	3308000	3310000	Inter
chr1	3310000	3312000	Inter
chr1	3312000	3314000	Inter
chr1	3314000	3316000	Inter
chr1	3316000	3318000	Inter
chr1	3318000	3320000	Inter
chr1	3320000	3322000	Inter
chr1	3322000	3324000	Inter
chr1	3324000	3326000	Inter
chr1	3326000	3328000	Inter
chr1	3328000	3330000	Inter
chr1	3330000	3332000	Inter
chr1	3332000	3334000	Inter
chr1	3334000	3336000	Inter
chr1	3336000	3338000	Inter
chr1	3338000	3340000	Border
chr1	3340000	3342000	Inter
chr1	3342000	3344000	Border
chr1	3344000	3346000	Inter
chr1	3346000	3348000	Border
chr1	3348000	3350000	Inter
chr1	3350000	3352000	Inter
chr1	3352000	3354000	Inter
chr1	3354000	3356000	Inter
chr1	3356000	3358000	Inter
chr1	3358000	3360000	Inter
chr1	3360000	3362000	Inter
chr1	3362000	3364000	Inter
chr1	3364000	3366000	Inter
chr1	3366000	3368000	Inter
chr1	3368000	3370000	Inter
chr1	3370000	3372000	Inter
chr1	3372000	3374000	Inter
chr1	3374000	3376000	Inter
chr1	3376000	3378000	Inter
chr1	3378000	3380000	Inter
chr1	3380000	3382000	Border
chr1	3382000	3384000	Inter
chr1	3384000	3386000	Inter
chr1	3386000	3388000	Inter
chr1	3388000	3390000	Inter
chr1	3390000	3392000	Inter
chr1	3392000	3394000	Inter
chr1	3394000	3396000	Inter
chr1	3396000	3398000	Inter
chr1	3398000	3400000	Inter
chr1	3400000	3402000	Border
chr1	3402000	3404000	Inter
chr1	3404000	3406000	Inter
chr1	3406000	3408000	Inter
chr1	3408000	3410000	Inter
chr1	3410000	3412000	Inter
chr1	3412000	3414000	Inter
chr1	3414000	3416000	Inter
chr1	3416000	3418000	Inter
chr1	3418000	3420000	Inter
chr1	3420000	3422000	Inter
chr1	3422000	3424000	Border
chr1	3424000	3426000	Inter
chr1	3426000	3428000	Border
chr1	3428000	3430000	Inter
chr1	3430000	3432000	Inter
chr1	3432000	3434000	Inter
chr1	3434000	3436000	Inter
chr1	3436000	3438000	Inter
chr1	3438000	3440000	Inter
chr1	3440000	3442000	Inter
chr1	3442000	3444000	Inter
chr1	3444000	3446000	Inter
chr1	3446000	3448000	Inter
chr1	3448000	3450000	Inter
chr1	3450000	3452000	Inter
chr1	3452000	3454000	Inter
chr1	3454000	3456000	Inter
chr1	3456000	3458000	Inter
chr1	3458000	3460000	Inter
chr1	3460000	3462000	Border
chr1	3462000	3464000	Inter
chr1	3464000	3466000	Inter
chr1	3466000	3468000	Inter
chr1	3468000	3470000	Inter
chr1	3470000	3472000	Inter
chr1	3472000	3474000	Inter
chr1	3474000	3476000	Inter
chr1	3476000	3478000	Inter
chr1	3478000	3480000	Inter
chr1	3480000	3482000	Inter
chr1	3482000	3484000	Inter
chr1	3484000	3486000	Inter
chr1	3486000	3488000	Inter
chr1	3488000	3490000	Border
chr1	3490000	3492000	Inter
chr1	3492000	3494000	Inter
chr1	3494000	3496000	Inter
chr1	3496000	3498000	Inter
chr1	3498000	3500000	Inter
chr1	3500000	3502000	Inter
chr1	3502000	3504000	Inter
chr1	3504000	3506000	Inter
chr1	3506000	3508000	Inter
chr1	3508000	3510000	Inter
chr1	3510000	3512000	Inter
chr1	3512000	3514000	Inter
chr1	3514000	3516000	Inter
chr1	3516000	3518000	Inter
chr1	3518000	3520000	Inter
chr1	3520000	3522000	Border
chr1	3522000	3524000	Inter
chr1	3524000	3526000	Inter
chr1	3526000	3528000	Inter
chr1	3528000	3530000	Inter
chr1	3530000	3532000	Inter
chr1	3532000	3534000	Inter
chr1	3534000	3536000	Inter
chr1	3536000	3538000	Border
chr1	3538000	3540000	Inter
chr1	3540000	3542000	Inter
chr1	3542000	3544000	Inter
chr1	3544000	3546000	Inter
chr1	3546000	3548000	Inter
chr1	3548000	3550000	Inter
chr1	3550000	3552000	Inter
chr1	3552000	3554000	Inter
chr1	3554000	3556000	Inter
chr1	3556000	3558000	Inter
chr1	3558000	3560000	Inter
chr1	3560000	3562000	Inter
chr1	3562000	3564000	Inter
chr1	3564000	3566000	Inter
chr1	3566000	3568000	Inter
chr1	3568000	3570000	Inter
chr1	3570000	3572000	Border
chr1	3572000	3574000	Inter
chr1	3574000	3576000	Inter
chr1	3576000	3578000	Inter
chr1	3578000	3580000	Inter
chr1	3580000	3582000	Inter
chr1	3582000	3584000	Inter
chr1	3584000	3586000	Inter
chr1	3586000	3588000	Inter
chr1	3588000	3590000	Inter
chr1	3590000	3592000	Inter
chr1	3592000	3594000	Inter
chr1	3594000	3596000	Inter
chr1	3596000	3598000	Inter
chr1	3598000	3600000	Inter
chr1	3600000	3602000	Inter
chr1	3602000	3604000	Inter
chr1	3604000	3606000	Inter
chr1	3606000	3608000	Inter
chr1	3608000	3610000	Inter
chr1	3610000	3612000	Inter
chr1	3612000	3614000	Inter
chr1	3614000	3616000	Inter
chr1	3616000	3618000	Inter
chr1	3618000	3620000	Inter
chr1	3620000	3622000	Inter
chr1	3622000	3624000	Inter
chr1	3624000	3626000	Border
chr1	3626000	3628000	Inter
chr1	3628000	3630000	Inter
chr1	3630000	3632000	Inter
chr1	3632000	3634000	Inter
chr1	3634000	3636000	Inter
chr1	3636000	3638000	Inter
chr1	3638000	3640000	Inter
chr1	3640000	3642000	Inter
chr1	3642000	3644000	Inter
chr1	3644000	3646000	Inter
chr1	3646000	3648000	Inter
chr1	3648000	3650000	Inter
chr1	3650000	3652000	Inter
chr1	3652000	3654000	Inter
chr1	3654000	3656000	Border
chr1	3656000	3658000	Inter
chr1	3658000	3660000	Inter
chr1	3660000	3662000	Inter
chr1	3662000	3664000	Inter
chr1	3664000	3666000	Inter
chr1	3666000	3668000	Inter
chr1	3668000	3670000	Inter
chr1	3670000	3672000	Inter
chr1	3672000	3674000	Inter
chr1	3674000	3676000	Inter
chr1	3676000	3678000	Inter
chr1	3678000	3680000	Inter
chr1	3680000	3682000	Inter
chr1	3682000	3684000	Border
chr1	3684000	3686000	Inter
chr1	3686000	3688000	Inter
chr1	3688000	3690000	Inter
chr1	3690000	3692000	Border
chr1	3692000	3694000	Inter
chr1	3694000	3696000	Inter
chr1	3696000	3698000	Inter
chr1	3698000	3700000	Inter
chr1	3700000	3702000	Border
chr1	3702000	3704000	Border
chr1	3704000	3706000	Inter
chr1	3706000	3708000	Inter
chr1	3708000	3710000	Inter
chr1	3710000	3712000	Inter
chr1	3712000	3714000	Inter
chr1	3714000	3716000	Inter
chr1	3716000	3718000	Inter
chr1	3718000	3720000	Inter
chr1	3720000	3722000	Inter
chr1	3722000	3724000	Inter
chr1	3724000	3726000	Inter
chr1	3726000	3728000	Inter
chr1	3728000	3730000	Inter
chr1	3730000	3732000	Inter
chr1	3732000	3734000	Inter
chr1	3734000	3736000	Inter
chr1	3736000	3738000	Inter
chr1	3738000	3740000	Inter
chr1	3740000	3742000	Inter
chr1	3742000	3744000	Inter
chr1	3744000	3746000	Inter
chr1	3746000	3748000	Inter
chr1	3748000	3750000	Border
chr1	3750000	3752000	Inter
chr1	3752000	3754000	Inter
chr1	3754000	3756000	Inter
chr1	3756000	3758000	Inter
chr1	3758000	3760000	Inter
chr1	3760000	3762000	Inter
chr1	3762000	3764000	Inter
chr1	3764000	3766000	Inter
chr1	3766000	3768000	Inter
chr1	3768000	3770000	Inter
chr1	3770000	3772000	Inter
chr1	3772000	3774000	Inter
chr1	3774000	3776000	Inter
chr1	3776000	3778000	Inter
chr1	3778000	3780000	Inter
chr1	3780000	3782000	Border
chr1	3782000	3784000	Inter
chr1	3784000	3786000	Inter
chr1	3786000	3788000	Inter
chr1	3788000	3790000	Inter
chr1	3790000	3792000	Inter
chr1	3792000	3794000	Inter
chr1	3794000	3796000	Inter
chr1	3796000	3798000	Inter
chr1	3798000	3800000	Inter
chr1	3800000	3802000	Inter
chr1	3802000	3804000	Border
chr1	3804000	3806000	Inter
chr1	3806000	3808000	Inter
chr1	3808000	3810000	Inter
chr1	3810000	3812000	Inter
chr1	3812000	3814000	Inter
chr1	3814000	3816000	Inter
chr1	3816000	3818000	Inter
chr1	3818000	3820000	Inter
chr1	3820000	3822000	Inter
chr1	3822000	3824000	Inter
chr1	3824000	3826000	Inter
chr1	3826000	3828000	Border
chr1	3828000	3830000	Inter
chr1	3830000	3832000	Inter
chr1	3832000	3834000	Inter
chr1	3834000	3836000	Inter
chr1	3836000	3838000	Inter
chr1	3838000	3840000	Inter
chr1	3840000	3842000	Inter
chr1	3842000	3844000	Inter
chr1	3844000	3846000	Inter
chr1	3846000	3848000	Inter
chr1	3848000	3850000	Inter
chr1	3850000	3852000	Inter
chr1	3852000	3854000	Inter
chr1	3854000	3856000	Inter
chr1	3856000	3858000	Inter
chr1	3858000	3860000	Border
chr1	3860000	3862000	Inter
chr1	3862000	3864000	Inter
chr1	3864000	3866000	Inter
chr1	3866000	3868000	Inter
chr1	3868000	3870000	Inter
chr1	3870000	3872000	Inter
chr1	3872000	3874000	Inter
chr1	3874000	3876000	Inter
chr1	3876000	3878000	Inter
chr1	3878000	3880000	Inter
chr1	3880000	3882000	Inter
chr1	3882000	3884000	Inter
chr1	3884000	3886000	Inter
chr1	3886000	3888000	Inter
chr1	3888000	3890000	Inter
chr1	3890000	3892000	Border
chr1	3892000	3894000	Inter
chr1	3894000	3896000	Inter
chr1	3896000	3898000	Inter
chr1	3898000	3900000	Inter
chr1	3900000	3902000	Inter
chr1	3902000	3904000	Inter
chr1	3904000	3906000	Inter
chr1	3906000	3908000	Border
chr1	3908000	3910000	Inter
chr1	3910000	3912000	Inter
chr1	3912000	3914000	Inter
chr1	3914000	3916000	Inter
chr1	3916000	3918000	Inter
chr1	3918000	3920000	Inter
chr1	3920000	3922000	Inter
chr1	3922000	3924000	Inter
chr1	3924000	3926000	Inter
chr1	3926000	3928000	Inter
chr1	3928000	3930000	Inter
chr1	3930000	3932000	Inter
chr1	3932000	3934000	Inter
chr1	3934000	3936000	Inter
chr1	3936000	3938000	Inter
chr1	3938000	3940000	Inter
chr1	3940000	3942000	Inter
chr1	3942000	3944000	Inter
chr1	3944000	3946000	Inter
chr1	3946000	3948000	Inter
chr1	3948000	3950000	Inter
chr1	3950000	3952000	Inter
chr1	3952000	3954000	Border
chr1	3954000	3956000	Inter
chr1	3956000	3958000	Inter
chr1	3958000	3960000	Inter
chr1	3960000	3962000	Inter
chr1	3962000	3964000	Inter
chr1	3964000	3966000	Inter
chr1	3966000	3968000	Inter
chr1	3968000	3970000	Inter
chr1	3970000	3972000	Inter
chr1	3972000	3974000	Inter
chr1	3974000	3976000	Inter
chr1	3976000	3978000	Inter
chr1	3978000	3980000	Inter
chr1	3980000	3982000	Inter
chr1	3982000	3984000	Inter
chr1	3984000	3986000	Inter
chr1	3986000	3988000	Inter
chr1	3988000	3990000	Inter
chr1	3990000	3992000	Inter
chr1	3992000	3994000	Inter
chr1	3994000	3996000	Border
chr1	3996000	3998000	Inter
[truncated: 13,328 more rows]
