# Supplementary material for: Three-Dimensional Genome Map of the Filamentous Fungus Penicillium oxalicum
Source: Microbiol Spectr. 2022 May 2;10(3):e02121-21. doi: 10.1128/spectrum.02121-21 (PMC9241887; doi:10.1128/spectrum.02121-21)
Supplement: SUPPLEMENTAL FILE 5 — Supplemental material. Download spectrum.02121-21-s005.xlsx, XLSX file, 0.02 MB [file spectrum.02121-21-s005.xlsx]

## Sheet: Table S5-revised-2
Table S5 Identification of transcription factors binding the DNA sequences in globule boundaries
Transcription factors	Homologous protein in P. oxalicum	Identity (%)	Percent (%)	Border number contained motifs	All border number
AZF1	POX_c04470	48.544	65.99	720	1091
SPT23	POX_c04124	28.881	53.25	581	1091
SFL1	POX_b02187	45.455	50.69	553	1091
CUP2	NA	NA	47.75	521	1091
GCR1	NA	NA	47.3	516	1091
DOT6	NA	NA	45.74	499	1091
STB3	POX_e06824	39.08	45	491	1091
TOD6	NA	NA	44	480	1091
PDR8	POX_c04728	32.407	43.45	474	1091
YNR063W	NA	NA	40.79	445	1091
BAS1	POX_a00252	38.596	39.23	428	1091
CHA4	NA	NA	38.5	420	1091
CRZ1	POX_e06626	65.766	38.13	416	1091
NDT80	NA	NA	38.04	415	1091
wc-1	POX_g09100	44.411	38.04	415	1091
ECM23	NA	NA	37.95	414	1091
IME1	NA	NA	37.86	413	1091
ROX1	POX_d06066	36.905	37.86	413	1091
PHD1	NA	NA	37.49	409	1091
HCM1	POX_e06336	65.672	37.21	406	1091
INO2	NA	NA	36.11	394	1091
RME1	POX_h09839	29.752	36.11	394	1091
HSF1	POX_a00038	29.114	35.93	392	1091
MAC1	POX_a01101	47.368	35.93	392	1091
GAT4	NA	NA	35.66	389	1091
TEC1	POX_e06958	33.613	35.47	387	1091
INO4	POX_c03923	39.241	34.28	374	1091
IXR1	NA	NA	33.82	369	1091
EDS1	NA	NA	33.64	367	1091
FKH1	NA	NA	33.46	365	1091
OAF1	NA	NA	33.27	363	1091
RAP1	NA	NA	33.27	363	1091
THI2	NA	NA	33.09	361	1091
UGA3	POX_a00129	24.125	33	360	1091
YKL222C	POX_c04267	39.744	32.81	358	1091
ARO80	POX_a01062	27.273	32.72	357	1091
CEP3	NA	NA	32.45	354	1091
HAP5	POX_c04458	57.047	32.26	352	1091
STP1	POX_d05661	37.931	32.08	350	1091
GAT3	POX_g08613	41.538	31.99	349	1091
HAP3	POX_e06864	67.677	31.99	349	1091
YPR196W	POX_f08097	22.222	31.99	349	1091
SOK2	POX_f08200	57.895	31.81	347	1091
YPR013C	NA	NA	31.81	347	1091
MET31	POX_f07489	64.706	31.53	344	1091
DAL81	POX_g08663	30.794	31.35	342	1091
RGT1	POX_a01103	60.345	31.26	341	1091
ZMS1	NA	NA	31.26	341	1091
MGA1	NA	NA	30.61	334	1091
ARR1	NA	NA	30.34	331	1091
ARG81	POX_d06104	58.696	29.97	327	1091
RDR1	POX_e06810	28.846	29.61	323	1091
RIM101	POX_b02776	62.025	29.42	321	1091
SWI5	NA	NA	29.42	321	1091
nit-4	POX_d05308	56.85	29.24	319	1091
NRG1	NA	NA	29.15	318	1091
SFP1	POX_c04014	52.555	29.15	318	1091
GAL4	POX_g08812	26.607	28.96	316	1091
TEA1	POX_a01052	27.796	28.87	315	1091
ABF1	NA	NA	28.69	313	1091
FHL1	NA	NA	28.69	313	1091
SUT2	NA	NA	28.6	312	1091
CUP9	POX_f08102	42.466	28.51	311	1091
MCM1	NA	NA	28.51	311	1091
GCR2	NA	NA	28.41	310	1091
SRD1	NA	NA	28.23	308	1091
NCU00019	NA	NA	28.14	307	1091
ASH1	NA	NA	28.05	306	1091
SNT2	POX_e07011	31.93	28.05	306	1091
RDS2	POX_e07252	38.936	27.96	305	1091
STB4	NA	NA	27.77	303	1091
STP2	NA	NA	27.59	301	1091
YRM1	POX_g08889	26.705	27.59	301	1091
LYS14	POX_f07987	39.437	27.41	299	1091
ACE2	POX_b03034	53.846	27.22	297	1091
DAL82	NA	NA	27.04	295	1091
MET4	NA	NA	26.95	294	1091
LEU3	POX_b02641	24.843	26.76	292	1091
USV1	POX_b02929	43.878	26.76	292	1091
TOS8	NA	NA	26.67	291	1091
GAT1	POX_f07472	80.769	26.58	290	1091
ZAP1	POX_d05688	39.691	26.31	287	1091
ERT1	POX_f07744	32.661	26.12	285	1091
TDA9	POX_d04930	71.186	26.03	284	1091
SUM1	NA	NA	25.94	283	1091
NHP10	NA	NA	25.85	282	1091
UME6	POX_b02493	34.375	25.66	280	1091
YPR015C	NA	NA	25.21	275	1091
GSM1	NA	NA	24.93	272	1091
AFT1	NA	NA	24.47	267	1091
RPN4	POX_c03697	44.304	24.47	267	1091
NHP6B	NA	NA	24.2	264	1091
YRR1	POX_b02914	35.165	24.2	264	1091
SPT2	NA	NA	24.11	263	1091
rst2	NA	NA	24.01	262	1091
NSI1	NA	NA	23.46	256	1091
TBS1	POX_f07517	39.286	23.37	255	1091
GZF3	POX_a01301	90.385	23.19	253	1091
YLL054C	POX_d05898	48.718	23.01	251	1091
YER130C	POX_b02461	64.706	22.46	245	1091
YLR278C	POX_f08237	29.268	22.27	243	1091
MIG1	NA	NA	22.18	242	1091
AFT2	NA	NA	22	240	1091
YGR067C	POX_d05049	62.069	22	240	1091
RTG3	POX_d05732	25.882	21.81	238	1091
cre-1	NA	NA	21.72	237	1091
HAP1	NA	NA	21.63	236	1091
SMP1	POX_g08723	57.895	21.45	234	1091
SPT15	POX_b03227	80.861	21.17	231	1091
STE12	POX_a00673	60	21.17	231	1091
PDR1	POX_b02774	55.556	20.99	229	1091
URC2	POX_f08099	36.765	20.81	227	1091
nuc-1	NA	NA	20.62	225	1091
NHP6A	POX_b03132	71.111	20.53	224	1091
CAD1	NA	NA	20.07	219	1091
SWI4	NA	NA	19.8	216	1091
RSC30	NA	NA	19.62	214	1091
YAP7	NA	NA	19.62	214	1091
msn-1	NA	NA	19.25	210	1091
PUT3	POX_a01918	23.773	19.25	210	1091
CST6	POX_d05406	41.071	19.16	209	1091
MATALPHA2	NA	NA	19.16	209	1091
MET32	POX_c04334	49.091	18.52	202	1091
MIG2	POX_e07192	65.152	18.24	199	1091
MIG3	NA	NA	18.24	199	1091
DAL80	NA	NA	18.06	197	1091
YER184C	NA	NA	17.87	195	1091
STP4	NA	NA	17.69	193	1091
STP3	NA	NA	17.42	190	1091
SUT1	NA	NA	17.42	190	1091
YPR022C	POX_e06216	25.149	17.23	188	1091
GCN4	POX_a01478	32.432	17.14	187	1091
HAC1	POX_g09203	54.667	16.96	185	1091
REB1	POX_b02532	37.963	16.87	184	1091
RLM1	NA	NA	16.87	184	1091
YAP6	NA	NA	16.77	183	1091
SKO1	POX_b03027	37.143	16.59	181	1091
TBF1	POX_d05254	31.359	16.59	181	1091
CBF1	POX_a00406	37.903	16.5	180	1091
HMRA2	POX_c03902	40.741	16.13	176	1091
ECM22	POX_b02268	60	15.67	171	1091
SIP4	POX_c03668	64.407	15.67	171	1091
NCU02182	POX_g08825	54.545	15.58	170	1091
REI1	POX_a00949	29.694	15.12	165	1091
FKH2	POX_b02778	58.163	14.57	159	1091
ADR1	NA	NA	14.3	156	1091
PHO4	POX_a00859	34.615	14.3	156	1091
RFX1	POX_e06193	24.289	14.12	154	1091
TYE7	POX_b03295	40.952	14.12	154	1091
RSC3	NA	NA	13.93	152	1091
OPI1	POX_a00149	26.695	13.84	151	1091
ABF2	NA	NA	13.47	147	1091
CIN5	POX_e07287	46.269	13.38	146	1091
STB5	POX_c04002	24.766	12.83	140	1091
GIS1	NA	NA	12.74	139	1091
YOX1	POX_b03001	46.988	11.64	127	1091
YAP3	POX_b02549	26.455	10.08	110	1091
RPH1	POX_c04151	54.475	9.9	108	1091
UPC2	POX_b02065	30.645	9.9	108	1091
YAP1	NA	NA	9.62	105	1091
MBP1::SWI6	POX_a00725	26.547	9.26	101	1091
MBP1	POX_g08607	54.887	6.14	67	1091
PDR3	POX_b02563	46	3.85	42	1091
